# Supplementary material for: Microbial contamination and composition of oral samples subjected to clinical whole genome sequencing
Source: Front Genet. 2023 Feb 7;14:1081424. doi: 10.3389/fgene.2023.1081424 (PMC9941560; doi:10.3389/fgene.2023.1081424)
Supplement: Supplementary file 2 [file Table2.XLSX]

## Sheet: BacterialGenomes
taxid|1392|NZ_CP026608.1 Bacillus anthracis strain HDZK-BYSB7 chromosome, complete genome
taxid|61645|NZ_CP011591.1 Enterobacter asburiae strain CAV1043 chromosome, complete genome
taxid|61645|NZ_CP011586.1 Enterobacter asburiae strain CAV1043 plasmid pCAV1043-10, complete sequence
taxid|61645|NZ_CP011585.1 Enterobacter asburiae strain CAV1043 plasmid pCAV1043-1919, complete sequence
taxid|61645|NZ_CP011587.1 Enterobacter asburiae strain CAV1043 plasmid pCAV1043-51, complete sequence
taxid|61645|NZ_CP011588.1 Enterobacter asburiae strain CAV1043 plasmid pCAV1043-58, complete sequence
taxid|61645|NZ_CP011590.1 Enterobacter asburiae strain CAV1043 plasmid pCAV1043-97, complete sequence
taxid|61645|NZ_CP011589.1 Enterobacter asburiae strain CAV1043 plasmid pKPC_CAV1043, complete sequence
taxid|72407|NZ_CP082290.1 Klebsiella pneumoniae subsp. pneumoniae strain Kp6 chromosome, complete genome
taxid|72407|NZ_CP082291.1 Klebsiella pneumoniae subsp. pneumoniae strain Kp6 plasmid pKp6001, complete sequence
taxid|28035|NZ_AP021848.1 Staphylococcus lugdunensis strain JICS135 chromosome, complete genome
taxid|587|NZ_CP076406.1 Providencia rettgeri strain PreM15973 chromosome, complete genome
taxid|1308|NZ_CP028896.1 Streptococcus thermophilus strain CS5 chromosome, complete genome
taxid|2829816|NZ_CP073755.1 Exiguobacterium sp. PFWT01 chromosome, complete genome
taxid|2829816|NZ_CP073756.1 Exiguobacterium sp. PFWT01 plasmid pA, complete sequence
taxid|2829816|NZ_CP073757.1 Exiguobacterium sp. PFWT01 plasmid pB, complete sequence
taxid|1390|NZ_CP014700.1 Bacillus amyloliquefaciens strain S499 chromosome, complete genome
taxid|1390|NZ_CP014701.1 Bacillus amyloliquefaciens strain S499 plasmid unnamed, complete sequence
taxid|2842348|NZ_CP077080.1 Pseudomonas alvandae strain SWRI17 chromosome, complete genome
taxid|1428|NZ_CP039721.1 Bacillus thuringiensis strain BT-59 chromosome, complete genome
taxid|1428|NZ_CP039722.1 Bacillus thuringiensis strain BT-59 plasmid p1, complete sequence
taxid|1428|NZ_CP039723.1 Bacillus thuringiensis strain BT-59 plasmid p2, complete sequence
taxid|1428|NZ_CP039724.1 Bacillus thuringiensis strain BT-59 plasmid p3, complete sequence
taxid|1428|NZ_CP039725.1 Bacillus thuringiensis strain BT-59 plasmid p4, complete sequence
taxid|1428|NZ_CP039726.1 Bacillus thuringiensis strain BT-59 plasmid p5, complete sequence
taxid|587753|NZ_CP027714.1 Pseudomonas chlororaphis strain ATCC 17415 chromosome, complete genome
taxid|1249|NZ_CP023501.1 Weissella paramesenteroides strain FDAARGOS_414 chromosome, complete genome
taxid|1311|NZ_CP054054.1 Streptococcus agalactiae strain SS111 chromosome, complete genome
taxid|2572577|NZ_CP039852.1 Salinimonas iocasae strain KX18D6 chromosome, complete genome
taxid|2572577|NZ_CP039853.1 Salinimonas iocasae strain KX18D6 plasmid plas12, complete sequence
taxid|161|NZ_CP034918.1 Treponema pallidum subsp. pallidum strain CW65 chromosome
taxid|287|NZ_AP024513.1 Pseudomonas aeruginosa isolate Pa12 chromosome, complete genome
taxid|390236|NC_017238.1 Borreliella afzelii PKo, complete sequence
taxid|390236|NC_017232.1 Borreliella afzelii PKo plasmid lp17, complete sequence
taxid|390236|NC_017229.1 Borreliella afzelii PKo plasmid cp26, complete sequence
taxid|390236|NC_017239.1 Borreliella afzelii PKo plasmid lp28-2, complete sequence
taxid|390236|NC_017233.1 Borreliella afzelii PKo plasmid lp28-3, complete sequence
taxid|390236|NC_017234.1 Borreliella afzelii PKo plasmid lp28-4, complete sequence
taxid|390236|NC_017235.1 Borreliella afzelii PKo plasmid lp28-7, complete sequence
taxid|390236|NC_017236.1 Borreliella afzelii PKo plasmid lp28-8, complete sequence
taxid|390236|NC_017230.1 Borreliella afzelii PKo plasmid cp32-1, complete sequence
taxid|390236|NC_017224.1 Borreliella afzelii PKo plasmid cp32-11, complete sequence
taxid|390236|NC_017225.1 Borreliella afzelii PKo plasmid cp32-12, complete sequence
taxid|390236|NC_017226.1 Borreliella afzelii PKo plasmid cp32-3, complete sequence
taxid|390236|NC_017227.1 Borreliella afzelii PKo plasmid cp32-5, complete sequence
taxid|390236|NC_017231.1 Borreliella afzelii PKo plasmid cp32-7, complete sequence
taxid|390236|NC_017228.1 Borreliella afzelii PKo plasmid cp32-9, complete sequence
taxid|390236|NC_017240.1 Borreliella afzelii PKo plasmid lp32-10, complete sequence
taxid|390236|NC_017237.1 Borreliella afzelii PKo plasmid lp38, complete sequence
taxid|390236|NC_017241.1 Borreliella afzelii PKo plasmid lp54, complete sequence
taxid|2892442|NZ_CP087160.1 Pseudomonas sp. CIP-10 chromosome, complete genome
taxid|2892442|NZ_CP087161.1 Pseudomonas sp. CIP-10 plasmid unnamed1, complete sequence
taxid|2892442|NZ_CP087162.1 Pseudomonas sp. CIP-10 plasmid unnamed2, complete sequence
taxid|2892442|NZ_CP087163.1 Pseudomonas sp. CIP-10 plasmid unnamed3, complete sequence
taxid|615|NZ_CP018928.1 Serratia marcescens strain UMH10 chromosome, complete genome
taxid|2911184|NZ_CP061080.1 Mesorhizobium sp. N3 chromosome, complete genome
taxid|83334|NZ_CP062782.1 Escherichia coli O157:H7 strain Z869 chromosome, complete genome
taxid|83334|NZ_CP062783.1 Escherichia coli O157:H7 strain Z869 plasmid pZ869-1, complete sequence
taxid|83334|NZ_CP062784.1 Escherichia coli O157:H7 strain Z869 plasmid pZ869-2, complete sequence
taxid|83334|NZ_CP062785.1 Escherichia coli O157:H7 strain Z869 plasmid pZ869-3, complete sequence
taxid|83334|NZ_CP062786.1 Escherichia coli O157:H7 strain Z869 plasmid pZ869-4, complete sequence
taxid|446|NZ_LT906476.1 Legionella pneumophila strain NCTC11286 chromosome 1, complete sequence
taxid|535712|NZ_CP015208.1 Candidatus Rhodoluna planktonica strain MWH-Dar1 chromosome, complete genome
taxid|210|NZ_CP032905.1 Helicobacter pylori strain 26-A-EK1 chromosome, complete genome
taxid|1365651|NZ_CP026331.1 Xanthomonas citri pv. fuscans CFBP 6988 chromosome
taxid|28450|NZ_CP046584.1 Burkholderia pseudomallei strain B03 chromosome 1, complete sequence
taxid|28450|NZ_CP046583.1 Burkholderia pseudomallei strain B03 chromosome 2, complete sequence
taxid|562|NZ_LR134228.1 Escherichia coli strain NCTC9699 chromosome 1, complete sequence
taxid|666|NZ_CP013313.1 Vibrio cholerae strain E9120 chromosome 1, complete sequence
taxid|666|NZ_CP013314.1 Vibrio cholerae strain E9120 chromosome 2, complete sequence
taxid|1561924|NZ_CP025120.1 Kangiella profundi strain FT102 chromosome, complete genome
taxid|1696072|NZ_CP012299.1 Microbacterium sp. CGR1 chromosome, complete genome
taxid|58095|NZ_CP048775.1 Salmonella enterica subsp. enterica serovar Agona strain SG17-135 chromosome, complete genome
taxid|58095|NZ_CP048776.1 Salmonella enterica subsp. enterica serovar Agona strain SG17-135 plasmid pSG17-135-HI2, complete sequence
taxid|58095|NZ_CP048777.1 Salmonella enterica subsp. enterica serovar Agona strain SG17-135 plasmid pSG17-135-X, complete sequence
taxid|1412572|NZ_CP007327.2 Salmonella enterica subsp. enterica serovar Enteritidis str. EC20111561 chromosome
taxid|562|NZ_CP019256.1 Escherichia coli strain 13TMH22 chromosome, complete genome
taxid|562|NZ_CP019257.1 Escherichia coli strain 13TMH22 plasmid p13TMH22-1, complete sequence
taxid|562|NZ_CP019258.1 Escherichia coli strain 13TMH22 plasmid p13TMH22-2, complete sequence
taxid|1314|NZ_CP031738.1 Streptococcus pyogenes strain SP1336 chromosome, complete genome
taxid|96345|NZ_CP059575.1 Flavobacterium psychrophilum strain FPS-F30 chromosome
taxid|470|NZ_CP028138.1 Acinetobacter baumannii strain NCIMB 8209 chromosome, complete genome
taxid|470|NZ_CP028139.1 Acinetobacter baumannii strain NCIMB 8209 plasmid pAbNCIMB8209_134, complete sequence
taxid|108619|NZ_CP041208.1 Salmonella enterica subsp. enterica serovar Newport strain SAP18-8729 chromosome, complete genome
taxid|108619|NZ_CP041209.1 Salmonella enterica subsp. enterica serovar Newport strain SAP18-8729 plasmid pCFSAN074384_1, complete sequence
taxid|108619|NZ_CP041210.1 Salmonella enterica subsp. enterica serovar Newport strain SAP18-8729 plasmid pCFSAN074384_2, complete sequence
taxid|575614|NC_022124.1 Prevotella sp. oral taxon 299 str. F0039, complete sequence
taxid|575614|NC_022111.1 Prevotella sp. oral taxon 299 str. F0039 plasmid unnamed, complete sequence
taxid|287|NZ_CP039749.1 Pseudomonas aeruginosa strain PRD-10 chromosome
taxid|645463|NC_013316.1 Clostridioides difficile R20291, complete sequence
taxid|2489010|NZ_CP084874.1 Klebsiella africana strain 200023 chromosome, complete genome
taxid|2489010|NZ_CP084875.1 Klebsiella africana strain 200023 plasmid pKa_200023_1, complete sequence
taxid|39687|NZ_CP082190.1 Mycolicibacterium austroafricanum strain MYC040 chromosome
taxid|187303|NC_018485.1 Methylocystis sp. SC2 chromosome I, complete sequence
taxid|2705473|NZ_CP048415.1 Algoriphagus sp. NBT04N3 chromosome, complete genome
taxid|545695|NC_015577.1 Treponema azotonutricium ZAS-9, complete sequence
taxid|520466|NZ_CP007760.1 Brucella melitensis bv. 3 str. Ether chromosome 1, complete sequence
taxid|520466|NZ_CP007761.1 Brucella melitensis bv. 3 str. Ether chromosome 2, complete sequence
taxid|520|NZ_CP011244.1 Bordetella pertussis strain J022 chromosome, complete genome
taxid|1313|NZ_LR216052.1 Streptococcus pneumoniae strain GPSC48 substr. ST1835 chromosome 1
taxid|1491|NZ_CP027778.1 UNVERIFIED_CONTAM: Clostridium botulinum strain Mfbjulcb6 chromosome, complete genome
taxid|203192|NZ_CP086067.1 Pseudomonas chloritidismutans strain 6L11 chromosome, complete genome
taxid|1249655|NZ_CP007478.1 Ehrlichia chaffeensis str. Saint Vincent chromosome, complete genome
taxid|58095|NZ_CP071388.1 Salmonella enterica subsp. enterica serovar Agona strain 18-SA00377-0 chromosome, complete genome
taxid|58095|NZ_CP071389.1 Salmonella enterica subsp. enterica serovar Agona strain 18-SA00377-0 plasmid pSE18-SA00377-0-P1, complete sequence
taxid|58095|NZ_CP071390.1 Salmonella enterica subsp. enterica serovar Agona strain 18-SA00377-0 plasmid pSE18-SA00377-0-P2, complete sequence
taxid|58095|NZ_CP071391.1 Salmonella enterica subsp. enterica serovar Agona strain 18-SA00377-0 plasmid pSE18-SA00377-0-P3, complete sequence
taxid|58095|NZ_CP071392.1 Salmonella enterica subsp. enterica serovar Agona strain 18-SA00377-0 plasmid pSE18-SA00377-0-P4, complete sequence
taxid|218144|NZ_CP060720.1 Vagococcus carniphilus strain ATCC BAA-640 chromosome, complete genome
taxid|218144|NZ_CP060721.1 Vagococcus carniphilus strain ATCC BAA-640 plasmid p_unnamed1, complete sequence
taxid|218144|NZ_CP060722.1 Vagococcus carniphilus strain ATCC BAA-640 plasmid p_unnamed2, complete sequence
taxid|562|NZ_LR134082.1 Escherichia coli strain NCTC9038 chromosome 1, complete sequence
taxid|29430|NZ_CP041224.1 Acinetobacter haemolyticus strain AN54 chromosome, complete genome
taxid|29430|NZ_CP041227.1 Acinetobacter haemolyticus strain AN54 plasmid plUnnamed
taxid|29430|NZ_CP041226.1 Acinetobacter haemolyticus strain AN54 plasmid pAhaeAN54c
taxid|29430|NZ_CP041225.1 Acinetobacter haemolyticus strain AN54 plasmid pAhaeAN54d
taxid|29430|NZ_CP041229.1 Acinetobacter haemolyticus strain AN54 plasmid pAhaeAN54e, complete sequence
taxid|29430|NZ_CP041228.1 Acinetobacter haemolyticus strain AN54 plasmid pAhaemAN54a
taxid|2104|NZ_CP039780.1 Mycoplasma pneumoniae strain 11-212 chromosome, complete genome
taxid|1280|NZ_CP032051.1 Staphylococcus aureus strain O17 chromosome, complete genome
taxid|90370|NZ_CP085808.1 Salmonella enterica subsp. enterica serovar Typhi strain Entei chromosome, complete genome
taxid|1071763|NC_017953.1 Chlamydia trachomatis F/SW5 chromosome I, complete sequence
taxid|197|NZ_CP010457.1 Campylobacter jejuni strain CJ677CC539 chromosome, complete genome
taxid|405416|NC_010611.1 Acinetobacter baumannii ACICU, complete sequence
taxid|405416|NC_010605.1 Acinetobacter baumannii ACICU plasmid pACICU1, complete sequence
taxid|405416|NC_010606.1 Acinetobacter baumannii ACICU plasmid pACICU2, complete sequence
taxid|1681|NZ_CP010412.1 Bifidobacterium bifidum strain BF3 chromosome, complete genome
taxid|553|NZ_CP059084.1 Pantoea ananatis strain OC5a chromosome, complete genome
taxid|553|NZ_CP059083.1 Pantoea ananatis strain OC5a plasmid pOC5aA, complete sequence
taxid|553|NZ_CP059085.1 Pantoea ananatis strain OC5a plasmid pOC5aB, complete sequence
taxid|553|NZ_CP059086.1 Pantoea ananatis strain OC5a plasmid pOC5aC, complete sequence
taxid|1874362|NZ_CP017018.1 Campylobacter pinnipediorum subsp. caledonicus strain RM18020 chromosome, complete genome
taxid|1196185|NZ_CP007010.1 Listeria monocytogenes serotype 1/2a str. 08-7374 chromosome, complete genome
taxid|70255|NZ_CP015114.1 Staphylococcus condimenti strain DSM 11674 chromosome, complete genome
taxid|888061|NZ_CP014230.1 Desulfomicrobium orale DSM 12838 chromosome, complete genome
taxid|1597|NZ_CP029536.1 Lacticaseibacillus paracasei strain LC355 chromosome, complete genome
taxid|1597|NZ_CP029537.1 Lacticaseibacillus paracasei strain LC355 plasmid unnamed1, complete sequence
taxid|1597|NZ_CP029538.1 Lacticaseibacillus paracasei strain LC355 plasmid unnamed2, complete sequence
taxid|562|NZ_CP042336.1 Escherichia coli strain GZ04-0086 chromosome, complete genome
taxid|562|NZ_CP042337.1 Escherichia coli strain GZ04-0086 plasmid pCTXM-GZ04, complete sequence
taxid|562|NZ_CP042339.1 Escherichia coli strain GZ04-0086 plasmid pNDM5-GZ04_A, complete sequence
taxid|562|NZ_CP042338.1 Escherichia coli strain GZ04-0086 plasmid pNDM5-GZ04_B, complete sequence
taxid|562|NZ_CP042340.1 Escherichia coli strain GZ04-0086 plasmid p13k-GZ04, complete sequence
taxid|75985|NZ_CP023044.1 Mannheimia haemolytica strain USDA-ARS-USMARC-191 chromosome, complete genome
taxid|75985|NZ_CP023045.1 Mannheimia haemolytica strain USDA-ARS-USMARC-191 plasmid pL.24464.X.191, complete sequence
taxid|1648|NZ_CP011861.1 Erysipelothrix rhusiopathiae strain SE38 chromosome, complete genome
taxid|161|NZ_CP016045.1 Treponema pallidum subsp. pallidum strain PT_SIF0697 chromosome
taxid|305|NZ_CP087277.1 Ralstonia solanacearum strain FJ1003 chromosome 1, complete sequence
taxid|305|NZ_CP087278.1 Ralstonia solanacearum strain FJ1003 chromosome 2, complete sequence
taxid|305|NZ_CP087279.1 Ralstonia solanacearum strain FJ1003 plasmid unnamed1, complete sequence
taxid|1001582|NC_017190.1 Bacillus amyloliquefaciens LL3, complete sequence
taxid|1001582|NC_017189.1 Bacillus amyloliquefaciens LL3 plasmid pMC1, complete sequence
taxid|93973|NZ_CP020472.1 Shewanella japonica strain KCTC 22435 chromosome, complete genome
taxid|573|NZ_CP024916.1 Klebsiella pneumoniae strain NH54 chromosome, complete genome
taxid|573|NZ_CP024917.1 Klebsiella pneumoniae strain NH54 plasmid pKPNH54.1, complete sequence
taxid|573|NZ_CP024918.1 Klebsiella pneumoniae strain NH54 plasmid pKPNH54.2, complete sequence
taxid|573|NZ_CP024919.1 Klebsiella pneumoniae strain NH54 plasmid pKPNH54.3, complete sequence
taxid|1590|NZ_CP030244.1 Lactiplantibacillus plantarum strain Y44 chromosome, complete genome
taxid|1590|NZ_CP030245.1 Lactiplantibacillus plantarum strain Y44 plasmid pY44-1, complete sequence
taxid|1303|NZ_CP066172.1 Streptococcus oralis strain SF100 chromosome, complete genome
taxid|1855823|NZ_CP021059.1 Macrococcus canis strain KM 45013 chromosome, complete genome
taxid|562|NZ_CP027579.1 Escherichia coli strain 2013C-4282 chromosome, complete genome
taxid|562|NZ_CP027580.1 Escherichia coli strain 2013C-4282 plasmid unnamed1
taxid|562|NZ_CP027581.1 Escherichia coli strain 2013C-4282 plasmid unnamed2, complete sequence
taxid|985762|NZ_CP031266.1 Staphylococcus agnetis strain 12B chromosome, complete genome
taxid|1238|NZ_CP039076.1 Piscirickettsia salmonis strain Psal-109 chromosome, complete genome
taxid|1238|NZ_CP039077.1 Piscirickettsia salmonis strain Psal-109 plasmid unnamed1, complete sequence
taxid|1238|NZ_CP039078.1 Piscirickettsia salmonis strain Psal-109 plasmid unnamed2, complete sequence
taxid|1238|NZ_CP039079.1 Piscirickettsia salmonis strain Psal-109 plasmid unnamed3, complete sequence
taxid|1238|NZ_CP039080.1 Piscirickettsia salmonis strain Psal-109 plasmid unnamed4, complete sequence
taxid|1352|NZ_CP065770.1 Enterococcus faecium strain 17-318 chromosome, complete genome
taxid|1352|NZ_CP065771.1 Enterococcus faecium strain 17-318 plasmid p17-318_1, complete sequence
taxid|1352|NZ_CP065772.1 Enterococcus faecium strain 17-318 plasmid p17-318_2, complete sequence
taxid|210|NZ_CP051434.1 Helicobacter pylori strain ASHA-004 chromosome, complete genome
taxid|210|NZ_AP017355.1 Helicobacter pylori strain F94 chromosome
taxid|575|NZ_CP074182.1 Raoultella planticola strain JBIWA001 chromosome, complete genome
taxid|575|NZ_CP074183.1 Raoultella planticola strain JBIWA001 plasmid pJBIWA001_1, complete sequence
taxid|575|NZ_CP074192.1 Raoultella planticola strain JBIWA001 plasmid pJBIWA001_10, complete sequence
taxid|575|NZ_CP074193.1 Raoultella planticola strain JBIWA001 plasmid pJBIWA001_11, complete sequence
taxid|575|NZ_CP074194.1 Raoultella planticola strain JBIWA001 plasmid pJBIWA001_12, complete sequence
taxid|575|NZ_CP074184.1 Raoultella planticola strain JBIWA001 plasmid pJBIWA001_2, complete sequence
taxid|575|NZ_CP074185.1 Raoultella planticola strain JBIWA001 plasmid pJBIWA001_3, complete sequence
taxid|575|NZ_CP074186.1 Raoultella planticola strain JBIWA001 plasmid pJBIWA001_4, complete sequence
taxid|575|NZ_CP074187.1 Raoultella planticola strain JBIWA001 plasmid pJBIWA001_5, complete sequence
taxid|575|NZ_CP074188.1 Raoultella planticola strain JBIWA001 plasmid pJBIWA001_6, complete sequence
taxid|575|NZ_CP074189.1 Raoultella planticola strain JBIWA001 plasmid pJBIWA001_7, complete sequence
taxid|575|NZ_CP074190.1 Raoultella planticola strain JBIWA001 plasmid pJBIWA001_8, complete sequence
taxid|575|NZ_CP074191.1 Raoultella planticola strain JBIWA001 plasmid pJBIWA001_9, complete sequence
taxid|1405|NZ_CP036004.1 Bacillus mycoides strain BPN37/2 chromosome, complete genome
taxid|1405|NZ_CP036008.1 Bacillus mycoides strain BPN37/2 plasmid p8
taxid|1405|NZ_CP036005.1 Bacillus mycoides strain BPN37/2 plasmid p9
taxid|1405|NZ_CP036006.1 Bacillus mycoides strain BPN37/2 plasmid p77
taxid|1405|NZ_CP036007.1 Bacillus mycoides strain BPN37/2 plasmid p371
taxid|83334|NZ_CP038316.1 Escherichia coli O157:H7 strain NE92 chromosome, complete genome
taxid|83334|NZ_CP038318.1 Escherichia coli O157:H7 strain NE92 plasmid pNE92-1, complete sequence
taxid|83334|NZ_CP038317.1 Escherichia coli O157:H7 strain NE92 plasmid pNE92-2, complete sequence
taxid|1590|NZ_CP035174.1 Lactiplantibacillus plantarum strain SRCM103426 chromosome, complete genome
taxid|1590|NZ_CP035175.1 Lactiplantibacillus plantarum strain SRCM103426 plasmid unnamed1
taxid|1590|NZ_CP035176.1 Lactiplantibacillus plantarum strain SRCM103426 plasmid unnamed2
taxid|1590|NZ_CP035177.1 Lactiplantibacillus plantarum strain SRCM103426 plasmid unnamed3
taxid|1590|NZ_CP035178.1 Lactiplantibacillus plantarum strain SRCM103426 plasmid unnamed4
taxid|562|NZ_CP078558.1 Escherichia coli strain Colony515 chromosome
taxid|2867231|NZ_CP081294.1 Qipengyuania sp. 1NDH1 chromosome
taxid|573|NZ_CP026751.1 Klebsiella pneumoniae strain AR_0066 chromosome, complete genome
taxid|573|NZ_CP026752.1 Klebsiella pneumoniae strain AR_0066 plasmid tig00000080_pilon, complete sequence
taxid|573|NZ_CP026753.1 Klebsiella pneumoniae strain AR_0066 plasmid tig00000084_pilon, complete sequence
taxid|1685|NZ_CP023193.1 Bifidobacterium breve strain NRBB18 chromosome, complete genome
taxid|1773|NZ_CP023624.1 Mycobacterium tuberculosis strain MDRMA701 chromosome, complete genome
taxid|1641402|NZ_CP011868.1 Pseudonocardia sp. HH130629-09 chromosome, complete genome
taxid|1641402|NZ_CP011869.1 Pseudonocardia sp. HH130629-09 plasmid pLS1-1, complete sequence
taxid|1766|NZ_CP060409.1 Mycolicibacterium fortuitum strain W4 chromosome
taxid|28450|NZ_CP012576.1 Burkholderia pseudomallei strain 982 chromosome 1, complete sequence
taxid|28450|NZ_CP012577.1 Burkholderia pseudomallei strain 982 chromosome 2, complete sequence
taxid|1159554|NZ_CP012266.1 Cronobacter dublinensis subsp. dublinensis LMG 23823 chromosome, complete genome
taxid|1159554|NZ_CP012267.1 Cronobacter dublinensis subsp. dublinensis LMG 23823 plasmid pCDU1, complete sequence
taxid|300852|NC_006461.1 Thermus thermophilus HB8 chromosome 1, complete sequence
taxid|300852|NC_006463.1 Thermus thermophilus HB8 plasmid pTT8, complete sequence
taxid|300852|NC_006462.1 Thermus thermophilus HB8 plasmid pTT27, complete sequence
taxid|659019|NZ_CP012090.1 Mycobacterium tuberculosis W-148 chromosome, complete genome
taxid|573|NZ_AP022527.1 Klebsiella pneumoniae strain THO-004 chromosome, complete genome
taxid|573|NZ_AP022528.1 Klebsiella pneumoniae strain THO-004 plasmid pTHO-004-1, complete sequence
taxid|573|NZ_AP022529.1 Klebsiella pneumoniae strain THO-004 plasmid pTHO-004-2, complete sequence
taxid|573|NZ_AP022530.1 Klebsiella pneumoniae strain THO-004 plasmid pTHO-004-3, complete sequence
taxid|573|NZ_AP022531.1 Klebsiella pneumoniae strain THO-004 plasmid pTHO-004-4, complete sequence
taxid|573|NZ_AP022532.1 Klebsiella pneumoniae strain THO-004 plasmid pTHO-004-5, complete sequence
taxid|714|NZ_CP012958.1 Aggregatibacter actinomycetemcomitans strain VT1169 chromosome, complete genome
taxid|85643|NC_011662.2 Thauera sp. MZ1T, complete sequence
taxid|85643|NC_011667.1 Thauera sp. MZ1T plasmid pTha01, complete sequence
taxid|205922|NC_007492.2 Pseudomonas fluorescens Pf0-1, complete sequence
taxid|76857|NZ_CP013121.1 Fusobacterium nucleatum subsp. polymorphum strain ChDC F306 chromosome, complete genome
taxid|76857|NZ_CP013122.1 Fusobacterium nucleatum subsp. polymorphum strain ChDC F306 plasmid unnamed1, complete sequence
taxid|76857|NZ_CP013123.1 Fusobacterium nucleatum subsp. polymorphum strain ChDC F306 plasmid unnamed2, complete sequence
taxid|1352|NZ_CP066730.1 Enterococcus faecium strain Dallas 71_1 chromosome
taxid|1352|NZ_CP066738.1 Enterococcus faecium strain Dallas 71_1 plasmid p71_1_1.9kb, complete sequence
taxid|1352|NZ_CP066731.1 Enterococcus faecium strain Dallas 71_1 plasmid p71_1_192kb, complete sequence
taxid|1352|NZ_CP066734.1 Enterococcus faecium strain Dallas 71_1 plasmid p71_1_44kb, complete sequence
taxid|1352|NZ_CP066737.1 Enterococcus faecium strain Dallas 71_1 plasmid p71_1_4kb, complete sequence
taxid|1352|NZ_CP066733.1 Enterococcus faecium strain Dallas 71_1 plasmid p71_1_57kb, complete sequence
taxid|1352|NZ_CP066735.1 Enterococcus faecium strain Dallas 71_1 plasmid p71_1_6.3kb, complete sequence
taxid|1352|NZ_CP066736.1 Enterococcus faecium strain Dallas 71_1 plasmid p71_1_6kb, complete sequence
taxid|1352|NZ_CP066732.1 Enterococcus faecium strain Dallas 71_1 plasmid pai71_72kb, complete sequence
taxid|1496|NZ_CP020378.1 Clostridioides difficile strain DSM 102859 chromosome, complete genome
taxid|2872311|NZ_CP084030.1 Mycolicibacter sp. MYC101 chromosome
taxid|28450|NZ_CP073734.1 Burkholderia pseudomallei strain AW17-23 chromosome 1, complete sequence
taxid|28450|NZ_CP073735.1 Burkholderia pseudomallei strain AW17-23 chromosome 2, complete sequence
taxid|28450|NZ_CP073736.1 Burkholderia pseudomallei strain AW17-23 plasmid p1, complete sequence
taxid|1314|NZ_AP014596.1 Streptococcus pyogenes strain M3-b chromosome 1, complete sequence
taxid|470|NZ_AP023077.1 Acinetobacter baumannii strain OCU_Ac16a chromosome, complete genome
taxid|470|NZ_AP023078.1 Acinetobacter baumannii strain OCU_Ac16a plasmid pOCU_Ac16a_1, complete sequence
taxid|470|NZ_AP023079.1 Acinetobacter baumannii strain OCU_Ac16a plasmid pOCU_Ac16a_2, complete sequence
taxid|470|NZ_AP023080.1 Acinetobacter baumannii strain OCU_Ac16a plasmid pOCU_Ac16a_3, complete sequence
taxid|62322|NZ_LR134321.1 Shewanella baltica strain NCTC10737 chromosome 1, complete sequence
taxid|562|NZ_CP063487.1 Escherichia coli strain EF7-18-51 chromosome, complete genome
taxid|562|NZ_CP063488.1 Escherichia coli strain EF7-18-51 plasmid pEF7-18-51_1, complete sequence
taxid|562|NZ_CP063489.1 Escherichia coli strain EF7-18-51 plasmid pEF7-18-51_2, complete sequence
taxid|562|NZ_CP063490.1 Escherichia coli strain EF7-18-51 plasmid pEF7-18-51_3, complete sequence
taxid|562|NZ_CP063491.1 Escherichia coli strain EF7-18-51 plasmid pEF7-18-51_4, complete sequence
taxid|1338011|NZ_CP007547.1 Elizabethkingia anophelis NUHP1 chromosome, complete genome
taxid|57706|NZ_CP078598.1 Citrobacter braakii strain Colony312 chromosome
taxid|1415165|NC_023073.1 Bacillus amyloliquefaciens LFB112, complete sequence
taxid|1405|NZ_CM000737.1 Bacillus mycoides strain AH603 chromosome, whole genome shotgun sequence
taxid|1002804|NC_015674.1 Helicobacter bizzozeronii CIII-1, complete sequence
taxid|1002804|NC_015670.1 Helicobacter bizzozeronii CIII-1 plasmid phbz1, complete sequence
taxid|57975|NZ_CP020392.1 Burkholderia thailandensis strain FDAARGOS_238 chromosome 1, complete sequence
taxid|57975|NZ_CP020391.1 Burkholderia thailandensis strain FDAARGOS_238 chromosome 2, complete sequence
taxid|639310|NZ_CP031612.1 Olleya aquimaris strain DAU311 chromosome, complete genome
taxid|1254|NZ_CP018763.1 Pediococcus acidilactici strain BCC1 chromosome, complete genome
taxid|1254|NZ_CP018764.1 Pediococcus acidilactici strain BCC1 plasmid pbcp1, complete sequence
taxid|1254|NZ_CP018765.1 Pediococcus acidilactici strain BCC1 plasmid pbcp2, complete sequence
taxid|666|NZ_CP053794.1 Vibrio cholerae strain W10G chromosome 1, complete sequence
taxid|666|NZ_CP053795.1 Vibrio cholerae strain W10G chromosome 2, complete sequence
taxid|2576356|NZ_CP033795.1 Bacillus sp. FDAARGOS_527 chromosome, complete genome
taxid|2576356|NZ_CP033788.1 Bacillus sp. FDAARGOS_527 plasmid unnamed1, complete sequence
taxid|2576356|NZ_CP033789.1 Bacillus sp. FDAARGOS_527 plasmid unnamed2, complete sequence
taxid|2576356|NZ_CP033790.1 Bacillus sp. FDAARGOS_527 plasmid unnamed3, complete sequence
taxid|2576356|NZ_CP033791.1 Bacillus sp. FDAARGOS_527 plasmid unnamed4, complete sequence
taxid|2576356|NZ_CP033792.1 Bacillus sp. FDAARGOS_527 plasmid unnamed5, complete sequence
taxid|2576356|NZ_CP033793.1 Bacillus sp. FDAARGOS_527 plasmid unnamed6, complete sequence
taxid|2576356|NZ_CP033794.1 Bacillus sp. FDAARGOS_527 plasmid unnamed7
taxid|2576356|NZ_CP033796.1 Bacillus sp. FDAARGOS_527 plasmid unnamed8
taxid|2058152|NZ_CP055315.1 Klebsiella grimontii strain RHBSTW-00555 chromosome, complete genome
taxid|2058152|NZ_CP055317.1 Klebsiella grimontii strain RHBSTW-00555 plasmid unnamed
taxid|2058152|NZ_CP055324.1 Klebsiella grimontii strain RHBSTW-00555 plasmid pRHBSTW-00555_10, complete sequence
taxid|2058152|NZ_CP055316.1 Klebsiella grimontii strain RHBSTW-00555 plasmid pRHBSTW-00555_2, complete sequence
taxid|2058152|NZ_CP055318.1 Klebsiella grimontii strain RHBSTW-00555 plasmid pRHBSTW-00555_4, complete sequence
taxid|2058152|NZ_CP055319.1 Klebsiella grimontii strain RHBSTW-00555 plasmid pRHBSTW-00555_5, complete sequence
taxid|2058152|NZ_CP055320.1 Klebsiella grimontii strain RHBSTW-00555 plasmid pRHBSTW-00555_6, complete sequence
taxid|2058152|NZ_CP055321.1 Klebsiella grimontii strain RHBSTW-00555 plasmid pRHBSTW-00555_7, complete sequence
taxid|2058152|NZ_CP055322.1 Klebsiella grimontii strain RHBSTW-00555 plasmid pRHBSTW-00555_8, complete sequence
taxid|2058152|NZ_CP055323.1 Klebsiella grimontii strain RHBSTW-00555 plasmid pRHBSTW-00555_9, complete sequence
taxid|2724469|NZ_CP060416.1 Serratia sp. JUb9 strain MYb239 chromosome
taxid|90371|NZ_CP090304.1 Salmonella enterica subsp. enterica serovar Typhimurium strain ZJUJY chromosome, complete genome
taxid|823|NZ_CP040468.1 Parabacteroides distasonis strain CavFT-hAR46 chromosome, complete genome
taxid|28450|NZ_CP009545.1 Burkholderia pseudomallei strain MSHR668 chromosome I, complete sequence
taxid|28450|NZ_CP009546.1 Burkholderia pseudomallei strain MSHR668 chromosome II, complete sequence
taxid|1050107|NZ_CP018217.1 Lactobacillus delbrueckii subsp. sunkii strain JCM 17838 chromosome, complete genome
taxid|36809|NZ_CP014957.1 Mycobacteroides abscessus strain FLAC031 chromosome, complete genome
taxid|1423|NZ_CP035414.1 Bacillus subtilis strain SRCM103637 chromosome, complete genome
taxid|562|NZ_CP073621.1 Escherichia coli strain CE2050 chromosome, complete genome
taxid|562|NZ_CP073622.1 Escherichia coli strain CE2050 plasmid pCE2050_A, complete sequence
taxid|562|NZ_CP073623.1 Escherichia coli strain CE2050 plasmid pCE2050_B, complete sequence
taxid|359|NZ_CP044122.1 Agrobacterium rhizogenes strain LBA9402 chromosome 1, complete sequence
taxid|359|NZ_CP044123.1 Agrobacterium rhizogenes strain LBA9402 chromosome 2, complete sequence
taxid|359|NZ_CP044124.1 Agrobacterium rhizogenes strain LBA9402 plasmid pRiNCPPB1855, complete sequence
taxid|472181|NZ_LT629763.1 Halopseudomonas sabulinigri strain JCM 14963 chromosome I
taxid|729|NZ_CP063117.1 Haemophilus parainfluenzae strain M1C142_1 chromosome, complete genome
taxid|729|NZ_CP063118.1 Haemophilus parainfluenzae strain M1C142_1 plasmid unnamed_1, complete sequence
taxid|729|NZ_CP063119.1 Haemophilus parainfluenzae strain M1C142_1 plasmid unnamed_2, complete sequence
taxid|577|NZ_CP062916.1 Raoultella terrigena strain Res13-Abat-PEB01-P1-04-A chromosome, complete genome
taxid|577|NZ_CP062917.1 Raoultella terrigena strain Res13-Abat-PEB01-P1-04-A plasmid unnamednovel_1, complete sequence
taxid|577|NZ_CP062918.1 Raoultella terrigena strain Res13-Abat-PEB01-P1-04-A plasmid unnamednovel_2, complete sequence
taxid|573|NZ_CP039945.1 Klebsiella pneumoniae strain 19KM28 chromosome, complete genome
taxid|573|NZ_CP039946.1 Klebsiella pneumoniae strain 19KM28 plasmid pMBR_DHA-1_1C_19KM28, complete sequence
taxid|573|NZ_CP039947.1 Klebsiella pneumoniae strain 19KM28 plasmid pMBR_OXA-48_19KM28, complete sequence
taxid|1905730|NZ_CP062254.1 Pectobacterium parmentieri strain QK-5 chromosome, complete genome
taxid|1590|NZ_CP058733.1 Lactiplantibacillus plantarum strain A8 chromosome, complete genome
taxid|1590|NZ_CP058734.1 Lactiplantibacillus plantarum strain A8 plasmid unnamed1, complete sequence
taxid|1590|NZ_CP058735.1 Lactiplantibacillus plantarum strain A8 plasmid unnamed2, complete sequence
taxid|1590|NZ_CP058736.1 Lactiplantibacillus plantarum strain A8 plasmid unnamed3, complete sequence
taxid|1590|NZ_CP058737.1 Lactiplantibacillus plantarum strain A8 plasmid unnamed4, complete sequence
taxid|1590|NZ_CP058738.1 Lactiplantibacillus plantarum strain A8 plasmid unnamed5, complete sequence
taxid|1590|NZ_CP058739.1 Lactiplantibacillus plantarum strain A8 plasmid unnamed6, complete sequence
taxid|573413|NC_014364.1 Sediminispirochaeta smaragdinae DSM 11293, complete sequence
taxid|138072|NZ_CP017605.1 Candidatus Hamiltonella defensa strain NY26 chromosome
taxid|195|NZ_CP082947.1 Campylobacter coli strain C203016 chromosome, complete genome
taxid|866777|NC_017218.1 Bifidobacterium breve ACS-071-V-Sch8b, complete sequence
taxid|1160720|NZ_CP013120.1 Alteromonas stellipolaris LMG 21856 chromosome, complete genome
taxid|1282|NZ_CP090922.1 Staphylococcus epidermidis strain 45A6 chromosome, complete genome
taxid|1282|NZ_CP090923.1 Staphylococcus epidermidis strain 45A6 plasmid pSE45A6, complete sequence
taxid|487|NZ_CP021521.1 Neisseria meningitidis strain 09-292 chromosome, complete genome
taxid|272831|NC_008767.1 Neisseria meningitidis FAM18, complete sequence
taxid|871742|NZ_CP046904.1 Massilia flava strain DSM 26639 chromosome, complete genome
taxid|1747|NZ_AP022845.1 Cutibacterium acnes strain SZ2 chromosome, complete genome
taxid|738|NZ_CP049089.1 Glaesserella parasuis strain vHPS7 chromosome, complete genome
taxid|1778678|NZ_CP034235.1 Paenibacillus psychroresistens strain ML311-T8 chromosome, complete genome
taxid|562|NZ_AP022069.1 Escherichia coli strain WP4-W18-ESBL-09 chromosome, complete genome
taxid|562|NZ_AP022070.1 Escherichia coli strain WP4-W18-ESBL-09 plasmid pWP4-W18-ESBL-09_1, complete sequence
taxid|562|NZ_AP022071.1 Escherichia coli strain WP4-W18-ESBL-09 plasmid pWP4-W18-ESBL-09_2, complete sequence
taxid|562|NZ_AP022072.1 Escherichia coli strain WP4-W18-ESBL-09 plasmid pWP4-W18-ESBL-09_3, complete sequence
taxid|562|NZ_AP022073.1 Escherichia coli strain WP4-W18-ESBL-09 plasmid pWP4-W18-ESBL-09_4, complete sequence
taxid|562|NZ_AP022074.1 Escherichia coli strain WP4-W18-ESBL-09 plasmid pWP4-W18-ESBL-09_5, complete sequence
taxid|562|NZ_AP022075.1 Escherichia coli strain WP4-W18-ESBL-09 plasmid pWP4-W18-ESBL-09_6, complete sequence
taxid|562|NZ_AP022076.1 Escherichia coli strain WP4-W18-ESBL-09 plasmid pWP4-W18-ESBL-09_7, complete sequence
taxid|1905730|NZ_CP026986.1 Pectobacterium parmentieri strain IFB5623 chromosome
taxid|1392|NZ_CP054797.1 Bacillus anthracis strain FDAARGOS_703 chromosome
taxid|1392|NZ_CP054798.1 Bacillus anthracis strain FDAARGOS_703 plasmid unnamed1
taxid|1392|NZ_CP054799.1 Bacillus anthracis strain FDAARGOS_703 plasmid unnamed2
taxid|658629|NZ_CP027706.1 Pseudomonas sp. CMR12a chromosome, complete genome
taxid|1163742|NC_017742.1 Helicobacter pylori PeCan18, complete sequence
taxid|1280|NZ_CP054876.1 Staphylococcus aureus strain Dresden-275757 chromosome, complete genome
taxid|562|NZ_CP019250.1 Escherichia coli strain 13KWH46 chromosome, complete genome
taxid|562|NZ_CP019251.1 Escherichia coli strain 13KWH46 plasmid p13KWH46-1, complete sequence
taxid|562|NZ_CP019252.1 Escherichia coli strain 13KWH46 plasmid p13KWH46-2, complete sequence
taxid|562|NZ_CP019253.1 Escherichia coli strain 13KWH46 plasmid p13KWH46-3, complete sequence
taxid|562|NZ_CP019254.1 Escherichia coli strain 13KWH46 plasmid p13KWH46-4, complete sequence
taxid|562|NZ_CP019255.1 Escherichia coli strain 13KWH46 plasmid p13KWH46-5, complete sequence
taxid|60552|NZ_CP072318.1 Burkholderia vietnamiensis strain AU2011 chromosome 1
taxid|60552|NZ_CP072320.1 Burkholderia vietnamiensis strain AU2011 chromosome 2
taxid|60552|NZ_CP072321.1 Burkholderia vietnamiensis strain AU2011 chromosome 3
taxid|60552|NZ_CP072319.1 Burkholderia vietnamiensis strain AU2011 plasmid unnamed1
taxid|1444684|NZ_AP019755.1 Nitrosomonas stercoris strain KYUHI-S chromosome 1, complete sequence
taxid|1444684|NZ_AP019756.1 Nitrosomonas stercoris strain KYUHI-S plasmid plasmid 1, complete sequence
taxid|33069|NZ_CP077718.1 Pseudomonas viridiflava strain T1426 chromosome
taxid|645170|NZ_CP007693.1 Brucella suis bv. 2 strain PT09172 chromosome I, complete sequence
taxid|645170|NZ_CP007694.1 Brucella suis bv. 2 strain PT09172 chromosome II, complete sequence
taxid|305|NZ_CP052106.1 Ralstonia solanacearum strain FJAT15249.F50 chromosome, complete genome
taxid|305|NZ_CP052107.1 Ralstonia solanacearum strain FJAT15249.F50 plasmid Plas1, complete sequence
taxid|1304|NZ_CP018187.1 Streptococcus salivarius strain ICDC2 chromosome, complete genome
taxid|1304|NZ_CP018188.1 Streptococcus salivarius strain ICDC2 plasmid unnamed, complete sequence
taxid|67780|NZ_CP020466.1 Edwardsiella ictaluri strain RUSVM-1 chromosome, complete genome
taxid|1366|NZ_CP023392.1 Lactococcus raffinolactis strain WiKim0068 chromosome, complete genome
taxid|1366|NZ_CP023393.1 Lactococcus raffinolactis strain WiKim0068 plasmid pWiKim0068-1, complete sequence
taxid|1366|NZ_CP023394.1 Lactococcus raffinolactis strain WiKim0068 plasmid pWiKim0068-2, complete sequence
taxid|1221877|NC_019391.1 Chlamydia psittaci 01DC12, complete sequence
taxid|1221877|NC_019392.1 Chlamydia psittaci 01DC12 plasmid p01DC12, complete sequence
taxid|573|NZ_LR890735.1 Klebsiella pneumoniae isolate INF323-sc-2280125 chromosome 1, complete sequence
taxid|573|NZ_LR890736.1 Klebsiella pneumoniae isolate INF323-sc-2280125 plasmid 2, complete sequence
taxid|573|NZ_LR890737.1 Klebsiella pneumoniae isolate INF323-sc-2280125 plasmid 3, complete sequence
taxid|573|NZ_LR890738.1 Klebsiella pneumoniae isolate INF323-sc-2280125 plasmid 4, complete sequence
taxid|573|NZ_LR890739.1 Klebsiella pneumoniae isolate INF323-sc-2280125 plasmid 5, complete sequence
taxid|485|NZ_LS999566.1 Neisseria gonorrhoeae isolate G7944 chromosome I
taxid|485|NZ_UOGN01000001.1 Neisseria gonorrhoeae isolate G7944, whole genome shotgun sequence
taxid|485|NZ_UOGN01000002.1 Neisseria gonorrhoeae isolate G7944, whole genome shotgun sequence
taxid|1282|NZ_CP073898.1 Staphylococcus epidermidis strain V1939586 chromosome
taxid|1282|NZ_CP073899.1 Staphylococcus epidermidis strain V1939586 plasmid p1V1939586, complete sequence
taxid|562|NZ_CP027380.1 Escherichia coli strain 2013C-3250 chromosome, complete genome
taxid|562|NZ_CP027381.1 Escherichia coli strain 2013C-3250 plasmid unnamed1
taxid|562|NZ_CP027382.1 Escherichia coli strain 2013C-3250 plasmid unnamed2
taxid|562|NZ_CP027383.1 Escherichia coli strain 2013C-3250 plasmid unnamed3
taxid|562|NZ_CP027384.1 Escherichia coli strain 2013C-3250 plasmid unnamed4
taxid|562|NZ_CP027385.1 Escherichia coli strain 2013C-3250 plasmid unnamed5, complete sequence
taxid|1085644|NZ_CP038017.1 Allofrancisella frigidaquae strain SYSU 10HL1970 chromosome, complete genome
taxid|54911|NZ_CP069127.1 Brevibacillus choshinensis strain HPD31-SP3 chromosome, complete genome
taxid|573|NZ_CP043353.1 Klebsiella pneumoniae strain WCHKP020115 chromosome, complete genome
taxid|573|NZ_CP043355.1 Klebsiella pneumoniae strain WCHKP020115 plasmid p1_020115, complete sequence
taxid|573|NZ_CP043356.1 Klebsiella pneumoniae strain WCHKP020115 plasmid p2_020115, complete sequence
taxid|573|NZ_CP043354.1 Klebsiella pneumoniae strain WCHKP020115 plasmid pKPC2_020115, complete sequence
taxid|1280|NZ_CP019592.1 Staphylococcus aureus strain GD5 chromosome, complete genome
taxid|1141660|NZ_CM001773.1 Providencia sneebia DSM 19967 chromosome, whole genome shotgun sequence
taxid|1141660|NZ_CM001853.1 Providencia sneebia DSM 19967 plasmid pPSN1, whole genome shotgun sequence
taxid|1141660|NZ_CM001854.1 Providencia sneebia DSM 19967 plasmid pPSN2, whole genome shotgun sequence
taxid|1141660|NZ_CM001855.1 Providencia sneebia DSM 19967 plasmid pPSN3, whole genome shotgun sequence
taxid|89152|NZ_CP036523.1 [Clostridium] hiranonis strain DSM 13275 chromosome, complete genome
taxid|1238|NZ_CP048052.1 Piscirickettsia salmonis strain Ps-11091B chromosome, complete genome
taxid|1238|NZ_CP048053.1 Piscirickettsia salmonis strain Ps-11091B plasmid Ps11091B-p1, complete sequence
taxid|1238|NZ_CP048054.1 Piscirickettsia salmonis strain Ps-11091B plasmid Ps11091B-p2, complete sequence
taxid|1238|NZ_CP048055.1 Piscirickettsia salmonis strain Ps-11091B plasmid Ps11091B-p3, complete sequence
taxid|2810563|NZ_AP024485.1 Pseudodesulfovibrio sp. SF6 chromosome, complete genome
taxid|83334|NZ_CP031913.1 Escherichia coli O157:H7 strain FWSEC0004 chromosome, complete genome
taxid|83334|NZ_CP031914.1 Escherichia coli O157:H7 strain FWSEC0004 plasmid unnamed13, complete sequence
taxid|83334|NZ_CP031915.1 Escherichia coli O157:H7 strain FWSEC0004 plasmid unnamed14, complete sequence
taxid|2603836|NZ_CP042892.1 Escherichia coli O10:H32 strain NMBU-W12E19 chromosome, complete genome
taxid|2603836|NZ_CP042885.1 Escherichia coli O10:H32 strain NMBU-W12E19 plasmid pNMBU-W12E19_01, complete sequence
taxid|2603836|NZ_CP042886.1 Escherichia coli O10:H32 strain NMBU-W12E19 plasmid pNMBU-W12E19_02, complete sequence
taxid|2603836|NZ_CP042887.1 Escherichia coli O10:H32 strain NMBU-W12E19 plasmid pNMBU-W12E19_03, complete sequence
taxid|2603836|NZ_CP042888.1 Escherichia coli O10:H32 strain NMBU-W12E19 plasmid pNMBU-W12E19_04, complete sequence
taxid|2603836|NZ_CP042889.1 Escherichia coli O10:H32 strain NMBU-W12E19 plasmid pNMBU-W12E19_05, complete sequence
taxid|2603836|NZ_CP042890.1 Escherichia coli O10:H32 strain NMBU-W12E19 plasmid pNMBU-W12E19_06, complete sequence
taxid|2603836|NZ_CP042891.1 Escherichia coli O10:H32 strain NMBU-W12E19 plasmid pNMBU-W12E19_07, complete sequence
taxid|837|NZ_CP011995.1 Porphyromonas gingivalis strain A7436 chromosome, complete genome
taxid|502558|NC_015738.1 Eggerthella sp. YY7918, complete sequence
taxid|562|NZ_LR134248.1 Escherichia coli strain NCTC10537 chromosome 1, complete sequence
taxid|1313|NZ_LR216055.1 Streptococcus pneumoniae strain GPSC62 substr. ST913 chromosome 1
taxid|1365648|NZ_CP072263.1 Xanthomonas citri pv. glycines CFBP 2526 chromosome, complete genome
taxid|1365648|NZ_CP072264.1 Xanthomonas citri pv. glycines CFBP 2526 plasmid pXAG27.2526, complete sequence
taxid|573|NZ_CP020841.1 Klebsiella pneumoniae strain KPN1482 chromosome, complete genome
taxid|573|NZ_CP020842.1 Klebsiella pneumoniae strain KPN1482 plasmid pKPN1482-1, complete sequence
taxid|573|NZ_CP020843.1 Klebsiella pneumoniae strain KPN1482 plasmid pKPN1482-2, complete sequence
taxid|573|NZ_CP020844.1 Klebsiella pneumoniae strain KPN1482 plasmid pKPN1482-3, complete sequence
taxid|573|NZ_CP020846.1 Klebsiella pneumoniae strain KPN1482 plasmid pKPN1482-4, complete sequence
taxid|573|NZ_CP020845.1 Klebsiella pneumoniae strain KPN1482 plasmid pKPN1482-5, complete sequence
taxid|562|NZ_CP070124.1 Escherichia coli strain FDAARGOS_1292 chromosome, complete genome
taxid|562|NZ_CP070125.1 Escherichia coli strain FDAARGOS_1292 plasmid unnamed1, complete sequence
taxid|562|NZ_CP070126.1 Escherichia coli strain FDAARGOS_1292 plasmid unnamed2, complete sequence
taxid|562|NZ_CP070127.1 Escherichia coli strain FDAARGOS_1292 plasmid unnamed3, complete sequence
taxid|562|NZ_CP070128.1 Escherichia coli strain FDAARGOS_1292 plasmid unnamed4
taxid|562|NZ_CP070129.1 Escherichia coli strain FDAARGOS_1292 plasmid unnamed5
taxid|562|NZ_CP070130.1 Escherichia coli strain FDAARGOS_1292 plasmid unnamed6
taxid|562|NZ_CP070131.1 Escherichia coli strain FDAARGOS_1292 plasmid unnamed7
taxid|197|NZ_CP043763.1 Campylobacter jejuni strain BfR-CA-14430 chromosome, complete genome
taxid|197|NZ_CP043764.1 Campylobacter jejuni strain BfR-CA-14430 plasmid pBfR-CA-14430, complete sequence
taxid|1314|NZ_LS483379.1 Streptococcus pyogenes strain NCTC10874 chromosome 1, complete sequence
taxid|292|NZ_CP013443.1 Burkholderia cepacia strain MSMB1184WGS chromosome 1, complete sequence
taxid|292|NZ_CP013444.1 Burkholderia cepacia strain MSMB1184WGS chromosome 2, complete sequence
taxid|292|NZ_CP013442.1 Burkholderia cepacia strain MSMB1184WGS chromosome 3, complete sequence
taxid|546|NZ_CP056592.1 Citrobacter freundii strain RHBSTW-00350 chromosome, complete genome
taxid|546|NZ_CP056593.1 Citrobacter freundii strain RHBSTW-00350 plasmid pRHBSTW-00350_2, complete sequence
taxid|562|NZ_LR883012.1 Escherichia coli isolate L4_E1441_ETEC chromosome 1, complete sequence
taxid|562|NZ_LR883013.1 Escherichia coli isolate L4_E1441_ETEC plasmid 2, complete sequence
taxid|562|NZ_LR883014.1 Escherichia coli isolate L4_E1441_ETEC plasmid 3, complete sequence
taxid|674|NZ_CP046825.1 Vibrio mimicus strain 07-2442 chromosome 1, complete sequence
taxid|674|NZ_CP046826.1 Vibrio mimicus strain 07-2442 chromosome 2, complete sequence
taxid|64187|NZ_CP050114.1 Xanthomonas oryzae pv. oryzae strain K3 chromosome, complete genome
taxid|1812935|NZ_CP080038.1 Enterobacter roggenkampii strain Colony354 chromosome
taxid|1280|NZ_CP022910.1 Staphylococcus aureus strain 164 chromosome, complete genome
taxid|1280|NZ_CP022911.1 Staphylococcus aureus strain 164 plasmid pPS00089.1A.1, complete sequence
taxid|1280|NZ_CP022718.1 Staphylococcus aureus strain 45 chromosome, complete genome
taxid|1280|NZ_CP022719.1 Staphylococcus aureus strain 45 plasmid pPS00086.1A.1, complete sequence
taxid|13035|NC_019780.1 Dactylococcopsis salina PCC 8305, complete sequence
taxid|996|NZ_CP054509.1 Flavobacterium columnare strain F9R78 chromosome, complete genome
taxid|176|NZ_CP043041.1 Leptospira interrogans serovar Hardjo strain L53 chromosome 1, complete sequence
taxid|176|NZ_CP043039.1 Leptospira interrogans serovar Hardjo strain L53 chromosome 2, complete sequence
taxid|176|NZ_CP043040.1 Leptospira interrogans serovar Hardjo strain L53 plasmid p1
taxid|573|NZ_CP042320.1 Klebsiella pneumoniae strain 5-16 chromosome, complete genome
taxid|2726118|NZ_CP053189.1 Streptomyces sp. jing01 chromosome, complete genome
taxid|2903900|NZ_CP090836.1 Paracoccus sp. S8-55 chromosome, complete genome
taxid|75906|NZ_CP007028.1 Thermocrinis ruber strain DSM 23557 chromosome, complete genome
taxid|1639|NZ_CP010346.1 Listeria monocytogenes strain IZSAM_Lm_hs2008 chromosome, complete genome
taxid|1282|NZ_CP073883.1 Staphylococcus epidermidis strain B1287175 chromosome
taxid|1282|NZ_CP073885.1 Staphylococcus epidermidis strain B1287175 plasmid p1B1287175
taxid|1282|NZ_CP073884.1 Staphylococcus epidermidis strain B1287175 plasmid p2B1287175, complete sequence
taxid|1719|NZ_CP046642.1 Corynebacterium pseudotuberculosis strain SP165 chromosome, complete genome
taxid|287|NZ_CP024024.1 Pseudomonas aeruginosa strain PARM801 chromosome, complete genome
taxid|309803|NC_011978.1 Thermotoga neapolitana DSM 4359, complete sequence
taxid|2751|NZ_CP016844.1 Carnobacterium maltaromaticum strain TMW 2.1581 chromosome, complete genome
taxid|2751|NZ_CP016845.1 Carnobacterium maltaromaticum strain TMW 2.1581 plasmid pL21581-1, complete sequence
taxid|2751|NZ_CP016846.1 Carnobacterium maltaromaticum strain TMW 2.1581 plasmid pL21581-2, complete sequence
taxid|2751|NZ_CP016847.1 Carnobacterium maltaromaticum strain TMW 2.1581 plasmid pL21581-3, complete sequence
taxid|2751|NZ_CP016848.1 Carnobacterium maltaromaticum strain TMW 2.1581 plasmid pL21581-4, complete sequence
taxid|197|NZ_CP058295.1 Campylobacter jejuni strain A14a chromosome, complete genome
taxid|197|NZ_CP058296.1 Campylobacter jejuni strain A14a plasmid pTet map unlocalized
taxid|197|NZ_CP058297.1 Campylobacter jejuni strain A14a plasmid pTet map unlocalized
taxid|197|NZ_CP058298.1 Campylobacter jejuni strain A14a plasmid pTet map unlocalized
taxid|1381081|NZ_AP019654.1 Vibrio panuliri strain JCM 19500 chromosome 1, complete sequence
taxid|1381081|NZ_AP019655.1 Vibrio panuliri strain JCM 19500 chromosome 2, complete sequence
taxid|1381081|NZ_AP019656.1 Vibrio panuliri strain JCM 19500 plasmid pVPan1, complete sequence
taxid|28901|NZ_CP046279.1 Salmonella enterica strain FDAARGOS_707 chromosome, complete genome
taxid|1087451|NC_017730.4 Corynebacterium pseudotuberculosis 31, complete sequence
taxid|584|NZ_CP026581.1 Proteus mirabilis isolate GN2 chromosome, complete genome
taxid|436|NZ_CP062147.1 Komagataeibacter hansenii strain C110 chromosome, complete genome
taxid|436|NZ_CP062149.1 Komagataeibacter hansenii strain C110 plasmid pKHC110_1, complete sequence
taxid|436|NZ_CP062148.1 Komagataeibacter hansenii strain C110 plasmid pKHC110_2, complete sequence
taxid|485|NZ_CP078114.1 Neisseria gonorrhoeae strain 98D159 chromosome, complete genome
taxid|863365|NZ_CM002307.1 Xanthomonas hortorum pv. carotae str. M081 chromosome, whole genome shotgun sequence
taxid|1386007|NZ_CP008771.1 Listeria monocytogenes serotype 1/2a str. 98-0291 chromosome
taxid|28037|NZ_CP046335.1 Streptococcus mitis strain FDAARGOS_684 chromosome, complete genome
taxid|1685|NZ_CP021386.1 Bifidobacterium breve strain NRBB04 chromosome, complete genome
taxid|1398|NZ_CP017888.1 Weizmannia coagulans strain BC-HY1 chromosome, complete genome
taxid|634459|NC_017108.1 Acetobacter pasteurianus IFO 3283-12, complete sequence
taxid|634459|NC_017136.1 Acetobacter pasteurianus IFO 3283-12 plasmid pAPA12-014, complete sequence
taxid|634459|NC_017113.1 Acetobacter pasteurianus IFO 3283-12 plasmid pAPA12-020, complete sequence
taxid|634459|NC_017114.1 Acetobacter pasteurianus IFO 3283-12 plasmid pAPA12-030, complete sequence
taxid|634459|NC_017115.1 Acetobacter pasteurianus IFO 3283-12 plasmid pAPA12-040, complete sequence
taxid|634459|NC_017116.1 Acetobacter pasteurianus IFO 3283-12 plasmid pAPA12-050, complete sequence
taxid|634459|NC_017137.1 Acetobacter pasteurianus IFO 3283-12 plasmid pAPA12-060, complete sequence
taxid|138851|NZ_CP054142.1 Treponema parvum strain ATCC 700770 chromosome, complete genome
taxid|149539|NZ_CP043563.1 Salmonella enterica subsp. enterica serovar Enteritidis strain K12SE001 chromosome
taxid|2877939|NZ_CP085530.1 Vogesella sp. XCS3 chromosome, complete genome
taxid|2877939|NZ_CP085531.1 Vogesella sp. XCS3 plasmid unnamed, complete sequence
taxid|582|NZ_CP076623.1 Morganella morganii strain CTX51T chromosome, complete genome
taxid|582|NZ_CP076624.1 Morganella morganii strain CTX51T plasmid p_MMCTX51T, complete sequence
taxid|35814|NZ_CP018893.1 Bordetella holmesii strain F621 isolate F621 chromosome, complete genome
taxid|247|NZ_CP043634.1 Empedobacter brevis strain SE1-3 chromosome, complete genome
taxid|247|NZ_CP043637.1 Empedobacter brevis strain SE1-3 plasmid pSE1-3-14kb, complete sequence
taxid|247|NZ_CP043636.1 Empedobacter brevis strain SE1-3 plasmid pSE1-3-20kb, complete sequence
taxid|247|NZ_CP043635.1 Empedobacter brevis strain SE1-3 plasmid pSE1-3-9kb, complete sequence
taxid|1308|NZ_CP022547.1 Streptococcus thermophilus strain B59671 chromosome, complete genome
taxid|353|NZ_CP066310.1 Azotobacter chroococcum strain HR1 chromosome, complete genome
taxid|353|NZ_CP066311.1 Azotobacter chroococcum strain HR1 plasmid unnamed1, complete sequence
taxid|353|NZ_CP066312.1 Azotobacter chroococcum strain HR1 plasmid unnamed2, complete sequence
taxid|353|NZ_CP066313.1 Azotobacter chroococcum strain HR1 plasmid unnamed3, complete sequence
taxid|353|NZ_CP066314.1 Azotobacter chroococcum strain HR1 plasmid unnamed4, complete sequence
taxid|1124835|NZ_CP033921.1 Chryseobacterium carnipullorum strain F9942 chromosome, complete genome
taxid|1286181|NZ_AP022593.1 Mycolicibacterium arabiense strain JCM 18538 chromosome, complete genome
taxid|1286181|NZ_AP022592.1 Mycolicibacterium arabiense strain JCM 18538 plasmid pJCM18538, complete sequence
taxid|488731|NZ_CP072520.1 Burkholderia seminalis strain 869T2 chromosome 1, complete sequence
taxid|488731|NZ_CP072521.1 Burkholderia seminalis strain 869T2 chromosome 2, complete sequence
taxid|488731|NZ_CP072522.1 Burkholderia seminalis strain 869T2 chromosome 3, complete sequence
taxid|1346|NZ_CP010783.1 Streptococcus iniae strain YSFST01-82 chromosome, complete genome
taxid|1435607|NZ_LR723668.1 Rhizobium sp. Khangiran2 chromosome 1, complete sequence
taxid|1435607|NZ_LR723669.1 Rhizobium sp. Khangiran2 plasmid 2, complete sequence
taxid|84112|NZ_CP021140.1 Eggerthella lenta strain C592 chromosome, complete genome
taxid|2497875|NZ_CP080037.1 Enterobacter chuandaensis strain Colony355 chromosome
taxid|471855|NC_013165.1 Slackia heliotrinireducens DSM 20476, complete sequence
taxid|634504|NC_012846.1 Bartonella grahamii as4aup, complete sequence
taxid|634504|NC_012847.1 Bartonella grahamii as4aup plasmid pBGR3, complete sequence
taxid|515621|NC_012658.1 Clostridium botulinum Ba4 str. 657, complete sequence
taxid|515621|NC_012654.1 Clostridium botulinum Ba4 str. 657 plasmid pCLJ, complete sequence
taxid|515621|NC_012657.1 Clostridium botulinum Ba4 str. 657 plasmid pCLJ2, complete sequence
taxid|564|NZ_CP057311.1 Escherichia fergusonii strain RHB30-C07 chromosome, complete genome
taxid|564|NZ_CP057312.1 Escherichia fergusonii strain RHB30-C07 plasmid pRHB30-C07_2, complete sequence
taxid|487|NZ_CP016682.1 Neisseria meningitidis strain M24705 chromosome, complete genome
taxid|1282|NZ_CP043788.1 Staphylococcus epidermidis strain SESURV_p2_0614 chromosome
taxid|1282|NZ_CP043789.1 Staphylococcus epidermidis strain SESURV_p2_0614 plasmid unnamed1
taxid|1282|NZ_CP043790.1 Staphylococcus epidermidis strain SESURV_p2_0614 plasmid unnamed2
taxid|1282|NZ_CP043791.1 Staphylococcus epidermidis strain SESURV_p2_0614 plasmid unnamed3
taxid|1316933|NC_021723.1 Lacticaseibacillus rhamnosus LOCK900, complete sequence
taxid|662945|NC_018497.1 Mycoplasma genitalium M6320, complete sequence
taxid|1773|NZ_CP010330.1 Mycobacterium tuberculosis strain F28 chromosome, complete genome
taxid|2866628|NZ_CP080761.1 Diaphorobacter sp. MNS-0 chromosome, complete genome
taxid|2866628|NZ_CP080762.1 Diaphorobacter sp. MNS-0 plasmid unnamed1, complete sequence
taxid|2866628|NZ_CP080763.1 Diaphorobacter sp. MNS-0 plasmid unnamed2, complete sequence
taxid|1618207|NZ_CP011005.1 Psychromicrobium lacuslunae strain IHBB 11108 chromosome, complete genome
taxid|1618207|NZ_CP011006.1 Psychromicrobium lacuslunae strain IHBB 11108 plasmid pAG001, complete sequence
taxid|28901|NZ_CP070315.1 Salmonella enterica strain Colony589 chromosome
taxid|173366|NZ_CP034086.1 Methylocystis rosea strain GW6 chromosome, complete genome
taxid|173366|NZ_CP034087.1 Methylocystis rosea strain GW6 plasmid pGW6_1, complete sequence
taxid|173366|NZ_CP034088.1 Methylocystis rosea strain GW6 plasmid pGW6_2, complete sequence
taxid|691|NZ_CP016351.1 Vibrio natriegens strain CCUG 16374 chromosome 1, complete sequence
taxid|691|NZ_CP016352.1 Vibrio natriegens strain CCUG 16374 chromosome 2, complete sequence
taxid|1566351|NZ_AP022810.1 Desulfuromonas sp. AOP6 chromosome, complete genome
taxid|1547445|NZ_CP009574.1 Francisella sp. FSC1006 chromosome, complete genome
taxid|1423|NZ_CP045826.1 Bacillus subtilis strain 73 chromosome, complete genome
taxid|1396|NZ_CP016595.1 Bacillus cereus strain K8 chromosome, complete genome
taxid|1396|NZ_CP016596.1 Bacillus cereus strain K8 plasmid pBCM301, complete sequence
taxid|1396|NZ_CP016597.1 Bacillus cereus strain K8 plasmid pBCK802, complete sequence
taxid|210|NZ_CP026515.1 Helicobacter pylori strain dRdM2addM2 chromosome, complete genome
taxid|2483402|NZ_CP033364.1 Mesorhizobium sp. NZP2234 chromosome, complete genome
taxid|1573712|NZ_CP019426.1 Pseudomonas sp. R84 chromosome, complete genome
taxid|1402135|NZ_CP086870.1 Sulfitobacter pseudonitzschiae strain SC1-97 chromosome, complete genome
taxid|1402135|NZ_CP086871.1 Sulfitobacter pseudonitzschiae strain SC1-97 plasmid P1, complete sequence
taxid|1402135|NZ_CP086872.1 Sulfitobacter pseudonitzschiae strain SC1-97 plasmid P2, complete sequence
taxid|1402135|NZ_CP086873.1 Sulfitobacter pseudonitzschiae strain SC1-97 plasmid P3, complete sequence
taxid|1402135|NZ_CP086874.1 Sulfitobacter pseudonitzschiae strain SC1-97 plasmid P4, complete sequence
taxid|1402135|NZ_CP086875.1 Sulfitobacter pseudonitzschiae strain SC1-97 plasmid P5, complete sequence
taxid|1402135|NZ_CP086876.1 Sulfitobacter pseudonitzschiae strain SC1-97 plasmid P6, complete sequence
taxid|568819|NC_012488.1 Listeria monocytogenes serotype 4b str. CLIP 80459, complete sequence
taxid|60890|NZ_CP010784.1 Phaeobacter gallaeciensis strain P63 chromosome, complete genome
taxid|60890|NZ_CP010785.1 Phaeobacter gallaeciensis strain P63 plasmid pP63_a, complete sequence
taxid|60890|NZ_CP010786.1 Phaeobacter gallaeciensis strain P63 plasmid pP63_b, complete sequence
taxid|60890|NZ_CP010787.1 Phaeobacter gallaeciensis strain P63 plasmid pP63_c, complete sequence
taxid|60890|NZ_CP010788.1 Phaeobacter gallaeciensis strain P63 plasmid pP63_d, complete sequence
taxid|60890|NZ_CP010789.1 Phaeobacter gallaeciensis strain P63 plasmid pP63_e, complete sequence
taxid|60890|NZ_CP010790.1 Phaeobacter gallaeciensis strain P63 plasmid pP63_f, complete sequence
taxid|60890|NZ_CP010791.1 Phaeobacter gallaeciensis strain P63 plasmid pP63_x_draft, complete sequence
taxid|1796616|NZ_CP022713.1 Blautia pseudococcoides strain YL58 chromosome
taxid|197|NZ_CP017862.1 Campylobacter jejuni strain FJ3124 chromosome, complete genome
taxid|246201|NZ_CP028414.1 Streptococcus mitis NCTC 12261 chromosome, complete genome
taxid|1352|NZ_CP045012.1 Enterococcus faecium strain LAC7.2 chromosome, complete genome
taxid|1352|NZ_CP045013.1 Enterococcus faecium strain LAC7.2 plasmid pI, complete sequence
taxid|1352|NZ_CP045014.1 Enterococcus faecium strain LAC7.2 plasmid pII, complete sequence
taxid|2508687|NZ_CP023860.1 Candidatus Thioglobus sp. NP1 chromosome, complete genome
taxid|1308|NZ_LR822027.1 Streptococcus thermophilus isolate STH_CIRM_998 chromosome STHERMO, complete sequence
taxid|1308|NZ_LR822028.1 Streptococcus thermophilus isolate STH_CIRM_998 plasmid pSTHERMO, complete sequence
taxid|28151|NZ_CP045913.1 Serratia proteamaculans strain 336X chromosome, complete genome
taxid|2742658|NZ_CP056381.1 Citrobacter sp. RHBSTW-00628 chromosome, complete genome
taxid|2742658|NZ_CP056382.1 Citrobacter sp. RHBSTW-00628 plasmid pRHBSTW-00628_2, complete sequence
taxid|2742658|NZ_CP056383.1 Citrobacter sp. RHBSTW-00628 plasmid pRHBSTW-00628_3, complete sequence
taxid|2742658|NZ_CP056384.1 Citrobacter sp. RHBSTW-00628 plasmid pRHBSTW-00628_4, complete sequence
taxid|1423|NZ_CP035402.1 Bacillus subtilis strain SRCM103576 chromosome, complete genome
taxid|1767|NZ_AP024241.1 Mycobacterium intracellulare strain M002 chromosome, complete genome
taxid|1767|NZ_AP024242.1 Mycobacterium intracellulare strain M002 plasmid pM002, complete sequence
taxid|1307|NZ_CP082197.1 Streptococcus suis strain Transconjugant cSS389 chromosome, complete genome
taxid|83334|NZ_CP038313.1 Escherichia coli O157:H7 strain OK1 chromosome, complete genome
taxid|83334|NZ_CP038314.1 Escherichia coli O157:H7 strain OK1 plasmid pOK1-1, complete sequence
taxid|83334|NZ_CP038315.1 Escherichia coli O157:H7 strain OK1 plasmid pOK1-2, complete sequence
taxid|83334|NZ_CP062733.1 Escherichia coli O157:H7 strain Z1767 chromosome, complete genome
taxid|83334|NZ_CP062734.1 Escherichia coli O157:H7 strain Z1767 plasmid pZ1767-1, complete sequence
taxid|83334|NZ_CP062735.1 Escherichia coli O157:H7 strain Z1767 plasmid pZ1767-2, complete sequence
taxid|562|NZ_CP069935.1 Escherichia coli strain FDAARGOS_1302 chromosome, complete genome
taxid|562|NZ_CP069934.1 Escherichia coli strain FDAARGOS_1302 plasmid unnamed1, complete sequence
taxid|562|NZ_CP069936.1 Escherichia coli strain FDAARGOS_1302 plasmid unnamed2, complete sequence
taxid|562|NZ_CP069937.1 Escherichia coli strain FDAARGOS_1302 plasmid unnamed3, complete sequence
taxid|562|NZ_CP069938.1 Escherichia coli strain FDAARGOS_1302 plasmid unnamed4, complete sequence
taxid|287|NZ_CP029097.1 Pseudomonas aeruginosa strain AR439 chromosome, complete genome
taxid|287|NZ_CP029095.1 Pseudomonas aeruginosa strain AR439 plasmid unnamed1
taxid|287|NZ_CP029096.1 Pseudomonas aeruginosa strain AR439 plasmid unnamed2, complete sequence
taxid|573|NZ_CP086128.1 Klebsiella pneumoniae strain MIN-109 chromosome, complete genome
taxid|1358002|NZ_CM002556.1 Xanthomonas campestris pv. campestris str. CFBP 5130 chromosome, whole genome shotgun sequence
taxid|1358002|NZ_CM002557.1 Xanthomonas campestris pv. campestris str. CFBP 5130 plasmid unnamed1, whole genome shotgun sequence
taxid|1358002|NZ_AVDG01000126.1 Xanthomonas campestris pv. campestris str. CFBP 5130 Xcc-CFBP5130-G1111-1, whole genome shotgun sequence
taxid|1358002|NZ_AVDG01000127.1 Xanthomonas campestris pv. campestris str. CFBP 5130 Xcc-CFBP5130-G1123-1, whole genome shotgun sequence
taxid|1358002|NZ_AVDG01000128.1 Xanthomonas campestris pv. campestris str. CFBP 5130 Xcc-CFBP5130-G1125-1, whole genome shotgun sequence
taxid|1041157|NZ_CP054390.1 Sinorhizobium meliloti WSM1022 chromosome
taxid|1041157|NZ_CP054392.1 Sinorhizobium meliloti WSM1022 plasmid pA
taxid|1041157|NZ_CP054391.1 Sinorhizobium meliloti WSM1022 plasmid pB
taxid|83334|NZ_CP062715.1 Escherichia coli O157:H7 strain Z1826 chromosome, complete genome
taxid|83334|NZ_CP062716.1 Escherichia coli O157:H7 strain Z1826 plasmid pZ1826-1, complete sequence
taxid|1428|NZ_CP020723.1 Bacillus thuringiensis strain BM-BT15426 chromosome, complete genome
taxid|1949203|NZ_CP020469.1 Halomonas sp. 'Soap Lake #6' chromosome, complete genome
taxid|2220095|NZ_CP030033.1 Cryobacterium soli strain GCJ02 chromosome, complete genome
taxid|670|NZ_CP078647.1 Vibrio parahaemolyticus strain Colony269 chromosome 1
taxid|670|NZ_CP078648.1 Vibrio parahaemolyticus strain Colony269 chromosome 2
taxid|1280|NZ_CP047833.1 Staphylococcus aureus strain UP_926 chromosome, complete genome
taxid|1280|NZ_CP047834.1 Staphylococcus aureus strain UP_926 plasmid unnamed, complete sequence
taxid|2233851|NZ_AP018907.1 Blastochloris tepida strain GI chromosome, complete genome
taxid|1351|NZ_LR607378.1 Enterococcus faecalis strain 4928STDY7387896 chromosome 1
taxid|158836|NZ_JAIEUE010000001.1 Enterobacter hormaechei strain ECC46 chromosome, whole genome shotgun sequence
taxid|158836|NZ_JAIEUE010000002.1 Enterobacter hormaechei strain ECC46 map unlocalized plasmid pECC46-1 2, whole genome shotgun sequence
taxid|158836|NZ_JAIEUE010000003.1 Enterobacter hormaechei strain ECC46 map unlocalized plasmid pECC46-2 3, whole genome shotgun sequence
taxid|158836|NZ_JAIEUE010000004.1 Enterobacter hormaechei strain ECC46 map unlocalized plasmid pECC46-3 4, whole genome shotgun sequence
taxid|158836|NZ_JAIEUE010000005.1 Enterobacter hormaechei strain ECC46 map unlocalized plasmid pECC46-4 5, whole genome shotgun sequence
taxid|158836|NZ_JAIEUE010000006.1 Enterobacter hormaechei strain ECC46 map unlocalized plasmid pECC46-5 6, whole genome shotgun sequence
taxid|158836|NZ_JAIEUE010000007.1 Enterobacter hormaechei strain ECC46 map unlocalized plasmid pECC46-6 7, whole genome shotgun sequence
taxid|158836|NZ_JAIEUE010000008.1 Enterobacter hormaechei strain ECC46 map unlocalized plasmid pECC46-7 8, whole genome shotgun sequence
taxid|1392|NZ_CP054816.1 Bacillus anthracis strain FDAARGOS_695 chromosome
taxid|1392|NZ_CP054814.1 Bacillus anthracis strain FDAARGOS_695 plasmid unnamed1, complete sequence
taxid|1392|NZ_CP054815.1 Bacillus anthracis strain FDAARGOS_695 plasmid unnamed2, complete sequence
taxid|1313|NZ_LN847353.1 Streptococcus pneumoniae strain A66 chromosome I
taxid|1890302|NZ_CP036073.1 Bacillus wiedmannii strain JAS08/1 chromosome, complete genome
taxid|571|NZ_CP069911.1 Klebsiella oxytoca strain FDAARGOS_1334 chromosome, complete genome
taxid|571|NZ_CP069912.1 Klebsiella oxytoca strain FDAARGOS_1334 plasmid unnamed1, complete sequence
taxid|571|NZ_CP069928.1 Klebsiella oxytoca strain FDAARGOS_1334 plasmid unnamed2
taxid|571|NZ_CP069933.1 Klebsiella oxytoca strain FDAARGOS_1334 plasmid unnamed3
taxid|571|NZ_CP069915.1 Klebsiella oxytoca strain FDAARGOS_1334 plasmid unnamed4
taxid|571|NZ_CP069916.1 Klebsiella oxytoca strain FDAARGOS_1334 plasmid unnamed5
taxid|571|NZ_CP069917.1 Klebsiella oxytoca strain FDAARGOS_1334 plasmid unnamed6
taxid|571|NZ_CP069918.1 Klebsiella oxytoca strain FDAARGOS_1334 plasmid unnamed7
taxid|571|NZ_CP069919.1 Klebsiella oxytoca strain FDAARGOS_1334 plasmid unnamed8
taxid|571|NZ_CP069920.1 Klebsiella oxytoca strain FDAARGOS_1334 plasmid unnamed9
taxid|571|NZ_CP069921.1 Klebsiella oxytoca strain FDAARGOS_1334 plasmid unnamed10
taxid|571|NZ_CP069922.1 Klebsiella oxytoca strain FDAARGOS_1334 plasmid unnamed11
taxid|571|NZ_CP069910.1 Klebsiella oxytoca strain FDAARGOS_1334 plasmid unnamed12, complete sequence
taxid|571|NZ_CP069923.1 Klebsiella oxytoca strain FDAARGOS_1334 plasmid unnamed13
taxid|571|NZ_CP069914.1 Klebsiella oxytoca strain FDAARGOS_1334 plasmid unnamed14, complete sequence
taxid|571|NZ_CP069924.1 Klebsiella oxytoca strain FDAARGOS_1334 plasmid unnamed15
taxid|571|NZ_CP069925.1 Klebsiella oxytoca strain FDAARGOS_1334 plasmid unnamed16
taxid|571|NZ_CP069926.1 Klebsiella oxytoca strain FDAARGOS_1334 plasmid unnamed17
taxid|571|NZ_CP069927.1 Klebsiella oxytoca strain FDAARGOS_1334 plasmid unnamed18
taxid|571|NZ_CP069913.1 Klebsiella oxytoca strain FDAARGOS_1334 plasmid unnamed19, complete sequence
taxid|571|NZ_CP069929.1 Klebsiella oxytoca strain FDAARGOS_1334 plasmid unnamed20
taxid|571|NZ_CP069930.1 Klebsiella oxytoca strain FDAARGOS_1334 plasmid unnamed21
taxid|571|NZ_CP069931.1 Klebsiella oxytoca strain FDAARGOS_1334 plasmid unnamed22
taxid|571|NZ_CP069932.1 Klebsiella oxytoca strain FDAARGOS_1334 plasmid unnamed23
taxid|573|NZ_CP025636.1 Klebsiella pneumoniae strain LS356 chromosome
taxid|573|NZ_CP025637.1 Klebsiella pneumoniae strain LS356 plasmid pKP8-1
taxid|573|NZ_CP025638.1 Klebsiella pneumoniae strain LS356 plasmid pKP8-2
taxid|2259340|NZ_CP030918.1 Paracoccus suum strain SC2-6 chromosome, complete genome
taxid|1280|NZ_CP007499.1 Staphylococcus aureus strain 2395 USA500 chromosome, complete genome
taxid|1280|NZ_CP007500.1 Staphylococcus aureus strain 2395 USA500 plasmid pUSA500, complete sequence
taxid|1280|NZ_LR130513.1 Staphylococcus aureus strain BPH2900 isolate BPH2900 chromosome 1
taxid|1280|NZ_LR130514.1 Staphylococcus aureus strain BPH2900 isolate BPH2900 plasmid 2
taxid|621|NZ_CP049285.1 Shigella boydii strain 602068 chromosome, complete genome
taxid|621|NZ_CP049286.1 Shigella boydii strain 602068 plasmid p602068_185, complete sequence
taxid|727|NZ_AP018776.1 Haemophilus influenzae strain CHBN-III-5 isolate 13H30 chromosome, complete genome
taxid|573|NZ_CP054170.1 Klebsiella pneumoniae strain BA12818 chromosome, complete genome
taxid|573|NZ_CP054172.1 Klebsiella pneumoniae strain BA12818 plasmid pIncFIBpQil, complete sequence
taxid|573|NZ_CP054171.1 Klebsiella pneumoniae strain BA12818 plasmid pIncFII, complete sequence
taxid|2709394|NZ_CP064954.1 Corynebacterium lizhenjunii strain ZJ-599 chromosome, complete genome
taxid|158836|NZ_AP022510.1 Enterobacter hormaechei strain STN0717-64 chromosome, complete genome
taxid|158836|NZ_AP022511.1 Enterobacter hormaechei strain STN0717-64 plasmid pSTN0717-64-1, complete sequence
taxid|158836|NZ_AP022512.1 Enterobacter hormaechei strain STN0717-64 plasmid pSTN0717-64-2, complete sequence
taxid|1055538|NZ_CP031355.1 Escherichia coli O145 strain RM8995-C1 chromosome, complete genome
taxid|1055538|NZ_CP031354.1 Escherichia coli O145 strain RM8995-C1 plasmid pRM8995-C1, complete sequence
taxid|562|NZ_CP084896.1 Escherichia coli strain g62 chromosome, complete genome
taxid|1547448|NZ_CP072384.1 Arachnia rubra strain DSMZ 100122 chromosome, complete genome
taxid|1619313|NZ_CP072598.1 Erwinia gerundensis isolate A4 chromosome, complete genome
taxid|1619313|NZ_CP072599.1 Erwinia gerundensis isolate A4 plasmid unnamed, complete sequence
taxid|582|NZ_CP032295.1 Morganella morganii strain DG56-16 chromosome, complete genome
taxid|347534|NZ_CP012621.1 Zobellella denitrificans strain F13-1 chromosome, complete genome
taxid|1922217|NZ_LR217730.1 Candidatus Erwinia haradaeae strain ErCipseudotsugae isolate 2889 chromosome 1
taxid|1922217|NZ_LR217731.1 Candidatus Erwinia haradaeae strain ErCipseudotsugae isolate 2889 plasmid pBioThi
taxid|860|NZ_CP028108.1 Fusobacterium periodonticum strain 2_1_31 chromosome, complete genome
taxid|1280|NZ_CP022896.1 Staphylococcus aureus strain 277 chromosome, complete genome
taxid|147802|NZ_CP049228.1 Lactobacillus iners strain C0210C1 chromosome, complete genome
taxid|147802|NZ_CP049229.1 Lactobacillus iners strain C0210C1 plasmid pC0210C1, complete sequence
taxid|580331|NC_013921.1 Thermoanaerobacter italicus Ab9, complete sequence
taxid|573|NZ_LR890554.1 Klebsiella pneumoniae isolate INF182-sc-2280049 chromosome 1, complete sequence
taxid|573|NZ_LR890555.1 Klebsiella pneumoniae isolate INF182-sc-2280049 plasmid 2, complete sequence
taxid|2696486|NZ_CP047598.1 Ochrobactrum sp. EEELCW01 chromosome 1, complete sequence
taxid|2696486|NZ_CP047599.1 Ochrobactrum sp. EEELCW01 chromosome 2, complete sequence
taxid|1280|NZ_CP010402.1 Staphylococcus aureus strain GR2 chromosome, complete genome
taxid|1280|NZ_CP010403.1 Staphylococcus aureus strain GR2 plasmid pGR2A, complete sequence
taxid|1280|NZ_CP010404.1 Staphylococcus aureus strain GR2 plasmid pGR2B, complete sequence
taxid|2107999|NZ_CP043924.1 Lactobacillus paragasseri strain NCK1347 chromosome
taxid|1772|NZ_CP089233.1 Mycolicibacterium smegmatis strain FDAARGOS_1617 chromosome
taxid|1642|NZ_CP071157.1 Listeria innocua strain LI203 chromosome, complete genome
taxid|1642|NZ_CP071158.1 Listeria innocua strain LI203 plasmid pLI203, complete sequence
taxid|316401|NC_017633.1 Escherichia coli ETEC H10407, complete sequence
taxid|316401|NC_017721.1 Escherichia coli ETEC H10407 plasmid p52, complete sequence
taxid|316401|NC_017723.1 Escherichia coli ETEC H10407 plasmid p58, complete sequence
taxid|316401|NC_017722.1 Escherichia coli ETEC H10407 plasmid p666, complete sequence
taxid|316401|NC_017724.1 Escherichia coli ETEC H10407 plasmid p948, complete sequence
taxid|2864203|NZ_CP080416.1 Shewanella sp. FJAT-53532 chromosome, complete genome
taxid|292414|NC_008044.1 Ruegeria sp. TM1040, complete sequence
taxid|292414|NC_008043.1 Ruegeria sp. TM1040 megaplasmid, complete sequence
taxid|292414|NC_008042.1 Ruegeria sp. TM1040 plasmid unnamed, complete sequence
taxid|712633|NZ_CP014264.1 Streptococcus sp. oral taxon 431 strain F0610 (5-114) chromosome, complete genome
taxid|573|NZ_CP070172.1 Klebsiella pneumoniae strain FDAARGOS_1315 chromosome, complete genome
taxid|573|NZ_CP070173.1 Klebsiella pneumoniae strain FDAARGOS_1315 plasmid unnamed1, complete sequence
taxid|573|NZ_CP070174.1 Klebsiella pneumoniae strain FDAARGOS_1315 plasmid unnamed2, complete sequence
taxid|573|NZ_CP070175.1 Klebsiella pneumoniae strain FDAARGOS_1315 plasmid unnamed3
taxid|573|NZ_CP070176.1 Klebsiella pneumoniae strain FDAARGOS_1315 plasmid unnamed4
taxid|654|NZ_CP070210.1 Aeromonas veronii strain Colony108 chromosome
taxid|562|NZ_CP015240.1 Escherichia coli strain 2011C-3911 chromosome, complete genome
taxid|562|NZ_CP015239.1 Escherichia coli strain 2011C-3911 plasmid unnamed1, complete sequence
taxid|1358422|NZ_CP006636.1 Escherichia coli PCN061 chromosome, complete genome
taxid|1358422|NZ_CP006637.1 Escherichia coli PCN061 plasmid PCN061p1, complete sequence
taxid|1358422|NZ_CP006638.1 Escherichia coli PCN061 plasmid PCN061p2, complete sequence
taxid|1358422|NZ_CP006639.1 Escherichia coli PCN061 plasmid PCN061p3, complete sequence
taxid|1358422|NZ_CP006640.1 Escherichia coli PCN061 plasmid PCN061p4, complete sequence
taxid|1358422|NZ_CP006641.1 Escherichia coli PCN061 plasmid PCN061p5, complete sequence
taxid|1358422|NZ_CP006642.1 Escherichia coli PCN061 plasmid PCN061p6, complete sequence
taxid|441156|NZ_CP009535.1 Burkholderia pseudomallei 7894 chromosome I, complete sequence
taxid|441156|NZ_CP009536.1 Burkholderia pseudomallei 7894 chromosome II, complete sequence
taxid|287|NZ_CP008857.1 Pseudomonas aeruginosa strain F30658 chromosome, complete genome
taxid|991789|NZ_CP014223.1 Anaerotignum propionicum DSM 1682 strain X2 chromosome, complete genome
taxid|573|NZ_CP037742.1 Klebsiella pneumoniae strain ST23 chromosome, complete genome
taxid|573|NZ_CP037744.1 Klebsiella pneumoniae strain ST23 plasmid pDHQP1701672_amr, complete sequence
taxid|573|NZ_CP037743.1 Klebsiella pneumoniae strain ST23 plasmid pDHQP1701672_hv, complete sequence
taxid|2708338|NZ_CP061771.1 Salinibacterium sp. ZJ450 chromosome, complete genome
taxid|316|NZ_CP063358.1 Pseudomonas stutzeri strain ZDHY95 chromosome, complete genome
taxid|316|NZ_CP063359.1 Pseudomonas stutzeri strain ZDHY95 plasmid pZDHY95-VIM-2, complete sequence
taxid|83655|NZ_CP036199.1 Leclercia adecarboxylata strain 16005813 chromosome, complete genome
taxid|28450|NZ_CP018393.1 Burkholderia pseudomallei strain 2011756296 chromosome 1, complete sequence
taxid|28450|NZ_CP018394.1 Burkholderia pseudomallei strain 2011756296 chromosome 2
taxid|1352|NZ_CP050255.1 Enterococcus faecium strain DT1-1 chromosome, complete genome
taxid|72407|NZ_CP079186.1 Klebsiella pneumoniae subsp. pneumoniae strain WRC14_AI2040MC chromosome, complete genome
taxid|72407|NZ_CP079187.1 Klebsiella pneumoniae subsp. pneumoniae strain WRC14_AI2040MC plasmid pAI2040M_P1, complete sequence
taxid|72407|NZ_CP079188.1 Klebsiella pneumoniae subsp. pneumoniae strain WRC14_AI2040MC plasmid pAI2040M_P2, complete sequence
taxid|72407|NZ_CP079189.1 Klebsiella pneumoniae subsp. pneumoniae strain WRC14_AI2040MC plasmid pAI2040M_P3, complete sequence
taxid|72407|NZ_CP079190.1 Klebsiella pneumoniae subsp. pneumoniae strain WRC14_AI2040MC plasmid pAI2040M_P4, complete sequence
taxid|72407|NZ_CP079191.1 Klebsiella pneumoniae subsp. pneumoniae strain WRC14_AI2040MC plasmid pAI2040M_P5, complete sequence
taxid|72407|NZ_CP079192.1 Klebsiella pneumoniae subsp. pneumoniae strain WRC14_AI2040MC plasmid pAI2040M_P6, complete sequence
taxid|520|NZ_CP017121.1 Bordetella pertussis strain J172 chromosome, complete genome
taxid|300876|NZ_CP064858.1 Vibrio europaeus strain 07/118 T2 chromosome 1, complete sequence
taxid|300876|NZ_CP064857.1 Vibrio europaeus strain 07/118 T2 chromosome 2, complete sequence
taxid|300876|NZ_CP064859.1 Vibrio europaeus strain 07/118 T2 plasmid pVeu-CECT8426, complete sequence
taxid|1242087|NZ_CP019116.1 Salmonella enterica subsp. enterica serovar Antsalova str. S01-0511 chromosome, complete genome
taxid|1496|NZ_CP025045.1 Clostridioides difficile strain W0023a chromosome, complete genome
taxid|1746199|NZ_CP013111.1 Bordetella sp. N chromosome
taxid|520|NZ_LN849008.1 Bordetella pertussis strain D420 chromosome 1, complete sequence
taxid|28450|NZ_CP025300.3 Burkholderia pseudomallei strain H10 chromosome 1, complete sequence
taxid|28450|NZ_CP025301.3 Burkholderia pseudomallei strain H10 chromosome 2
taxid|1280|NZ_LR134093.1 Staphylococcus aureus strain NCTC11965 chromosome 1, complete sequence
taxid|573|NZ_CP069821.1 Klebsiella pneumoniae strain FDAARGOS_1326 chromosome, complete genome
taxid|573|NZ_CP069822.1 Klebsiella pneumoniae strain FDAARGOS_1326 plasmid unnamed1, complete sequence
taxid|573|NZ_CP069825.1 Klebsiella pneumoniae strain FDAARGOS_1326 plasmid unnamed2
taxid|573|NZ_CP069826.1 Klebsiella pneumoniae strain FDAARGOS_1326 plasmid unnamed3
taxid|573|NZ_CP069823.1 Klebsiella pneumoniae strain FDAARGOS_1326 plasmid unnamed4, complete sequence
taxid|573|NZ_CP069824.1 Klebsiella pneumoniae strain FDAARGOS_1326 plasmid unnamed5, complete sequence
taxid|573|NZ_CP069827.1 Klebsiella pneumoniae strain FDAARGOS_1326 plasmid unnamed6
taxid|1639|NZ_CP045746.1 Listeria monocytogenes strain CFSAN023468 chromosome, complete genome
taxid|1313|NZ_CP071917.1 Streptococcus pneumoniae strain 19A-19339 chromosome, complete genome
taxid|1095103|NZ_CP011972.2 Pseudomonas syringae pv. actinidiae ICMP 18884 chromosome, complete genome
taxid|1095103|NZ_CP011973.1 Pseudomonas syringae pv. actinidiae ICMP 18884 plasmid unnamed, complete sequence
taxid|1307|NZ_CP012911.1 Streptococcus suis strain NSUI060 chromosome, complete genome
taxid|1307|NZ_CP012912.1 Streptococcus suis strain NSUI060 plasmid pNSUI060a, complete sequence
taxid|1307|NZ_CP012913.1 Streptococcus suis strain NSUI060 plasmid pNSUI060b, complete sequence
taxid|1747|NZ_CP059594.1 Cutibacterium acnes strain HKGB3 chromosome
taxid|687|NZ_CP018835.1 Vibrio gazogenes strain ATCC 43942 chromosome 1, complete sequence
taxid|687|NZ_CP018836.1 Vibrio gazogenes strain ATCC 43942 chromosome 2, complete sequence
taxid|687|NZ_CP018837.1 Vibrio gazogenes strain ATCC 43942 plasmid unnamed1, complete sequence
taxid|287|NZ_CP041786.1 Pseudomonas aeruginosa strain SCAID WND2-2019 chromosome
taxid|281309|NC_005957.1 [Bacillus thuringiensis] serovar konkukian str. 97-27, complete sequence
taxid|281309|NC_006578.1 [Bacillus thuringiensis] serovar konkukian str. 97-27 plasmid pBT9727, complete sequence
taxid|663|NZ_CP017913.1 Vibrio alginolyticus strain K08M3 chromosome I, complete sequence
taxid|663|NZ_CP017914.1 Vibrio alginolyticus strain K08M3 chromosome II, complete sequence
taxid|663|NZ_CP017915.1 Vibrio alginolyticus strain K08M3 plasmid pL300, complete sequence
taxid|1496|NZ_CP037853.1 Clostridioides difficile strain Cd2 chromosome
taxid|1496|NZ_CP037854.1 Clostridioides difficile strain Cd2 plasmid pCd2_2, complete sequence
taxid|1496|NZ_CP037855.1 Clostridioides difficile strain Cd2 plasmid pCd2_3, complete sequence
taxid|1496|NZ_CP037856.1 Clostridioides difficile strain Cd2 plasmid pCd2_4, complete sequence
taxid|1202537|NC_018415.1 Candidatus Carsonella ruddii CS isolate Thao2000, complete sequence
taxid|287|NZ_CP054786.1 Pseudomonas aeruginosa strain DL201330 chromosome, complete genome
taxid|2681986|NZ_CP046534.1 Blochmannia endosymbiont of Camponotus nipponensis isolate CNIEBac chromosome, complete genome
taxid|1392|NZ_CP012727.1 Bacillus anthracis strain PR09-4 chromosome, complete genome
taxid|1270|NZ_CP058971.1 Micrococcus luteus strain V017 chromosome, complete genome
taxid|106654|NZ_CP038816.1 Acinetobacter nosocomialis strain KAN01 chromosome, complete genome
taxid|1184254|NC_021881.1 Anaplasma phagocytophilum str. Dog2, complete sequence
taxid|83334|NZ_CP038292.1 Escherichia coli O157:H7 strain TB21-1 chromosome, complete genome
taxid|83334|NZ_CP038293.1 Escherichia coli O157:H7 strain TB21-1 plasmid pTB21-1, complete sequence
taxid|83334|NZ_CP038294.1 Escherichia coli O157:H7 strain TB21-1 plasmid pTB21-2, complete sequence
taxid|487|NZ_CP030823.1 Neisseria meningitidis strain 14-627 chromosome, complete genome
taxid|2102|NZ_CP054256.1 Mycoplasma mycoides strain T1/44 GP chromosome, complete genome
taxid|2576606|NZ_CP040121.1 Duncaniella sp. B8 chromosome, complete genome
taxid|1352|NZ_CP025754.1 Enterococcus faecium strain AALTL chromosome, complete genome
taxid|1352|NZ_CP025756.1 Enterococcus faecium strain AALTL plasmid pEFA-99d7, complete sequence
taxid|1352|NZ_CP025755.1 Enterococcus faecium strain AALTL plasmid pEFA-790c, complete sequence
taxid|519|NZ_CP043087.1 Bordetella parapertussis strain J289 chromosome, complete genome
taxid|28147|NZ_CP039277.1 Salmonella enterica subsp. enterica serovar Oranienburg strain 12-0523 chromosome, complete genome
taxid|28147|NZ_CP039278.1 Salmonella enterica subsp. enterica serovar Oranienburg strain 12-0523 plasmid p12-0523.1, complete sequence
taxid|1280|NZ_CP013957.1 Staphylococcus aureus strain V521 isolate Sequencing chromosome, complete genome
taxid|1280|NZ_CP013958.1 Staphylococcus aureus strain V521 isolate Sequencing plasmid pV521, complete sequence
taxid|1590|NZ_CP028420.1 Lactiplantibacillus plantarum strain AS-10 chromosome
taxid|1455696|NZ_CP065918.1 Yersinia pestis EV NIIEG chromosome, complete genome
taxid|37332|NZ_CP017839.1 Nocardia seriolae strain EM150506 chromosome, complete genome
taxid|2017484|NZ_CP023563.1 Brachybacterium vulturis strain VM2412 chromosome, complete genome
taxid|210|NZ_CP010436.1 Helicobacter pylori strain 26695-1MET chromosome, complete genome
taxid|119856|NZ_CP010287.1 Francisella tularensis subsp. tularensis strain Scherm chromosome
taxid|1834196|NZ_CP015399.2 Lachnoclostridium sp. YL32 chromosome, complete genome
taxid|207340|NZ_CP044114.1 Roseomonas mucosa strain FDAARGOS_658 chromosome 1, complete sequence
taxid|207340|NZ_CP044115.1 Roseomonas mucosa strain FDAARGOS_658 chromosome 2, complete sequence
taxid|207340|NZ_CP044116.1 Roseomonas mucosa strain FDAARGOS_658 chromosome 3, complete sequence
taxid|207340|NZ_CP044117.1 Roseomonas mucosa strain FDAARGOS_658 chromosome 4, complete sequence
taxid|207340|NZ_CP044118.1 Roseomonas mucosa strain FDAARGOS_658 plasmid unnamed1
taxid|1352|NZ_CP027501.1 Enterococcus faecium strain AUSMDU00004142 chromosome, complete genome
taxid|1352|NZ_CP027502.1 Enterococcus faecium strain AUSMDU00004142 plasmid unnamed1, complete sequence
taxid|1352|NZ_CP027503.1 Enterococcus faecium strain AUSMDU00004142 plasmid unnamed2, complete sequence
taxid|1352|NZ_CP027504.1 Enterococcus faecium strain AUSMDU00004142 plasmid unnamed3
taxid|1352|NZ_CP027505.1 Enterococcus faecium strain AUSMDU00004142 plasmid unnamed4, complete sequence
taxid|1280|NZ_AP015012.1 Staphylococcus aureus strain No. 10 chromosome
taxid|1280|NZ_AP015013.1 Staphylococcus aureus strain No. 10 plasmid pno10, complete sequence
taxid|1396|NZ_CP085501.1 Bacillus cereus strain A24 chromosome, complete genome
taxid|1396|NZ_CP085502.1 Bacillus cereus strain A24 plasmid unnamed1, complete sequence
taxid|1396|NZ_CP085503.1 Bacillus cereus strain A24 plasmid unnamed2, complete sequence
taxid|1343740|NC_022785.1 Streptomyces rapamycinicus NRRL 5491, complete sequence
taxid|2048780|NZ_CP024257.1 Escherichia coli O25:H16 strain F5505-C1 chromosome, complete genome
taxid|2048780|NZ_CP024258.1 Escherichia coli O25:H16 strain F5505-C1 plasmid unnamed1, complete sequence
taxid|2048780|NZ_CP024259.1 Escherichia coli O25:H16 strain F5505-C1 plasmid unnamed2, complete sequence
taxid|754523|NZ_CP007045.1 Rhizobium leguminosarum bv. trifolii WSM1689 chromosome, complete genome
taxid|754523|NZ_CP007046.1 Rhizobium leguminosarum bv. trifolii WSM1689 plasmid unnamed, complete sequence
taxid|754523|NZ_CP007047.1 Rhizobium leguminosarum bv. trifolii WSM1689 plasmid unnamed2, complete sequence
taxid|754523|NZ_CP007048.1 Rhizobium leguminosarum bv. trifolii WSM1689 plasmid unnamed3, complete sequence
taxid|754523|NZ_CP007049.1 Rhizobium leguminosarum bv. trifolii WSM1689 plasmid unnamed4, complete sequence
taxid|754523|NZ_CP007050.1 Rhizobium leguminosarum bv. trifolii WSM1689 plasmid unnamed5, complete sequence
taxid|85581|NZ_CP090489.1 Photobacterium damselae subsp. damselae strain AS-15-3942-8 chromosome 1, complete sequence
taxid|85581|NZ_CP090490.1 Photobacterium damselae subsp. damselae strain AS-15-3942-8 chromosome 2, complete sequence
taxid|85581|NZ_CP090491.1 Photobacterium damselae subsp. damselae strain AS-15-3942-8 plasmid p1_510, complete sequence
taxid|85581|NZ_CP090492.1 Photobacterium damselae subsp. damselae strain AS-15-3942-8 plasmid p2_510, complete sequence
taxid|1496|NZ_CP012320.1 Clostridioides difficile strain DSM 28196 chromosome, complete genome
taxid|520|NZ_CP026911.1 Bordetella pertussis strain J586 chromosome, complete genome
taxid|1280|NZ_CP058613.1 Staphylococcus aureus strain 128254 chromosome, complete genome
taxid|1280|NZ_CP058614.1 Staphylococcus aureus strain 128254 plasmid unnamed, complete sequence
taxid|1472767|NZ_CP013862.1 Lentibacillus amyloliquefaciens strain LAM0015 chromosome, complete genome
taxid|520|NZ_CP026446.1 Bordetella pertussis strain J269 chromosome, complete genome
taxid|29486|NZ_CP084643.1 Yersinia ruckeri strain 17Y0159 chromosome, complete genome
taxid|29486|NZ_CP084644.1 Yersinia ruckeri strain 17Y0159 plasmid p17Y0159.1, complete sequence
taxid|29486|NZ_CP084645.1 Yersinia ruckeri strain 17Y0159 plasmid p17Y0159.2, complete sequence
taxid|29486|NZ_CP084646.1 Yersinia ruckeri strain 17Y0159 plasmid p17Y0159.3, complete sequence
taxid|1173273|NZ_CP027728.1 Pseudomonas sp. R2-37-08W chromosome, complete genome
taxid|1282|NZ_CP073840.1 Staphylococcus epidermidis strain B1264454 chromosome, complete genome
taxid|1282|NZ_CP073839.1 Staphylococcus epidermidis strain B1264454 plasmid p1B1264454, complete sequence
taxid|28901|NZ_CP075140.1 Salmonella enterica strain CFSAN044865 chromosome, complete genome
taxid|331272|NC_008542.1 Burkholderia cenocepacia HI2424 chromosome 1, complete sequence
taxid|331272|NC_008543.1 Burkholderia cenocepacia HI2424 chromosome 2, complete sequence
taxid|331272|NC_008544.1 Burkholderia cenocepacia HI2424 chromosome 3, complete sequence
taxid|331272|NC_008545.1 Burkholderia cenocepacia HI2424 plasmid unnamed1, complete sequence
taxid|941322|NZ_CP051609.1 Escherichia coli O25b:H4-ST131 strain 2019_APHA chromosome, complete genome
taxid|941322|NZ_CP051610.1 Escherichia coli O25b:H4-ST131 strain 2019_APHA plasmid pAPHA_2019
taxid|941322|NZ_CP051611.1 Escherichia coli O25b:H4-ST131 strain 2019_APHA plasmid pAPHA_2019_2, complete sequence
taxid|941322|NZ_CP051612.1 Escherichia coli O25b:H4-ST131 strain 2019_APHA plasmid pAPHA_2019_3, complete sequence
taxid|941322|NZ_CP051613.1 Escherichia coli O25b:H4-ST131 strain 2019_APHA plasmid pAPHA_2019_4, complete sequence
taxid|941322|NZ_CP051614.1 Escherichia coli O25b:H4-ST131 strain 2019_APHA plasmid pAPHA_2019_5, complete sequence
taxid|99287|NC_003197.2 Salmonella enterica subsp. enterica serovar Typhimurium str. LT2, complete genome
taxid|99287|NC_003277.2 Salmonella enterica subsp. enterica serovar Typhimurium str. LT2 plasmid pSLT, complete sequence
taxid|562|NZ_CP032803.1 Escherichia coli strain ERL05-1306 chromosome, complete genome
taxid|562|NZ_CP032804.1 Escherichia coli strain ERL05-1306 plasmid pERL05-1306, complete sequence
taxid|75612|NZ_LT629796.1 Pseudomonas mandelii strain LMG 21607 chromosome I
taxid|2572050|NZ_CP040613.1 Campylobacter sp. CFSAN093246 chromosome, complete genome
taxid|2572050|NZ_CP040614.1 Campylobacter sp. CFSAN093246 plasmid unnamed, complete sequence
taxid|210|NZ_CP032022.1 Helicobacter pylori strain C-Mx-2010-5 chromosome
taxid|1412484|NZ_CP007315.2 Salmonella enterica subsp. enterica serovar Enteritidis str. SA20094521 chromosome
taxid|1773|NZ_AP024671.1 Mycobacterium tuberculosis strain R2092 chromosome, complete genome
taxid|2493681|NZ_CP034779.1 Mesorhizobium sp. M7A.F.Ce.TU.012.03.2.1 chromosome
taxid|1314|NZ_LS483321.1 Streptococcus pyogenes strain NCTC8314 chromosome 1, complete sequence
taxid|1392|NZ_CP009341.1 Bacillus anthracis strain Ohio ACB chromosome, complete genome
taxid|1392|NZ_CP009340.1 Bacillus anthracis strain Ohio ACB plasmid 1, complete sequence
taxid|1392|NZ_CP009339.1 Bacillus anthracis strain Ohio ACB plasmid 2, complete sequence
taxid|546|NZ_CP037734.1 Citrobacter freundii strain CAV1857 chromosome, complete genome
taxid|546|NZ_CP037736.1 Citrobacter freundii strain CAV1857 plasmid pCAV1857-105, complete sequence
taxid|546|NZ_CP037741.1 Citrobacter freundii strain CAV1857 plasmid pCAV1857-1916, complete sequence
taxid|546|NZ_CP037735.1 Citrobacter freundii strain CAV1857 plasmid pCAV1857-208, complete sequence
taxid|546|NZ_CP037740.1 Citrobacter freundii strain CAV1857 plasmid pCAV1857-3223, complete sequence
taxid|546|NZ_CP037738.1 Citrobacter freundii strain CAV1857 plasmid pCAV1857-47, complete sequence
taxid|546|NZ_CP037739.1 Citrobacter freundii strain CAV1857 plasmid pKPC_CAV1857-43, complete sequence
taxid|546|NZ_CP037737.1 Citrobacter freundii strain CAV1857 plasmid pKPC_CAV1857-85, complete sequence
taxid|90371|NZ_CP047540.1 Salmonella enterica subsp. enterica serovar Typhimurium strain SJTUF10359 chromosome, complete genome
taxid|90371|NZ_CP047541.1 Salmonella enterica subsp. enterica serovar Typhimurium strain SJTUF10359 plasmid unnamed, complete sequence
taxid|83683|NZ_CP031835.1 Lactobacillus amylolyticus strain L5 chromosome, complete genome
taxid|83683|NZ_CP031836.1 Lactobacillus amylolyticus strain L5 plasmid p1, complete sequence
taxid|287|NZ_CP069337.1 Pseudomonas aeruginosa strain E04 chromosome, complete genome
taxid|573|NZ_CP083066.1 Klebsiella pneumoniae strain 1613015451 chromosome, complete genome
taxid|573|NZ_CP083067.1 Klebsiella pneumoniae strain 1613015451 plasmid p1-1613015451, complete sequence
taxid|573|NZ_CP083068.1 Klebsiella pneumoniae strain 1613015451 plasmid p2-1613015451-OXA48, complete sequence
taxid|573|NZ_CP083069.1 Klebsiella pneumoniae strain 1613015451 plasmid p3-1613015451, complete sequence
taxid|573|NZ_CP012987.1 Klebsiella pneumoniae strain KpN01 chromosome, complete genome
taxid|573|NZ_CP012991.1 Klebsiella pneumoniae strain KpN01 plasmid pKpN01-COL, complete sequence
taxid|573|NZ_CP012988.3 Klebsiella pneumoniae strain KpN01 plasmid pKpN01-CTX, complete sequence
taxid|573|NZ_CP012990.1 Klebsiella pneumoniae strain KpN01 plasmid pKpN01-NDM7, complete sequence
taxid|573|NZ_CP012989.1 Klebsiella pneumoniae strain KpN01 plasmid pKpN01-SIL, complete sequence
taxid|562|NZ_CP024851.1 Escherichia coli strain AR_0006 chromosome, complete genome
taxid|562|NZ_CP024852.1 Escherichia coli strain AR_0006 plasmid tig00000164, complete sequence
taxid|562|NZ_CP024853.1 Escherichia coli strain AR_0006 plasmid tig00000176, complete sequence
taxid|562|NZ_CP024854.1 Escherichia coli strain AR_0006 plasmid tig00000311, complete sequence
taxid|2488639|NZ_CP024842.1 Pectobacterium versatile strain 3-2 chromosome, complete genome
taxid|192|NZ_CP032330.1 Azospirillum brasilense strain MTCC4036 chromosome
taxid|192|NZ_CP032331.1 Azospirillum brasilense strain MTCC4036 plasmid p1, complete sequence
taxid|192|NZ_CP032332.1 Azospirillum brasilense strain MTCC4036 plasmid p2, complete sequence
taxid|192|NZ_CP032333.1 Azospirillum brasilense strain MTCC4036 plasmid p3, complete sequence
taxid|192|NZ_CP032334.1 Azospirillum brasilense strain MTCC4036 plasmid p4, complete sequence
taxid|192|NZ_CP032335.1 Azospirillum brasilense strain MTCC4036 plasmid p5, complete sequence
taxid|192|NZ_CP032336.1 Azospirillum brasilense strain MTCC4036 plasmid p6, complete sequence
taxid|192|NZ_CP032337.1 Azospirillum brasilense strain MTCC4036 plasmid p7, complete sequence
taxid|192|NZ_CP032338.1 Azospirillum brasilense strain MTCC4036 plasmid p8, complete sequence
taxid|1076596|NZ_CP014687.1 Acetobacter persici strain TMW2.1084 chromosome, complete genome
taxid|1076596|NZ_CP014688.1 Acetobacter persici strain TMW2.1084 plasmid pAC1084_1, complete sequence
taxid|2290922|NZ_CP031413.1 Lysobacter sp. TY2-98 chromosome, complete genome
taxid|1412578|NZ_CP007411.2 Salmonella enterica subsp. enterica serovar Enteritidis str. EC20121990 chromosome
taxid|158836|NZ_LR607345.1 Enterobacter hormaechei strain 4928STDY7071163 chromosome 1
taxid|287|NZ_AP014651.1 Pseudomonas aeruginosa strain NCGM257 chromosome, complete genome
taxid|2698828|NZ_CP053015.1 Sphingomonas lacunae strain CSW-10 chromosome, complete genome
taxid|2861280|NZ_CP080381.1 Microbacterium sp. PAMC21962 chromosome, complete genome
taxid|287|NZ_LR134330.1 Pseudomonas aeruginosa strain NCTC13715 chromosome 1, complete sequence
taxid|90371|NZ_CP036168.1 Salmonella enterica subsp. enterica serovar Typhimurium strain sg_wt7 chromosome, complete genome
taxid|666|NZ_CP053820.1 Vibrio cholerae strain SA10G chromosome 1, complete sequence
taxid|666|NZ_CP053821.1 Vibrio cholerae strain SA10G chromosome 2, complete sequence
taxid|821|NZ_AP025240.1 Phocaeicola vulgatus strain MG01-10 chromosome, complete genome
taxid|821|NZ_AP025241.1 Phocaeicola vulgatus strain MG01-10 plasmid pMG01-10_1, complete sequence
taxid|821|NZ_AP025242.1 Phocaeicola vulgatus strain MG01-10 plasmid pMG01-10_2, complete sequence
taxid|821|NZ_AP025243.1 Phocaeicola vulgatus strain MG01-10 plasmid pMG01-10_3, complete sequence
taxid|821|NZ_AP025244.1 Phocaeicola vulgatus strain MG01-10 plasmid pMG01-10_4, complete sequence
taxid|546|NZ_CP055538.1 Citrobacter freundii strain RHBSTW-00398 chromosome, complete genome
taxid|546|NZ_CP055540.1 Citrobacter freundii strain RHBSTW-00398 plasmid unnamed
taxid|546|NZ_CP055539.1 Citrobacter freundii strain RHBSTW-00398 plasmid pRHBSTW-00398_2, complete sequence
taxid|546|NZ_CP055541.1 Citrobacter freundii strain RHBSTW-00398 plasmid pRHBSTW-00398_4, complete sequence
taxid|546|NZ_CP055542.1 Citrobacter freundii strain RHBSTW-00398 plasmid pRHBSTW-00398_5, complete sequence
taxid|86040|NZ_CP046019.1 Xanthomonas citri pv. malvacearum strain HD-1 chromosome, complete genome
taxid|86040|NZ_CP046020.1 Xanthomonas citri pv. malvacearum strain HD-1 plasmid unnamed1, complete sequence
taxid|86040|NZ_CP046021.1 Xanthomonas citri pv. malvacearum strain HD-1 plasmid unnamed2, complete sequence
taxid|2048898|NZ_CP024170.1 Microbacterium sp. Y-01 chromosome, complete genome
taxid|562|NZ_CP015995.1 Escherichia coli strain S51 chromosome, complete genome
taxid|562|NZ_CP015996.1 Escherichia coli strain S51 plasmid pS51_1, complete sequence
taxid|562|NZ_CP015997.1 Escherichia coli strain S51 plasmid pS51_2, complete sequence
taxid|2123|NZ_LS991954.1 Mycoplasma putrefaciens strain NCTC10155 chromosome 1, complete sequence
taxid|2071627|NZ_CP028159.1 Plantactinospora sp. BB1 chromosome, complete genome
taxid|287|NZ_CP069327.1 Pseudomonas aeruginosa strain R03 chromosome, complete genome
taxid|64187|NZ_CP033186.1 Xanthomonas oryzae pv. oryzae strain CFBP7320 chromosome, complete genome
taxid|2732530|NZ_CP054306.1 Synechocystis sp. PCC 7338 chromosome, complete genome
taxid|2732530|NZ_CP054307.1 Synechocystis sp. PCC 7338 plasmid pSyn7338-1, complete sequence
taxid|2732530|NZ_CP054308.1 Synechocystis sp. PCC 7338 plasmid pSyn7338-2, complete sequence
taxid|2732530|NZ_CP054309.1 Synechocystis sp. PCC 7338 plasmid pSyn7338-3, complete sequence
taxid|334542|NZ_CP072108.1 Rhodococcus qingshengii strain CL-05 chromosome, complete genome
taxid|334542|NZ_CP072109.1 Rhodococcus qingshengii strain CL-05 plasmid unnamed, complete sequence
taxid|1280|NZ_CP047791.1 Staphylococcus aureus strain UP_818 chromosome, complete genome
taxid|573059|NC_017310.1 Desulfovibrio vulgaris RCH1, complete sequence
taxid|573059|NC_017311.1 Desulfovibrio vulgaris RCH1 plasmid pDEVAL01, complete sequence
taxid|2675793|NZ_CP046232.1 Enterobacteriaceae endosymbiont of Plateumaris braccata isolate PbraSym chromosome
taxid|2675793|NZ_CP046233.1 Enterobacteriaceae endosymbiont of Plateumaris braccata isolate PbraSym plasmid unnamed, complete sequence
taxid|64104|NZ_CP007626.1 Bacillus pseudomycoides strain 219298 chromosome, complete genome
taxid|64104|NZ_CP007621.1 Bacillus pseudomycoides strain 219298 plasmid unnamed_1, complete sequence
taxid|64104|NZ_CP007622.1 Bacillus pseudomycoides strain 219298 plasmid unnamed_2, complete sequence
taxid|64104|NZ_CP007623.1 Bacillus pseudomycoides strain 219298 plasmid unnamed_3, complete sequence
taxid|64104|NZ_CP007624.1 Bacillus pseudomycoides strain 219298 plasmid unnamed_4, complete sequence
taxid|64104|NZ_CP007625.1 Bacillus pseudomycoides strain 219298 plasmid unnamed_5, complete sequence
taxid|485898|NZ_CP077094.1 Pseudomonas promysalinigenes strain RW10S1 chromosome, complete genome
taxid|1276|NZ_CP066015.1 Kytococcus sedentarius strain FDAARGOS_1061 chromosome, complete genome
taxid|492670|NZ_CP083764.1 Bacillus velezensis strain DMB07 chromosome, complete genome
taxid|83334|NZ_CP038346.1 Escherichia coli O157:H7 strain G5295 chromosome, complete genome
taxid|83334|NZ_CP038348.1 Escherichia coli O157:H7 strain G5295 plasmid pG5295-1, complete sequence
taxid|83334|NZ_CP038347.1 Escherichia coli O157:H7 strain G5295 plasmid pG5295-2, complete sequence
taxid|40480|NZ_CP041710.1 Mycoplasma capricolum subsp. capripneumoniae strain 2/90 chromosome, complete genome
taxid|1051074|NC_017581.1 Streptococcus thermophilus JIM 8232, complete sequence
taxid|492670|NZ_CP060420.1 Bacillus velezensis strain J17-4 chromosome, complete genome
taxid|1396|NZ_CP072774.1 Bacillus cereus strain BC33 chromosome, complete genome
taxid|1396|NZ_CP072775.1 Bacillus cereus strain BC33 plasmid pBC33-1, complete sequence
taxid|1396|NZ_CP072776.1 Bacillus cereus strain BC33 plasmid pBC33-2, complete sequence
taxid|1396|NZ_CP072777.1 Bacillus cereus strain BC33 plasmid pBC33-3, complete sequence
taxid|1280|NZ_CP069470.1 Staphylococcus aureus strain FDAARGOS_1246 chromosome, complete genome
taxid|1280|NZ_CP069471.1 Staphylococcus aureus strain FDAARGOS_1246 plasmid unnamed1, complete sequence
taxid|1280|NZ_CP069472.1 Staphylococcus aureus strain FDAARGOS_1246 plasmid unnamed2, complete sequence
taxid|40480|NZ_CP041702.1 Mycoplasma capricolum subsp. capripneumoniae strain 12002 chromosome, complete genome
taxid|473423|NZ_CP021006.2 Xanthomonas citri pv. phaseoli var. fuscans strain CFBP6975 chromosome, complete genome
taxid|473423|NZ_CP021008.2 Xanthomonas citri pv. phaseoli var. fuscans strain CFBP6975 plasmid pA, complete sequence
taxid|473423|NZ_CP021009.2 Xanthomonas citri pv. phaseoli var. fuscans strain CFBP6975 plasmid pB, complete sequence
taxid|473423|NZ_CP021007.2 Xanthomonas citri pv. phaseoli var. fuscans strain CFBP6975 plasmid pC, complete sequence
taxid|1981174|NZ_CP020892.1 Pseudomonas sp. M30-35 chromosome, complete genome
taxid|74829|NZ_CP045858.1 Pseudomonas balearica strain EC28 chromosome, complete genome
taxid|83334|NZ_CP062749.1 Escherichia coli O157:H7 strain Z1486 chromosome, complete genome
taxid|83334|NZ_CP062750.1 Escherichia coli O157:H7 strain Z1486 plasmid pZ1486-1, complete sequence
taxid|83334|NZ_CP062751.1 Escherichia coli O157:H7 strain Z1486 plasmid pZ1486-2, complete sequence
taxid|174|NZ_CP047332.1 Leptospira borgpetersenii strain R28 chromosome 1
taxid|174|NZ_CP047333.1 Leptospira borgpetersenii strain R28 chromosome 2
taxid|1280|NZ_CP050690.1 Staphylococcus aureus strain PMB179-1 chromosome, complete genome
taxid|731|NZ_CP066558.1 Histophilus somni strain ASc-MMNZ-VFA-070 chromosome, complete genome
taxid|562|NZ_AP025205.2 Escherichia coli strain 2017.04.03CC chromosome, complete genome
taxid|562|NZ_AP025206.2 Escherichia coli strain 2017.04.03CC plasmid p20170403CC-1, complete sequence
taxid|562|NZ_AP025207.1 Escherichia coli strain 2017.04.03CC plasmid p20170403CC-2, complete sequence
taxid|562|NZ_AP025208.1 Escherichia coli strain 2017.04.03CC plasmid p20170403CC-3, complete sequence
taxid|287|NZ_CP013477.1 Pseudomonas aeruginosa strain SCVFeb chromosome, complete genome
taxid|584|NZ_CP073248.1 Proteus mirabilis strain N292 chromosome, complete genome
taxid|1412458|NZ_CP007420.2 Salmonella enterica subsp. enterica serovar Enteritidis str. EC20100103 genome
taxid|47883|NZ_CP027758.1 Pseudomonas synxantha strain R2-54-08W chromosome, complete genome
taxid|1314|NZ_CP031635.1 Streptococcus pyogenes strain MGAS11052 chromosome, complete genome
taxid|520|NZ_CP026987.1 Bordetella pertussis strain J303 chromosome, complete genome
taxid|2027919|NZ_CP026975.1 Enterobacter cloacae complex sp. strain FDAARGOS_77 chromosome, complete genome
taxid|1352|NZ_CP025685.1 Enterococcus faecium strain CBA7134 chromosome, complete genome
taxid|1352|NZ_CP025687.1 Enterococcus faecium strain CBA7134 plasmid pCBA710401, complete sequence
taxid|1352|NZ_CP025686.1 Enterococcus faecium strain CBA7134 plasmid pCBA713402, complete sequence
taxid|161|NZ_CP016067.1 Treponema pallidum subsp. pallidum strain PT_SIF1280 chromosome
taxid|28450|NZ_CP012515.1 Burkholderia pseudomallei strain vgh16R chromosome 1, complete sequence
taxid|28450|NZ_CP012516.1 Burkholderia pseudomallei strain vgh16R chromosome 2, complete sequence
taxid|994484|NC_015379.1 Pseudomonas brassicacearum subsp. brassicacearum NFM421, complete sequence
taxid|1590|NZ_CP028424.1 Lactiplantibacillus plantarum strain AS-6 chromosome
taxid|47715|NZ_CP021426.1 Lacticaseibacillus rhamnosus strain 4B15 chromosome, complete genome
taxid|37332|NZ_CP059737.1 Nocardia seriolae strain MH196537 chromosome
taxid|197|NZ_CP010474.1 Campylobacter jejuni strain CJ677CC536 chromosome, complete genome
taxid|2697370|NZ_CP047606.1 Citrobacter sp. LUTT5 chromosome, complete genome
taxid|83333|NZ_CP064680.1 Escherichia coli K-12 strain CETR1G40 chromosome, complete genome
taxid|562|NZ_CP028685.1 Escherichia coli strain 111 chromosome, complete genome
taxid|562|NZ_CP028686.1 Escherichia coli strain 111 plasmid pTA111, complete sequence
taxid|303|NZ_CP029693.1 Pseudomonas putida strain JBC17 chromosome, complete genome
taxid|520|NZ_CP013898.1 Bordetella pertussis strain J161 chromosome, complete genome
taxid|1661|NZ_CP033902.1 Trueperella pyogenes strain TP1 chromosome, complete genome
taxid|626774|NZ_CP047286.1 Proteus terrae subsp. cibarius strain G11 chromosome, complete genome
taxid|626774|NZ_CP047287.1 Proteus terrae subsp. cibarius strain G11 plasmid p52, complete sequence
taxid|626774|NZ_CP047288.1 Proteus terrae subsp. cibarius strain G11 plasmid p152, complete sequence
taxid|55583|NZ_CP046996.1 Dehalobacter restrictus strain 12DCA chromosome, complete genome
taxid|59932|NZ_CP035914.1 Synechococcus sp. WH 8101 chromosome, complete genome
taxid|60550|NZ_CP070977.1 Burkholderia pyrrocinia strain Hargis chromosome 1, complete sequence
taxid|60550|NZ_CP070978.1 Burkholderia pyrrocinia strain Hargis chromosome 2, complete sequence
taxid|60550|NZ_CP070979.1 Burkholderia pyrrocinia strain Hargis chromosome 3, complete sequence
taxid|1891787|NZ_CP048788.1 Roseobacter ponti strain DSM 106830 chromosome, complete genome
taxid|1891787|NZ_CP048789.1 Roseobacter ponti strain DSM 106830 plasmid p1, complete sequence
taxid|28450|NZ_CP017044.1 Burkholderia pseudomallei strain MSHR7929 chromosome 1, complete sequence
taxid|28450|NZ_CP017045.1 Burkholderia pseudomallei strain MSHR7929 chromosome 2, complete sequence
taxid|1313|NZ_LR536845.1 Streptococcus pneumoniae strain GPSC37 substr. ST2421 isolate GPS_ZA_821-sc-1950967 chromosome 1
taxid|911022|NZ_CP071198.1 Serratia marcescens subsp. marcescens ATCC 13880 substr. Sm_S68_jyu2015 chromosome, complete genome
taxid|911022|NZ_CP071199.1 Serratia marcescens subsp. marcescens ATCC 13880 substr. Sm_S68_jyu2015 plasmid unnamed, complete sequence
taxid|1352|NZ_CP019208.1 Enterococcus faecium strain 2014-VREF-41 chromosome, complete genome
taxid|1352|NZ_CP019209.1 Enterococcus faecium strain 2014-VREF-41 plasmid p41-1, complete sequence
taxid|1352|NZ_CP019210.1 Enterococcus faecium strain 2014-VREF-41 plasmid p41-2, complete sequence
taxid|1352|NZ_CP019211.1 Enterococcus faecium strain 2014-VREF-41 plasmid p41-3, complete sequence
taxid|1352|NZ_CP019212.1 Enterococcus faecium strain 2014-VREF-41 plasmid p41-4, complete sequence
taxid|2053832|NZ_CP025122.1 Bacillus sp. HBCD-sjtu chromosome, complete genome
taxid|1280|NZ_CP080566.1 Staphylococcus aureus strain HL20835 isolate HL20835 chromosome
taxid|1280|NZ_CP080567.1 Staphylococcus aureus strain HL20835 isolate HL20835 plasmid pHL20835
taxid|1823|NZ_CP041695.1 Nocardia otitidiscaviarum strain NEB252 chromosome, complete genome
taxid|562|NZ_CP068283.1 Escherichia coli strain CY598 chromosome, complete genome
taxid|562|NZ_CP068284.1 Escherichia coli strain CY598 plasmid pCY598, complete sequence
taxid|85581|NZ_CP035457.1 Photobacterium damselae subsp. damselae strain KC-Na-NB1 chromosome 1, complete sequence
taxid|85581|NZ_CP035458.1 Photobacterium damselae subsp. damselae strain KC-Na-NB1 chromosome 2, complete sequence
taxid|85581|NZ_CP035459.1 Photobacterium damselae subsp. damselae strain KC-Na-NB1 plasmid pFPPDNB1-1, complete sequence
taxid|85581|NZ_CP035460.1 Photobacterium damselae subsp. damselae strain KC-Na-NB1 plasmid pFPPDNB1-2, complete sequence
taxid|85581|NZ_CP035461.1 Photobacterium damselae subsp. damselae strain KC-Na-NB1 plasmid pFPPDNB1-3, complete sequence
taxid|85581|NZ_CP035462.1 Photobacterium damselae subsp. damselae strain KC-Na-NB1 plasmid pFPPDNB1-4, complete sequence
taxid|85581|NZ_CP035463.1 Photobacterium damselae subsp. damselae strain KC-Na-NB1 plasmid pFPPDNB1-5, complete sequence
taxid|2816908|NZ_CP071445.1 Sedimentibacter sp. zth1 chromosome, complete genome
taxid|1282|NZ_LR735432.1 Staphylococcus epidermidis strain none isolate Se_RP62a-WT chromosome 1
taxid|1282|NZ_LR735433.1 Staphylococcus epidermidis strain none isolate Se_RP62a-WT plasmid 2
taxid|33964|NZ_CP042410.1 Leuconostoc citreum strain CBA3621 chromosome, complete genome
taxid|33964|NZ_CP042411.1 Leuconostoc citreum strain CBA3621 plasmid unnamed, complete sequence
taxid|936140|NZ_CP017702.1 Companilactobacillus farciminis KCTC 3681 = DSM 20184 chromosome, complete genome
taxid|2058152|NZ_LR594038.1 Klebsiella grimontii strain NCTC9146 substr. serovar casular type 26 substr. serovar casular type 26 chromosome 1
taxid|29391|NZ_CP083636.1 Gemella morbillorum strain FDAARGOS_1501 chromosome, complete genome
taxid|2792603|NZ_CP017448.1 Acidihalobacter aeolianus strain V6 chromosome
taxid|2792603|NZ_CP017449.1 Acidihalobacter aeolianus strain V6 plasmid pAPV6, complete sequence
taxid|1402|NZ_CP065029.1 Bacillus licheniformis strain LCDD6 chromosome, complete genome
taxid|1197717|NZ_CP016757.1 Cloacibacillus porcorum strain CL-84 (T) chromosome, complete genome
taxid|577|NZ_CP050508.1 Raoultella terrigena strain JH01 chromosome, complete genome
taxid|2771430|NZ_CP065592.1 Sphingosinicella flava strain UDD2 chromosome
taxid|120959|NZ_CP045075.1 Mycobacterium kubicae strain NJH_MKUB2 chromosome, complete genome
taxid|120959|NZ_CP045076.1 Mycobacterium kubicae strain NJH_MKUB2 plasmid pNJH03
taxid|120959|NZ_CP045077.1 Mycobacterium kubicae strain NJH_MKUB2 plasmid pNJH04, complete sequence
taxid|120959|NZ_CP045078.1 Mycobacterium kubicae strain NJH_MKUB2 plasmid pNJH05, complete sequence
taxid|120959|NZ_CP045079.1 Mycobacterium kubicae strain NJH_MKUB2 plasmid pNJH06, complete sequence
taxid|120959|NZ_CP045080.1 Mycobacterium kubicae strain NJH_MKUB2 plasmid pNJH07, complete sequence
taxid|35554|NZ_CP078092.1 Geobacter sulfurreducens strain PCA_v2 chromosome, complete genome
taxid|728|NZ_CP050316.1 Avibacterium paragallinarum strain ESV-135 chromosome, complete genome
taxid|1282|NZ_CP040864.1 Staphylococcus epidermidis strain HD33 chromosome
taxid|1282|NZ_CP040865.1 Staphylococcus epidermidis strain HD33 plasmid pHD33_1
taxid|1282|NZ_CP040866.1 Staphylococcus epidermidis strain HD33 plasmid pHD33_2
taxid|95486|NZ_CP021067.1 Burkholderia cenocepacia strain PC184 Mulks chromosome 1, complete sequence
taxid|95486|NZ_CP021068.1 Burkholderia cenocepacia strain PC184 Mulks chromosome 2, complete sequence
taxid|95486|NZ_CP021069.1 Burkholderia cenocepacia strain PC184 Mulks chromosome 3, complete sequence
taxid|2842458|NZ_CP076532.1 Bacillus sp. JNUCC-24 chromosome, complete genome
taxid|2842458|NZ_CP076533.1 Bacillus sp. JNUCC-24 plasmid unnamed1, complete sequence
taxid|35790|NZ_CP032049.1 Rickettsia japonica strain LA4/2015 chromosome, complete genome
taxid|36809|NZ_CP060411.1 Mycobacteroides abscessus strain T84b chromosome
taxid|1047172|NZ_CP029710.1 Nocardia sp. CS682 chromosome, complete genome
taxid|881260|NZ_CP039453.1 Enterobacter bugandensis strain 220 chromosome, complete genome
taxid|881260|NZ_CP039454.1 Enterobacter bugandensis strain 220 plasmid pSurvcare220, complete sequence
taxid|562|NZ_CP036202.1 Escherichia coli strain L725 chromosome, complete genome
taxid|562|NZ_CP036203.1 Escherichia coli strain L725 plasmid punnamed1, complete sequence
taxid|562|NZ_CP036204.1 Escherichia coli strain L725 plasmid punnamed2, complete sequence
taxid|562|NZ_CP036206.1 Escherichia coli strain L725 plasmid punnamed3, complete sequence
taxid|562|NZ_CP036207.1 Escherichia coli strain L725 plasmid punnamed4, complete sequence
taxid|562|NZ_CP036205.1 Escherichia coli strain L725 plasmid pNDM5-L725, complete sequence
taxid|161|NZ_CP051887.1 Treponema pallidum subsp. pallidum strain SMUTp_04 chromosome
taxid|336810|NZ_CP029021.1 Candidatus Sulcia muelleri isolate SMAURJAP chromosome, complete genome
taxid|573|NZ_CP082995.1 Klebsiella pneumoniae strain 6911.28 chromosome, complete genome
taxid|573|NZ_CP082996.1 Klebsiella pneumoniae strain 6911.28 plasmid p1-6911.28-OXA48, complete sequence
taxid|573|NZ_CP082997.1 Klebsiella pneumoniae strain 6911.28 plasmid p2-6911.28, complete sequence
taxid|573|NZ_CP082998.1 Klebsiella pneumoniae strain 6911.28 plasmid p3-6911.28, complete sequence
taxid|573|NZ_CP082999.1 Klebsiella pneumoniae strain 6911.28 plasmid p4-6911.28, complete sequence
taxid|562|NZ_CP015853.1 Escherichia coli strain ATCC 43889 chromosome, complete genome
taxid|562|NZ_CP015854.1 Escherichia coli strain ATCC 43889 plasmid unnamed, complete sequence
taxid|483913|NZ_CP080644.1 Bacillus inaquosorum strain CCSR02 chromosome
taxid|1138822|NZ_CP018906.1 Lentilactobacillus curieae strain CCTCC M 2011381 chromosome, complete genome
taxid|1280|NZ_CP029030.1 Staphylococcus aureus strain CAR chromosome, complete genome
taxid|35554|NZ_CP074693.1 Geobacter sulfurreducens strain YM35 chromosome, complete genome
taxid|1182177|NZ_CP039489.1 Salmonella enterica subsp. enterica serovar Bareilly str. CFSAN000752 chromosome, complete genome
taxid|1182177|NZ_CP039490.1 Salmonella enterica subsp. enterica serovar Bareilly str. CFSAN000752 plasmid pCFSAN000752, complete sequence
taxid|573|NZ_CP054750.1 Klebsiella pneumoniae strain KP20194c3 chromosome, complete genome
taxid|573|NZ_CP054751.1 Klebsiella pneumoniae strain KP20194c3 plasmid pKP20194c3-p1, complete sequence
taxid|573|NZ_CP054752.1 Klebsiella pneumoniae strain KP20194c3 plasmid pKP20194c3-p2, complete sequence
taxid|573|NZ_CP054753.1 Klebsiella pneumoniae strain KP20194c3 plasmid pKP20194c3-p3, complete sequence
taxid|573|NZ_CP054754.1 Klebsiella pneumoniae strain KP20194c3 plasmid pKP20194c3-p4, complete sequence
taxid|573|NZ_CP054755.1 Klebsiella pneumoniae strain KP20194c3 plasmid pKP20194c3-p5, complete sequence
taxid|1282|NZ_CP069215.1 Staphylococcus epidermidis strain Z0118SE0269 chromosome, complete genome
taxid|1282|NZ_CP069216.1 Staphylococcus epidermidis strain Z0118SE0269 plasmid unnamed1, complete sequence
taxid|1282|NZ_CP069217.1 Staphylococcus epidermidis strain Z0118SE0269 plasmid unnamed2, complete sequence
taxid|1282|NZ_CP069218.1 Staphylococcus epidermidis strain Z0118SE0269 plasmid unnamed3, complete sequence
taxid|1727164|NZ_CP012996.1 Pedobacter sp. PACM 27299 strain PAMC 27299 chromosome, complete genome
taxid|1280|NZ_CP017685.1 Staphylococcus aureus strain CFSAN007835 chromosome, complete genome
taxid|1405|NZ_CP072057.1 Bacillus mycoides strain JAS12/5 chromosome, complete genome
taxid|1405|NZ_CP072060.1 Bacillus mycoides strain JAS12/5 plasmid pBM9, complete sequence
taxid|1405|NZ_CP072059.1 Bacillus mycoides strain JAS12/5 plasmid pBM11, complete sequence
taxid|1405|NZ_CP072058.1 Bacillus mycoides strain JAS12/5 plasmid pBM206, complete sequence
taxid|2575361|NZ_CP039928.1 Shewanella sp. MEBiC00475 chromosome, complete genome
taxid|43770|NZ_CP066290.1 Corynebacterium striatum strain FDAARGOS_1054 chromosome
taxid|492670|NZ_CP047268.1 Bacillus velezensis strain DH8043 chromosome, complete genome
taxid|654|NZ_CP014774.1 Aeromonas veronii strain AVNIH1 chromosome, complete genome
taxid|654|NZ_CP014775.1 Aeromonas veronii strain AVNIH1 plasmid pASP-a58, complete sequence
taxid|445709|NZ_CP011568.3 Pandoraea thiooxydans strain DSM 25325 chromosome, complete genome
taxid|1167634|NC_021285.1 Achromobacter xylosoxidans NH44784-1996 chromosome I, complete sequence
taxid|562|NZ_CP025573.1 Escherichia coli strain E-1246 chromosome, complete genome
taxid|562|NZ_CP025574.1 Escherichia coli strain E-1246 plasmid pE1246_1, complete sequence
taxid|562|NZ_CP025575.1 Escherichia coli strain E-1246 plasmid pE1246_2, complete sequence
taxid|446692|NZ_LN606600.1 Acetobacter senegalensis strain 108B chromosome I, complete sequence
taxid|446692|NZ_LN606601.1 Acetobacter senegalensis strain 108B plasmid 1P, complete sequence
taxid|1463165|NZ_CP029437.1 Klebsiella quasipneumoniae strain CAV2013 chromosome, complete genome
taxid|1463165|NZ_CP029435.1 Klebsiella quasipneumoniae strain CAV2013 plasmid pCAV2013-156, complete sequence
taxid|1463165|NZ_CP029433.1 Klebsiella quasipneumoniae strain CAV2013 plasmid pCAV2013-4095, complete sequence
taxid|1463165|NZ_CP029434.1 Klebsiella quasipneumoniae strain CAV2013 plasmid pCAV2013-61, complete sequence
taxid|1463165|NZ_CP029436.1 Klebsiella quasipneumoniae strain CAV2013 plasmid pKPC_CAV2013, complete sequence
taxid|152500|NZ_CP085967.1 Burkholderia dolosa strain FDAARGOS_1544 chromosome 1, complete sequence
taxid|152500|NZ_CP085966.1 Burkholderia dolosa strain FDAARGOS_1544 chromosome 2, complete sequence
taxid|152500|NZ_CP085968.1 Burkholderia dolosa strain FDAARGOS_1544 chromosome 3, complete sequence
taxid|40324|NZ_CP088241.1 Stenotrophomonas maltophilia strain 2013-SM15 chromosome, complete genome
taxid|626774|NZ_CP073244.1 Proteus terrae subsp. cibarius strain M878-2 chromosome, complete genome
taxid|1280|NZ_CP021171.1 Staphylococcus aureus strain CHU15-056 chromosome, complete genome
taxid|519450|NZ_CP041663.1 Mycoplasma anserisalpingitidis strain MYCAV93 chromosome, complete genome
taxid|520|NZ_CP016965.1 Bordetella pertussis strain F013 chromosome, complete genome
taxid|573|NZ_LR890426.1 Klebsiella pneumoniae isolate INF298 chromosome 1, complete sequence
taxid|573|NZ_LR890427.1 Klebsiella pneumoniae isolate INF298 plasmid 2, complete sequence
taxid|573|NZ_LR890428.1 Klebsiella pneumoniae isolate INF298 plasmid 3, complete sequence
taxid|573|NZ_LR890429.1 Klebsiella pneumoniae isolate INF298 plasmid 4, complete sequence
taxid|573|NZ_LR890430.1 Klebsiella pneumoniae isolate INF298 plasmid 5, complete sequence
taxid|573|NZ_LR890431.1 Klebsiella pneumoniae isolate INF298 plasmid 6, complete sequence
taxid|573|NZ_LR890432.1 Klebsiella pneumoniae isolate INF298 plasmid 7, complete sequence
taxid|573|NZ_LR890433.1 Klebsiella pneumoniae isolate INF298 plasmid 8, complete sequence
taxid|1719|NZ_CP047603.1 Corynebacterium pseudotuberculosis strain PAT14 chromosome, complete genome
taxid|562|NZ_CP010150.1 Escherichia coli strain D7 chromosome, complete genome
taxid|1280|NZ_CP022894.1 Staphylococcus aureus strain 191 chromosome, complete genome
taxid|2048283|NZ_CP024199.1 Thalassospira marina strain CSC3H3 chromosome, complete genome
taxid|2048283|NZ_CP024200.1 Thalassospira marina strain CSC3H3 plasmid pCSC3H3, complete sequence
taxid|1296|NZ_CP086125.1 Mammaliicoccus sciuri strain MIN-177 chromosome, complete genome
taxid|1639|NZ_CP068599.1 Listeria monocytogenes strain LM36 chromosome, complete genome
taxid|1282|NZ_CP034115.1 Staphylococcus epidermidis strain CDC121 chromosome, complete genome
taxid|1282|NZ_CP034116.1 Staphylococcus epidermidis strain CDC121 plasmid pSTA481, complete sequence
taxid|1282|NZ_CP034117.1 Staphylococcus epidermidis strain CDC121 plasmid pSTA482, complete sequence
taxid|2758440|NZ_CP059492.1 Arcanobacterium sp. JY-X040 chromosome, complete genome
taxid|1280|NZ_CP014409.1 Staphylococcus aureus strain USA300-SUR13 chromosome, complete genome
taxid|1280|NZ_CP014410.1 Staphylococcus aureus strain USA300-SUR13 plasmid pUSA01-1-SUR13, complete sequence
taxid|1280|NZ_CP014411.1 Staphylococcus aureus strain USA300-SUR13 plasmid pUSA04-1-SUR13, complete sequence
taxid|545|NZ_CP022073.1 Citrobacter koseri strain FDAARGOS_287 chromosome, complete genome
taxid|545|NZ_CP022075.1 Citrobacter koseri strain FDAARGOS_287 plasmid unnamed2, complete sequence
taxid|1280940|NZ_CP010549.1 Mycoplasma pneumoniae M2592 chromosome, complete genome
taxid|1463165|NZ_CP078758.1 Klebsiella quasipneumoniae strain Colony337 chromosome
taxid|1351|NZ_CP014949.1 Enterococcus faecalis strain LD33 chromosome, complete genome
taxid|1338032|NC_021848.1 Vibrio parahaemolyticus O1:K33 str. CDC_K4557 chromosome I, complete sequence
taxid|1338032|NC_021822.1 Vibrio parahaemolyticus O1:K33 str. CDC_K4557 chromosome II, complete sequence
taxid|573|NZ_LR890500.1 Klebsiella pneumoniae isolate KSB1_5H-sc-2280283 chromosome 1, complete sequence
taxid|573|NZ_LR890501.1 Klebsiella pneumoniae isolate KSB1_5H-sc-2280283 plasmid 2, complete sequence
taxid|573|NZ_LR890502.1 Klebsiella pneumoniae isolate KSB1_5H-sc-2280283 plasmid 3, complete sequence
taxid|573|NZ_LR890503.1 Klebsiella pneumoniae isolate KSB1_5H-sc-2280283 plasmid 4, complete sequence
taxid|573|NZ_LR890504.1 Klebsiella pneumoniae isolate KSB1_5H-sc-2280283 plasmid 5, complete sequence
taxid|573|NZ_LR890505.1 Klebsiella pneumoniae isolate KSB1_5H-sc-2280283 plasmid 6, complete sequence
taxid|573|NZ_LR890506.1 Klebsiella pneumoniae isolate KSB1_5H-sc-2280283 plasmid 7, complete sequence
taxid|573|NZ_LR890507.1 Klebsiella pneumoniae isolate KSB1_5H-sc-2280283 plasmid 8, complete sequence
taxid|2567884|NZ_CP039432.1 Rhodococcus sp. SGAir0479 chromosome, complete genome
taxid|2567884|NZ_CP039433.1 Rhodococcus sp. SGAir0479 plasmid unnamed
taxid|1748967|NZ_CP069784.1 Citrobacter cronae strain Colony226 chromosome
taxid|1010840|NC_017053.1 Streptococcus pyogenes MGAS1882, complete sequence
taxid|562|NZ_CP068817.1 Escherichia coli strain RIVM_C028786 chromosome, complete genome
taxid|1773|NZ_CP041809.1 Mycobacterium tuberculosis strain SEA09020048P6C4 chromosome, complete genome
taxid|149539|NZ_CP015524.1 Salmonella enterica subsp. enterica serovar Enteritidis strain SJTUF10978 chromosome, complete genome
taxid|149539|NZ_CP015525.1 Salmonella enterica subsp. enterica serovar Enteritidis strain SJTUF10978 plasmid pSJTUF10978, complete sequence
taxid|568707|NC_019382.1 Bordetella bronchiseptica 253, complete sequence
taxid|2054227|NZ_CM009578.1 Sphingopyxis lindanitolerans strain WS5A3p chromosome, whole genome shotgun sequence
taxid|2054227|NZ_PHFW01000004.1 Sphingopyxis lindanitolerans strain WS5A3p map unlocalized plasmid unnamed1 Contig4, whole genome shotgun sequence
taxid|2054227|NZ_PHFW01000005.1 Sphingopyxis lindanitolerans strain WS5A3p map unlocalized plasmid unnamed2 Contig5, whole genome shotgun sequence
taxid|174|NZ_CP072622.1 Leptospira borgpetersenii strain FMAS_PN4 chromosome 1, complete sequence
taxid|174|NZ_CP072623.1 Leptospira borgpetersenii strain FMAS_PN4 chromosome 2, complete sequence
taxid|87883|NZ_CP033745.1 Burkholderia multivorans strain FDAARGOS_548 chromosome 1, complete sequence
taxid|87883|NZ_CP033746.1 Burkholderia multivorans strain FDAARGOS_548 chromosome 2, complete sequence
taxid|87883|NZ_CP033747.1 Burkholderia multivorans strain FDAARGOS_548 chromosome 3, complete sequence
taxid|1134454|NC_021085.1 Cutibacterium acnes HL096PA1, complete sequence
taxid|1134454|NC_021086.1 Cutibacterium acnes HL096PA1 plasmid unnamed, complete sequence
taxid|1004786|NC_019393.1 Alteromonas mediterranea DE1, complete sequence
taxid|1004786|NC_019394.1 Alteromonas mediterranea DE1 plasmid pAMDE1, complete sequence
taxid|38313|NZ_AP024613.1 Shewanella algae strain TUM17379 chromosome, complete genome
taxid|135461|NZ_CP032852.1 Bacillus subtilis subsp. subtilis strain GFR-12 chromosome, complete genome
taxid|1238|NZ_CP038908.1 Piscirickettsia salmonis strain Psal-009 chromosome, complete genome
taxid|1238|NZ_CP038909.1 Piscirickettsia salmonis strain Psal-009 plasmid unnamed1, complete sequence
taxid|1238|NZ_CP038910.1 Piscirickettsia salmonis strain Psal-009 plasmid unnamed2, complete sequence
taxid|1238|NZ_CP038911.1 Piscirickettsia salmonis strain Psal-009 plasmid unnamed3, complete sequence
taxid|1238|NZ_CP038912.1 Piscirickettsia salmonis strain Psal-009 plasmid unnamed4, complete sequence
taxid|520|NZ_CP015760.1 Bordetella pertussis strain VA-175 chromosome, complete genome
taxid|539813|NZ_CP071063.1 Enterobacter mori strain 08-091 chromosome, complete genome
taxid|539813|NZ_CP071064.1 Enterobacter mori strain 08-091 plasmid pHS08-091, complete sequence
taxid|1496|NZ_CP037812.1 Clostridioides difficile strain Cd16 chromosome, complete genome
taxid|114090|NZ_CP019981.1 Pediococcus inopinatus strain DSM 20285 chromosome, complete genome
taxid|114090|NZ_CP019982.1 Pediococcus inopinatus strain DSM 20285 plasmid pLDW-12, complete sequence
taxid|114090|NZ_CP019983.1 Pediococcus inopinatus strain DSM 20285 plasmid pLDW-13, complete sequence
taxid|114090|NZ_CP019984.1 Pediococcus inopinatus strain DSM 20285 plasmid pLDW-14, complete sequence
taxid|57975|NZ_CP013360.1 Burkholderia thailandensis strain 2003015869 chromosome 1, complete sequence
taxid|57975|NZ_CP013361.1 Burkholderia thailandensis strain 2003015869 chromosome 2, complete sequence
taxid|90371|NZ_CP026700.1 Salmonella enterica subsp. enterica serovar Typhimurium strain AR_0031 chromosome, complete genome
taxid|90371|NZ_CP026701.1 Salmonella enterica subsp. enterica serovar Typhimurium strain AR_0031 plasmid unitig_1_pilon, complete sequence
taxid|713604|NC_017186.1 Amycolatopsis mediterranei S699, complete sequence
taxid|382|NZ_CP021800.1 Sinorhizobium meliloti strain USDA1021 chromosome, complete genome
taxid|382|NZ_CP021803.1 Sinorhizobium meliloti strain USDA1021 plasmid accessoryA, complete sequence
taxid|382|NZ_CP021801.1 Sinorhizobium meliloti strain USDA1021 plasmid psymA, complete sequence
taxid|382|NZ_CP021802.1 Sinorhizobium meliloti strain USDA1021 plasmid psymB, complete sequence
taxid|119912|NZ_CP007639.1 Salmonella enterica subsp. enterica serovar Choleraesuis strain C500 chromosome, complete genome
taxid|1225181|NZ_CP008797.1 Klebsiella pneumoniae subsp. pneumoniae KPNIH24 chromosome, complete genome
taxid|1225181|NZ_CP008800.1 Klebsiella pneumoniae subsp. pneumoniae KPNIH24 plasmid pKPN-e44, complete sequence
taxid|1225181|NZ_CP008798.1 Klebsiella pneumoniae subsp. pneumoniae KPNIH24 plasmid pKPC-484, complete sequence
taxid|1225181|NZ_CP008799.1 Klebsiella pneumoniae subsp. pneumoniae KPNIH24 plasmid pKPN-819, complete sequence
taxid|615|NZ_CP053286.1 Serratia marcescens strain FZSF02 chromosome, complete genome
taxid|1415657|NZ_CP006873.1 Candidatus Walczuchella monophlebidarum isolate FNIIJ chromosome, complete genome
taxid|935296|NC_020181.1 Klebsiella aerogenes EA1509E, complete sequence
taxid|935296|NC_020182.1 Klebsiella aerogenes EA1509E plasmid pEA1509_A, complete sequence
taxid|935296|NC_020180.1 Klebsiella aerogenes EA1509E plasmid pEA1509_B, complete sequence
taxid|520|NZ_CP017168.1 Bordetella pertussis strain J310 chromosome, complete genome
taxid|258|NZ_CP068082.1 Sphingobacterium spiritivorum strain FDAARGOS_1146 chromosome, complete genome
taxid|2509614|NZ_CP035503.1 Rhodoferax sediminis strain CHu59-6-5 chromosome, complete genome
taxid|2528009|NZ_CP036291.1 Pirellulimonas nuda strain Pla175 chromosome, complete genome
taxid|64187|NZ_CP025610.1 Xanthomonas oryzae pv. oryzae strain BAI3 chromosome, complete genome
taxid|562|NZ_LR890714.1 Escherichia coli isolate MSB1_6C-sc-2280315 chromosome 1, complete sequence
taxid|562|NZ_LR890715.1 Escherichia coli isolate MSB1_6C-sc-2280315 plasmid 2, complete sequence
taxid|562|NZ_LR890716.1 Escherichia coli isolate MSB1_6C-sc-2280315 plasmid 3, complete sequence
taxid|562|NZ_LR890717.1 Escherichia coli isolate MSB1_6C-sc-2280315 plasmid 4, complete sequence
taxid|562|NZ_LR890718.1 Escherichia coli isolate MSB1_6C-sc-2280315 plasmid 5, complete sequence
taxid|293387|NZ_AP025264.1 Bacillus altitudinis strain NC3 chromosome, complete genome
taxid|153496|NZ_CP014681.1 Kozakia baliensis strain NBRC 16680 chromosome, complete genome
taxid|153496|NZ_CP014682.1 Kozakia baliensis strain NBRC 16680 plasmid pKB16680_1, complete sequence
taxid|153496|NZ_CP014683.1 Kozakia baliensis strain NBRC 16680 plasmid pKB16680_2, complete sequence
taxid|153496|NZ_CP014684.1 Kozakia baliensis strain NBRC 16680 plasmid pKB16680_3, complete sequence
taxid|153496|NZ_CP014685.1 Kozakia baliensis strain NBRC 16680 plasmid pKB16680_4
taxid|153496|NZ_CP014686.1 Kozakia baliensis strain NBRC 16680 plasmid pKB16680_5
taxid|655816|NC_014479.1 Bacillus subtilis subsp. spizizenii str. W23, complete sequence
taxid|526997|NZ_CM000742.1 Bacillus mycoides DSM 2048 chromosome, whole genome shotgun sequence
taxid|1314|NZ_CP036530.1 Streptococcus pyogenes strain STAB09023 chromosome, complete genome
taxid|1562974|NZ_CP058554.1 Comamonas piscis strain BIGb0172 chromosome
taxid|1463165|NZ_CP060482.1 Klebsiella quasipneumoniae strain UCI156 chromosome
taxid|656366|NZ_CP012677.1 Arthrobacter alpinus strain R3.8 chromosome, complete genome
taxid|1751056|NZ_AP025185.1 Flavobacterium sp. SHINM13 chromosome, complete genome
taxid|119856|NZ_CP012037.1 Francisella tularensis subsp. tularensis strain WY96 chromosome, complete genome
taxid|28141|NZ_CP059045.1 Cronobacter sakazakii strain 5563_17 chromosome, complete genome
taxid|287|NZ_CP008865.2 Pseudomonas aeruginosa strain S86968 chromosome, complete genome
taxid|520|NZ_CP011171.1 Bordetella pertussis strain E150 chromosome, complete genome
taxid|2735870|NZ_CP053435.1 Spirosoma taeanense strain TS118 chromosome, complete genome
taxid|2735870|NZ_CP053436.1 Spirosoma taeanense strain TS118 plasmid pTS, complete sequence
taxid|562|NZ_CP056114.1 Escherichia coli strain Ec394-330266 chromosome, complete genome
taxid|562|NZ_CP056115.1 Escherichia coli strain Ec394-330266 plasmid pEC394-330266_128, complete sequence
taxid|562|NZ_CP056116.1 Escherichia coli strain Ec394-330266 plasmid pEC394-330266_2, complete sequence
taxid|1906744|NZ_CP040863.1 Rodentibacter heylii strain G1 chromosome, complete genome
taxid|1183413|NZ_CP074392.1 Agrobacterium salinitolerans strain DG3-1 chromosome 1, complete sequence
taxid|1183413|NZ_CP074393.1 Agrobacterium salinitolerans strain DG3-1 chromosome 2, complete sequence
taxid|1183413|NZ_CP074394.1 Agrobacterium salinitolerans strain DG3-1 plasmid pDG3-1a, complete sequence
taxid|1183413|NZ_CP074395.1 Agrobacterium salinitolerans strain DG3-1 plasmid pDG3-1b, complete sequence
taxid|1183413|NZ_CP074396.1 Agrobacterium salinitolerans strain DG3-1 plasmid pDG3-1c, complete sequence
taxid|1183413|NZ_CP074397.1 Agrobacterium salinitolerans strain DG3-1 plasmid pDG3-1d, complete sequence
taxid|1183413|NZ_CP074398.1 Agrobacterium salinitolerans strain DG3-1 plasmid pDG3-1e, complete sequence
taxid|1183413|NZ_CP074399.1 Agrobacterium salinitolerans strain DG3-1 plasmid pDG3-1f, complete sequence
taxid|1183413|NZ_CP074400.1 Agrobacterium salinitolerans strain DG3-1 plasmid pDG3-1g, complete sequence
taxid|1183413|NZ_CP074401.1 Agrobacterium salinitolerans strain DG3-1 plasmid pDG3-1h, complete sequence
taxid|658600|NZ_ACUJ01000001.3 Chlamydia muridarum MopnTet14 chromosome, whole genome shotgun sequence
taxid|239935|NZ_CP072029.1 Akkermansia muciniphila strain Akk1713 chromosome, complete genome
taxid|470|NZ_CP038258.1 Acinetobacter baumannii strain 39741 chromosome, complete genome
taxid|470|NZ_CP038260.1 Acinetobacter baumannii strain 39741 plasmid pEH_gr3, complete sequence
taxid|470|NZ_CP038261.1 Acinetobacter baumannii strain 39741 plasmid pEH_mcr4.3, complete sequence
taxid|470|NZ_CP038259.1 Acinetobacter baumannii strain 39741 plasmid pEH_gr13, complete sequence
taxid|595|NZ_CP016406.1 Salmonella enterica subsp. enterica serovar Infantis strain FSIS1502169 chromosome, complete genome
taxid|595|NZ_CP016407.1 Salmonella enterica subsp. enterica serovar Infantis strain FSIS1502169 plasmid pFSIS1502169, complete sequence
taxid|376|NZ_LN901633.1 Bradyrhizobium sp. isolate BF49_genome1 chromosome I
taxid|376489|NZ_CP015243.1 Halotalea alkalilenta strain IHB B 13600 chromosome, complete genome
taxid|588858|NZ_CP043400.1 Salmonella enterica subsp. enterica serovar Typhimurium str. 14028S substr. JY996 chromosome, complete genome
taxid|1352|NZ_CP066451.1 Enterococcus faecium strain Dallas 83 chromosome, complete genome
taxid|1352|NZ_CP066456.1 Enterococcus faecium strain Dallas 83 plasmid p83_1.9kb, complete sequence
taxid|1352|NZ_CP066452.1 Enterococcus faecium strain Dallas 83 plasmid p83_164kb, complete sequence
taxid|1352|NZ_CP066454.1 Enterococcus faecium strain Dallas 83 plasmid p83_44kb, complete sequence
taxid|1352|NZ_CP066453.1 Enterococcus faecium strain Dallas 83 plasmid p83_55kb, complete sequence
taxid|1352|NZ_CP066455.1 Enterococcus faecium strain Dallas 83 plasmid p83_6.3kb, complete sequence
taxid|197|NZ_CP086168.1 Campylobacter jejuni strain CMP10190 chromosome, complete genome
taxid|1549855|NZ_CP014525.1 Haematospirillum jordaniae strain H5569 chromosome, complete genome
taxid|1549855|NZ_CP014526.1 Haematospirillum jordaniae strain H5569 plasmid unnamed 1, complete sequence
taxid|1549855|NZ_CP014527.1 Haematospirillum jordaniae strain H5569 plasmid unnamed 2, complete sequence
taxid|571|NZ_CP026275.1 Klebsiella oxytoca strain KONIH5 chromosome, complete genome
taxid|571|NZ_CP026276.1 Klebsiella oxytoca strain KONIH5 plasmid pKOR-ab4d, complete sequence
taxid|571|NZ_CP026277.1 Klebsiella oxytoca strain KONIH5 plasmid pKPC-8bc0, complete sequence
taxid|290633|NZ_LT900338.1 Gluconobacter oxydans 621H isolate WT-DSMZ chromosome 1
taxid|290633|NZ_LT900339.1 Gluconobacter oxydans 621H isolate WT-DSMZ plasmid 2
taxid|290633|NZ_LT900340.1 Gluconobacter oxydans 621H isolate WT-DSMZ plasmid 3
taxid|290633|NZ_LT900341.1 Gluconobacter oxydans 621H isolate WT-DSMZ plasmid 4
taxid|290633|NZ_LT900342.1 Gluconobacter oxydans 621H isolate WT-DSMZ plasmid 5
taxid|290633|NZ_LT900343.1 Gluconobacter oxydans 621H isolate WT-DSMZ plasmid 6
taxid|1311|NZ_CP012480.1 Streptococcus agalactiae strain NGBS128 chromosome, complete genome
taxid|1311|NZ_CP012742.1 Streptococcus agalactiae strain NGBS128 plasmid pNGBS128, complete sequence
taxid|133549|NZ_AP022572.1 Mycobacterium shottsii strain JCM 12657 chromosome, complete genome
taxid|1223571|NZ_CM001904.1 Dickeya chrysanthemi NCPPB 516 chromosome, whole genome shotgun sequence
taxid|1223571|NZ_KE136340.1 Dickeya chrysanthemi NCPPB 516 contig001, whole genome shotgun sequence
taxid|1223571|NZ_KE136341.1 Dickeya chrysanthemi NCPPB 516 contig002, whole genome shotgun sequence
taxid|1223571|NZ_KE136342.1 Dickeya chrysanthemi NCPPB 516 contig003, whole genome shotgun sequence
taxid|1223571|NZ_KE136343.1 Dickeya chrysanthemi NCPPB 516 contig004, whole genome shotgun sequence
taxid|1223571|NZ_KE136344.1 Dickeya chrysanthemi NCPPB 516 contig005, whole genome shotgun sequence
taxid|1223571|NZ_KE136345.1 Dickeya chrysanthemi NCPPB 516 contig006, whole genome shotgun sequence
taxid|1223571|NZ_KE136346.1 Dickeya chrysanthemi NCPPB 516 contig007, whole genome shotgun sequence
taxid|1639|NZ_CP041014.1 Listeria monocytogenes strain FDAARGOS_607 chromosome, complete genome
taxid|171101|NC_003098.1 Streptococcus pneumoniae R6, complete sequence
taxid|147645|NZ_CP024422.1 Paracoccus yeei strain TT13 chromosome, complete genome
taxid|147645|NZ_CP024423.1 Paracoccus yeei strain TT13 plasmid pTT13-1, complete sequence
taxid|147645|NZ_CP024424.1 Paracoccus yeei strain TT13 plasmid pTT13-2, complete sequence
taxid|147645|NZ_CP024425.1 Paracoccus yeei strain TT13 plasmid pTT13-3, complete sequence
taxid|147645|NZ_CP024426.1 Paracoccus yeei strain TT13 plasmid pTT13-4, complete sequence
taxid|147645|NZ_CP024427.1 Paracoccus yeei strain TT13 plasmid pTT13-5, complete sequence
taxid|147645|NZ_CP024428.1 Paracoccus yeei strain TT13 plasmid pTT13-6, complete sequence
taxid|1444770|NZ_CP011800.1 Xylella taiwanensis strain PLS235 chromosome, complete genome
taxid|396513|NC_012121.1 Staphylococcus carnosus subsp. carnosus TM300, complete sequence
taxid|573570|NZ_CP016796.1 Francisella uliginis strain TX07-7310 chromosome, complete genome
taxid|488447|NZ_CP013390.1 Burkholderia contaminans strain FL-1-2-30-S1-D0 chromosome 1, complete sequence
taxid|488447|NZ_CP013391.1 Burkholderia contaminans strain FL-1-2-30-S1-D0 chromosome 2, complete sequence
taxid|488447|NZ_CP013392.1 Burkholderia contaminans strain FL-1-2-30-S1-D0 chromosome 3, complete sequence
taxid|430522|NZ_CP017141.1 Pedobacter steynii strain DX4 chromosome, complete genome
taxid|1280|NZ_LS483301.1 Staphylococcus aureus strain NCTC13394 chromosome 1, complete sequence
taxid|573|NZ_CP061952.1 Klebsiella pneumoniae strain IR5654 chromosome, complete genome
taxid|573|NZ_CP061953.1 Klebsiella pneumoniae strain IR5654 plasmid unnamed1, complete sequence
taxid|573|NZ_CP061954.1 Klebsiella pneumoniae strain IR5654 plasmid unnamed2, complete sequence
taxid|573|NZ_CP061955.1 Klebsiella pneumoniae strain IR5654 plasmid unnamed3, complete sequence
taxid|573|NZ_CP061956.1 Klebsiella pneumoniae strain IR5654 plasmid unnamed4, complete sequence
taxid|1404411|NZ_CP088285.1 Bradyrhizobium septentrionale strain 1S1 chromosome, complete genome
taxid|1404411|NZ_CP088284.1 Bradyrhizobium septentrionale strain 1S1 plasmid pBs1S1a, complete sequence
taxid|1404411|NZ_CP088287.1 Bradyrhizobium septentrionale strain 1S1 plasmid pBs1S1b, complete sequence
taxid|1404411|NZ_CP088286.1 Bradyrhizobium septentrionale strain 1S1 plasmid pBs1S1c, complete sequence
taxid|571|NZ_CP046115.1 Klebsiella oxytoca strain P620 chromosome, complete genome
taxid|90371|NZ_CP024619.1 Salmonella enterica subsp. enterica serovar Typhimurium strain BL10 chromosome, complete genome
taxid|90371|NZ_CP025336.1 Salmonella enterica subsp. enterica serovar Typhimurium strain BL10 plasmid p3.8k, complete sequence
taxid|90371|NZ_CP025337.1 Salmonella enterica subsp. enterica serovar Typhimurium strain BL10 plasmid p10k, complete sequence
taxid|90371|NZ_CP025338.2 Salmonella enterica subsp. enterica serovar Typhimurium strain BL10 plasmid p11k, complete sequence
taxid|90371|NZ_CP025339.1 Salmonella enterica subsp. enterica serovar Typhimurium strain BL10 plasmid p113k, complete sequence
taxid|90371|NZ_CP025340.1 Salmonella enterica subsp. enterica serovar Typhimurium strain BL10 plasmid p220k, complete sequence
taxid|1639|NZ_CP075872.1 Listeria monocytogenes strain C7 chromosome, complete genome
taxid|2823875|NZ_CP072913.1 Pseudomonas sp. Tri1 chromosome, complete genome
taxid|211586|NC_004347.2 Shewanella oneidensis MR-1, complete sequence
taxid|211586|NC_004349.1 Shewanella oneidensis MR-1 megaplasmid, complete sequence
taxid|520|NZ_CP013884.1 Bordetella pertussis strain J093 chromosome, complete genome
taxid|1306417|NZ_CP008891.1 Burkholderia pseudomallei MSHR5858 chromosome 2, complete sequence
taxid|1306417|NZ_CP008892.1 Burkholderia pseudomallei MSHR5858 chromosome 1, complete sequence
taxid|1710|NZ_CP041694.1 Cellulosimicrobium cellulans strain NEB113 chromosome, complete genome
taxid|1931217|NZ_CP079202.1 Bifidobacterium longum subsp. suillum strain KCTC 15605 chromosome, complete genome
taxid|54291|NZ_CP049752.1 Raoultella ornithinolytica strain WM1 chromosome, complete genome
taxid|470|NZ_HG977526.1 Acinetobacter baumannii strain CR17 chromosome I, whole genome shotgun sequence
taxid|470|NZ_HG977527.1 Acinetobacter baumannii strain CR17 plasmid pCR17A
taxid|470|NZ_HG977528.1 Acinetobacter baumannii strain CR17 plasmid pCR17B
taxid|470|NZ_HG977529.1 Acinetobacter baumannii strain CR17 plasmid pCR17C
taxid|519|NZ_LR134329.1 Bordetella parapertussis strain NCTC10524 chromosome 1, complete sequence
taxid|43767|NZ_AP024198.1 Rhodococcus hoagii strain JID03-56 chromosome, complete genome
taxid|43767|NZ_AP024199.1 Rhodococcus hoagii strain JID03-56 plasmid pVAPN03-56
taxid|29394|NZ_CP040938.1 Dolosigranulum pigrum strain KPL1914 chromosome
taxid|1352|NZ_CP066409.1 Enterococcus faecium strain Dallas 53_2 chromosome, complete genome
taxid|1352|NZ_CP066414.1 Enterococcus faecium strain Dallas 53_2 plasmid p53_2_1.9kb, complete sequence
taxid|1352|NZ_CP066412.1 Enterococcus faecium strain Dallas 53_2 plasmid p53_2_11kb, complete sequence
taxid|1352|NZ_CP066410.1 Enterococcus faecium strain Dallas 53_2 plasmid p53_2_198kb, complete sequence
taxid|1352|NZ_CP066411.1 Enterococcus faecium strain Dallas 53_2 plasmid p53_2_55kb, complete sequence
taxid|1352|NZ_CP066413.1 Enterococcus faecium strain Dallas 53_2 plasmid p53_2_6.3kb, complete sequence
taxid|485|NZ_CP032429.2 Neisseria gonorrhoeae strain TFG-B2 chromosome, complete genome
taxid|485|NZ_CP032428.1 Neisseria gonorrhoeae strain TFG-B2 plasmid pTFGB2, complete sequence
taxid|562|NZ_CP025842.1 Escherichia coli strain 720632 chromosome, complete genome
taxid|562|NZ_CP025843.1 Escherichia coli strain 720632 plasmid p720632_7, complete sequence
taxid|562|NZ_CP025845.1 Escherichia coli strain 720632 plasmid p720632_72, complete sequence
taxid|562|NZ_CP025846.1 Escherichia coli strain 720632 plasmid p720632_86, complete sequence
taxid|562|NZ_CP025844.1 Escherichia coli strain 720632 plasmid p720632_94, complete sequence
taxid|2148|NZ_LS483439.1 Acholeplasma laidlawii strain NCTC10116 chromosome 1, complete sequence
taxid|693745|NC_014256.1 Helicobacter pylori B8, complete sequence
taxid|693745|NC_014257.1 Helicobacter pylori B8 plasmid HPB8p, complete sequence
taxid|562|NZ_CP015241.1 Escherichia coli strain 2013C-4465 chromosome, complete genome
taxid|562|NZ_CP015242.1 Escherichia coli strain 2013C-4465 plasmid unnamed1, complete sequence
taxid|583346|NC_011837.1 Clostridium kluyveri NBRC 12016, complete sequence
taxid|583346|NC_011836.1 Clostridium kluyveri NBRC 12016 plasmid pCKL1, complete sequence
taxid|1496|NZ_CP075685.1 Clostridioides difficile strain MT5121 chromosome, complete genome
taxid|2675772|NZ_CP046186.1 Enterobacteriaceae endosymbiont of Donacia bicoloricornis isolate DbicSym chromosome
taxid|2675772|NZ_CP046187.1 Enterobacteriaceae endosymbiont of Donacia bicoloricornis isolate DbicSym plasmid unnamed, complete sequence
taxid|1719|NZ_CP026524.1 Corynebacterium pseudotuberculosis strain OVI03 chromosome, complete genome
taxid|562|NZ_CP027597.1 Escherichia coli strain 86-3153 chromosome, complete genome
taxid|562|NZ_CP027598.1 Escherichia coli strain 86-3153 plasmid unnamed
taxid|1236179|NZ_CP014222.1 Janthinobacterium sp. B9-8 chromosome, complete genome
taxid|1307832|NZ_AP013044.1 Tannerella forsythia 3313 chromosome
taxid|1280|NZ_CP035415.1 Staphylococcus aureus strain NF25 chromosome, complete genome
taxid|1280|NZ_CP035416.1 Staphylococcus aureus strain NF25 plasmid pNF25
taxid|160453|NZ_CP030932.1 Enterococcus gilvus strain CR1 chromosome, complete genome
taxid|160453|NZ_CP030933.1 Enterococcus gilvus strain CR1 plasmid pCR1A, complete sequence
taxid|160453|NZ_CP030934.1 Enterococcus gilvus strain CR1 plasmid pCR1B, complete sequence
taxid|160453|NZ_CP030935.1 Enterococcus gilvus strain CR1 plasmid pCR1C, complete sequence
taxid|194196|NZ_CP059564.1 Alysiella filiformis strain DSM 16848 chromosome, complete genome
taxid|2608254|NZ_CP043830.1 Bacillus sp. BS98 chromosome, complete genome
taxid|2608254|NZ_CP043831.1 Bacillus sp. BS98 plasmid unnamed1
taxid|2608254|NZ_CP043832.1 Bacillus sp. BS98 plasmid unnamed2
taxid|2608254|NZ_CP043833.1 Bacillus sp. BS98 plasmid unnamed3
taxid|2608254|NZ_CP043834.1 Bacillus sp. BS98 plasmid unnamed4
taxid|562|NZ_CP028381.1 Escherichia coli strain RM10466 chromosome, complete genome
taxid|562|NZ_CP028382.1 Escherichia coli strain RM10466 plasmid pRM10466-1, complete sequence
taxid|562|NZ_CP028383.1 Escherichia coli strain RM10466 plasmid pRM10466-2, complete sequence
taxid|54291|NZ_CP061719.1 Raoultella ornithinolytica strain LL1 chromosome, complete genome
taxid|54291|NZ_CP061720.1 Raoultella ornithinolytica strain LL1 plasmid p1, complete sequence
taxid|166309|NZ_CP047958.1 Synechococcus sp. MIT S9220 chromosome, complete genome
taxid|57706|NZ_CP077405.1 Citrobacter braakii strain FDAARGOS 1421 chromosome, complete genome
taxid|57706|NZ_CP077406.1 Citrobacter braakii strain FDAARGOS 1421 plasmid unnamed, complete sequence
taxid|1280|NZ_CP043914.1 Staphylococcus aureus strain GHA10 chromosome
taxid|1613|NZ_CP047585.1 Limosilactobacillus fermentum strain AGR1487 chromosome, complete genome
taxid|1352|NZ_CP064343.1 Enterococcus faecium strain VRE3363 chromosome, complete genome
taxid|1352|NZ_CP064344.1 Enterococcus faecium strain VRE3363 plasmid unnamed1
taxid|1352|NZ_CP064345.1 Enterococcus faecium strain VRE3363 plasmid unnamed2
taxid|1352|NZ_CP064346.1 Enterococcus faecium strain VRE3363 plasmid unnamed3, complete sequence
taxid|1352|NZ_CP064347.1 Enterococcus faecium strain VRE3363 plasmid unnamed4, complete sequence
taxid|1352|NZ_CP064348.1 Enterococcus faecium strain VRE3363 plasmid unnamed5, complete sequence
taxid|1352|NZ_CP064349.1 Enterococcus faecium strain VRE3363 plasmid unnamed6, complete sequence
taxid|35814|NZ_CP043146.1 Bordetella holmesii strain H401 chromosome, complete genome
taxid|33989|NZ_CP015012.1 Rickettsia amblyommatis isolate An13 chromosome, complete genome
taxid|33989|NZ_CP015015.1 Rickettsia amblyommatis isolate An13 plasmid unnamed_1, complete sequence
taxid|33989|NZ_CP015013.1 Rickettsia amblyommatis isolate An13 plasmid unnamed_2, complete sequence
taxid|33989|NZ_CP015014.1 Rickettsia amblyommatis isolate An13 plasmid unnamed_3, complete sequence
taxid|861299|NZ_CP007128.1 Gemmatirosa kalamazoonesis strain KBS708 chromosome, complete genome
taxid|861299|NZ_CP007129.1 Gemmatirosa kalamazoonesis strain KBS708 plasmid 1, complete sequence
taxid|861299|NZ_CP007130.1 Gemmatirosa kalamazoonesis strain KBS708 plasmid 2, complete sequence
taxid|861299|NZ_CP007127.1 Gemmatirosa kalamazoonesis strain KBS708 extrachromosomal
taxid|573|NZ_CP031934.1 Klebsiella pneumoniae strain GZ-1 chromosome, complete genome
taxid|573|NZ_CP031935.1 Klebsiella pneumoniae strain GZ-1 plasmid unnamed1, complete sequence
taxid|573|NZ_CP031936.1 Klebsiella pneumoniae strain GZ-1 plasmid unnamed2, complete sequence
taxid|573|NZ_CP031937.1 Klebsiella pneumoniae strain GZ-1 plasmid unnamed3, complete sequence
taxid|1954351|NZ_CP006834.2 Escherichia coli APEC O2-211 chromosome, complete genome
taxid|1954351|NZ_CP030791.1 Escherichia coli APEC O2-211 plasmid pAPEC-O2-211A-ColV, complete sequence
taxid|1954351|NZ_CP030792.1 Escherichia coli APEC O2-211 plasmid pAPEC-O2-211B, complete sequence
taxid|1954351|NZ_CP030793.1 Escherichia coli APEC O2-211 plasmid pAPEC-O2-211C, complete sequence
taxid|1408|NZ_CP029464.1 Bacillus pumilus strain ZB201701 chromosome, complete genome
taxid|1351|NZ_CP078162.1 Enterococcus faecalis strain NS2 chromosome, complete genome
taxid|1351|NZ_CP078163.1 Enterococcus faecalis strain NS2 plasmid pNS2A, complete sequence
taxid|1360|NZ_CP015905.1 Lactococcus lactis subsp. lactis strain UC063 chromosome, complete genome
taxid|1360|NZ_CP016715.1 Lactococcus lactis subsp. lactis strain UC063 plasmid pUC063A, complete sequence
taxid|1360|NZ_CP016716.1 Lactococcus lactis subsp. lactis strain UC063 plasmid pUC063B, complete sequence
taxid|1360|NZ_CP016717.1 Lactococcus lactis subsp. lactis strain UC063 plasmid pUC063C, complete sequence
taxid|1360|NZ_CP016718.1 Lactococcus lactis subsp. lactis strain UC063 plasmid pUC063D, complete sequence
taxid|1360|NZ_CP016719.1 Lactococcus lactis subsp. lactis strain UC063 plasmid pUC063E, complete sequence
taxid|1679|NZ_CP062945.1 Bifidobacterium longum subsp. longum strain JCM 11340 chromosome, complete genome
taxid|562|NZ_CP032085.1 Escherichia coli strain ATCC 25922 chromosome, complete genome
taxid|562|NZ_CP032087.1 Escherichia coli strain ATCC 25922 plasmid pL25922_1, complete sequence
taxid|562|NZ_CP032088.1 Escherichia coli strain ATCC 25922 plasmid pL25922_2, complete sequence
taxid|562|NZ_CP032086.1 Escherichia coli strain ATCC 25922 plasmid pL25922_3
taxid|265311|NC_006055.1 Mesoplasma florum L1, complete sequence
taxid|520|NZ_CP013077.1 Bordetella pertussis strain C549 chromosome, complete genome
taxid|1715989|NZ_LN885086.1 Candidatus Nitrospira inopinata isolate ENR4 chromosome 1, complete sequence
taxid|562|NZ_CP032066.1 Escherichia coli strain E166 chromosome, complete genome
taxid|562|NZ_CP032067.1 Escherichia coli strain E166 plasmid p.E166-P1, complete sequence
taxid|562|NZ_CP032068.1 Escherichia coli strain E166 plasmid p.E166-P2, complete sequence
taxid|562|NZ_CP032069.1 Escherichia coli strain E166 plasmid p.E166-P3, complete sequence
taxid|562|NZ_CP032070.1 Escherichia coli strain E166 plasmid p.E166-P4, complete sequence
taxid|562|NZ_CP032071.1 Escherichia coli strain E166 plasmid p.E166-P5, complete sequence
taxid|562|NZ_CP032072.1 Escherichia coli strain E166 plasmid p.E166-P6, complete sequence
taxid|573|NZ_CP043047.1 Klebsiella pneumoniae strain KLP268 chromosome, complete genome
taxid|573|NZ_CP043050.1 Klebsiella pneumoniae strain KLP268 plasmid pKLP268-1, complete sequence
taxid|573|NZ_CP043048.1 Klebsiella pneumoniae strain KLP268 plasmid pKLP268-2, complete sequence
taxid|573|NZ_CP043049.1 Klebsiella pneumoniae strain KLP268 plasmid pKLP268-3
taxid|568706|NC_018518.1 Bordetella pertussis 18323, complete sequence
taxid|611|NZ_CP016573.1 Salmonella enterica subsp. enterica serovar Heidelberg strain AMR588-04-00435 chromosome, complete genome
taxid|611|NZ_CP016574.1 Salmonella enterica subsp. enterica serovar Heidelberg strain AMR588-04-00435 plasmid pAMR588-04-00435_2, complete sequence
taxid|611|NZ_CP016575.1 Salmonella enterica subsp. enterica serovar Heidelberg strain AMR588-04-00435 plasmid pAMR588-04-00435_37, complete sequence
taxid|244320|NZ_CP038389.1 Escherichia coli O55:H7 strain DEC5B chromosome, complete genome
taxid|244320|NZ_CP038390.1 Escherichia coli O55:H7 strain DEC5B plasmid pDEC5B-2, complete sequence
taxid|244320|NZ_CP038391.1 Escherichia coli O55:H7 strain DEC5B plasmid pDEC5B-3, complete sequence
taxid|244320|NZ_CP038392.1 Escherichia coli O55:H7 strain DEC5B plasmid pDEC5B-4, complete sequence
taxid|244320|NZ_CP038393.1 Escherichia coli O55:H7 strain DEC5B plasmid pDEC5B-5, complete sequence
taxid|587|NZ_CP017671.1 Providencia rettgeri strain RB151 chromosome, complete genome
taxid|587|NZ_CP017672.1 Providencia rettgeri strain RB151 plasmid pRB151-NDM, complete sequence
taxid|28035|NZ_CP041722.1 Staphylococcus lugdunensis strain SL13 chromosome, complete genome
taxid|2782568|NZ_CP064654.1 Qipengyuania soli strain 6D36 chromosome
taxid|1311|NZ_CP021868.1 Streptococcus agalactiae strain SG-M8 chromosome, complete genome
taxid|562|NZ_CP019355.1 Escherichia coli strain XH988 chromosome, complete genome
taxid|562|NZ_CP019353.1 Escherichia coli strain XH988 plasmid pXH988_1, complete sequence
taxid|562|NZ_CP019354.1 Escherichia coli strain XH988 plasmid pXH988_2, complete sequence
taxid|158836|NZ_CP031726.1 Enterobacter hormaechei strain WCHEH020038 chromosome, complete genome
taxid|158836|NZ_CP031722.1 Enterobacter hormaechei strain WCHEH020038 plasmid p1_020038, complete sequence
taxid|158836|NZ_CP031723.1 Enterobacter hormaechei strain WCHEH020038 plasmid p2_020038, complete sequence
taxid|158836|NZ_CP031725.1 Enterobacter hormaechei strain WCHEH020038 plasmid pNDM5_020038, complete sequence
taxid|158836|NZ_CP031724.1 Enterobacter hormaechei strain WCHEH020038 plasmid pCTXM9_020038, complete sequence
taxid|1386000|NZ_CP008773.1 Listeria monocytogenes serotype 1/2a str. 03-5473 chromosome
taxid|386656|NC_009381.1 Yersinia pestis Pestoides F, complete sequence
taxid|386656|NC_009377.1 Yersinia pestis Pestoides F plasmid CD, complete sequence
taxid|386656|NC_009378.1 Yersinia pestis Pestoides F plasmid MT, complete sequence
taxid|1639|NZ_CP060526.1 Listeria monocytogenes strain OB080183 chromosome, complete genome
taxid|1639|NZ_CP060527.1 Listeria monocytogenes strain OB080183 plasmid pOB080183, complete sequence
taxid|1717|NZ_CP038504.1 Corynebacterium diphtheriae strain TH1526 chromosome, complete genome
taxid|2815343|NZ_CP071321.1 Nitrogeniibacter aestuarii strain H1-1-2A chromosome, complete genome
taxid|2815343|NZ_CP071322.1 Nitrogeniibacter aestuarii strain H1-1-2A plasmid unnamed, complete sequence
taxid|1094170|NZ_CP007727.1 Klebsiella pneumoniae subsp. pneumoniae KPNIH10 chromosome, complete genome
taxid|1094170|NZ_CP007730.1 Klebsiella pneumoniae subsp. pneumoniae KPNIH10 plasmid pKpQIL-6e6, complete sequence
taxid|1094170|NZ_CP007728.1 Klebsiella pneumoniae subsp. pneumoniae KPNIH10 plasmid pAAC154-a50, complete sequence
taxid|1094170|NZ_CP007729.1 Klebsiella pneumoniae subsp. pneumoniae KPNIH10 plasmid pKPN-498, complete sequence
taxid|28038|NZ_AP024685.1 Latilactobacillus curvatus strain WDN19 chromosome, complete genome
taxid|28038|NZ_AP024686.1 Latilactobacillus curvatus strain WDN19 plasmid WDN19_con2, complete sequence
taxid|642492|NC_015275.1 Cellulosilyticum lentocellum DSM 5427, complete sequence
taxid|1470176|NZ_CP022521.1 Actinoalloteichus hoggarensis strain DSM 45943 chromosome, complete genome
taxid|57706|NZ_CP022049.2 Citrobacter braakii strain FDAARGOS_290 chromosome, complete genome
taxid|180957|NZ_CP059958.1 Pectobacterium brasiliense strain IPO:4065 NAK:223 chromosome, complete genome
taxid|35814|NZ_CP043153.1 Bordetella holmesii strain H319 chromosome, complete genome
taxid|573|NZ_CP033901.1 Klebsiella pneumoniae strain KPN1344 chromosome
taxid|1599|NZ_CP032640.1 Latilactobacillus sakei strain ZFM229 chromosome, complete genome
taxid|1599|NZ_CP032641.1 Latilactobacillus sakei strain ZFM229 plasmid unnamed1, complete sequence
taxid|272630|NC_012988.1 Methylorubrum extorquens AM1, complete sequence
taxid|272630|NC_012987.1 Methylorubrum extorquens AM1 plasmid p1METDI, complete sequence
taxid|272630|NC_012989.1 Methylorubrum extorquens AM1 plasmid p2METDI, complete sequence
taxid|562|NZ_CP075465.1 Escherichia coli strain NT1N34 chromosome, complete genome
taxid|562|NZ_CP075466.1 Escherichia coli strain NT1N34 plasmid pNT1N34-93k, complete sequence
taxid|562|NZ_CP075467.1 Escherichia coli strain NT1N34 plasmid pNT1N34-tetX4, complete sequence
taxid|1454622|NZ_CP025241.1 Salmonella enterica subsp. enterica serovar Newport str. USDA-ARS-USMARC-1929 chromosome, complete genome
taxid|1454622|NZ_CP025242.1 Salmonella enterica subsp. enterica serovar Newport str. USDA-ARS-USMARC-1929 plasmid pSNE1-1929, complete sequence
taxid|702455|NZ_CM001049.1 Listeria innocua FSL J1-023 chromosome, whole genome shotgun sequence
taxid|1306405|NZ_CP017638.1 Dickeya dianthicola RNS04.9 chromosome, complete genome
taxid|70346|NZ_CP060811.1 Acinetobacter variabilis strain XM9F202-2 chromosome, complete genome
taxid|70346|NZ_CP060815.1 Acinetobacter variabilis strain XM9F202-2 plasmid pXM9F202-2-13k, complete sequence
taxid|70346|NZ_CP060814.1 Acinetobacter variabilis strain XM9F202-2 plasmid pXM9F202-2-17k, complete sequence
taxid|70346|NZ_CP060812.1 Acinetobacter variabilis strain XM9F202-2 plasmid pXM9F202-2-186k, complete sequence
taxid|70346|NZ_CP060816.1 Acinetobacter variabilis strain XM9F202-2 plasmid pXM9F202-2-2k, complete sequence
taxid|70346|NZ_CP060813.1 Acinetobacter variabilis strain XM9F202-2 plasmid pXM9F202-2-tetX-90k, complete sequence
taxid|287|NZ_CP071947.1 Pseudomonas aeruginosa strain 2020HL-00861 chromosome, complete genome
taxid|287|NZ_CP071948.1 Pseudomonas aeruginosa strain 2020HL-00861 plasmid pPae-WC20-001-01, complete sequence
taxid|287|NZ_CP071949.1 Pseudomonas aeruginosa strain 2020HL-00861 plasmid pPae-WC20-001-02, complete sequence
taxid|1226968|NZ_CP015285.1 Azospirillum humicireducens strain SgZ-5 chromosome, complete genome
taxid|1226968|NZ_CP028902.1 Azospirillum humicireducens strain SgZ-5 plasmid pYZ1
taxid|1226968|NZ_CP028903.1 Azospirillum humicireducens strain SgZ-5 plasmid pYZ2
taxid|1226968|NZ_CP028904.1 Azospirillum humicireducens strain SgZ-5 plasmid pYZ3
taxid|1226968|NZ_CP028905.1 Azospirillum humicireducens strain SgZ-5 plasmid pYZ4
taxid|1226968|NZ_CP028906.1 Azospirillum humicireducens strain SgZ-5 plasmid pYZ5
taxid|1226968|NZ_CP028907.1 Azospirillum humicireducens strain SgZ-5 plasmid pYZ6
taxid|243161|NZ_CP027206.1 Chlamydia muridarum str. Nigg isolate CM021 chromosome, complete genome
taxid|1202540|NC_018418.1 Candidatus Carsonella ruddii PC isolate NHV, complete sequence
taxid|588|NZ_AP022374.1 Providencia stuartii strain BML2537 chromosome, complete genome
taxid|588|NZ_AP022377.1 Providencia stuartii strain BML2537 plasmid pBML2537, complete sequence
taxid|470|NZ_CP020591.1 Acinetobacter baumannii strain SSA6 chromosome, complete genome
taxid|2219057|NZ_CP029983.1 Pseudomonas sp. LG1E9 chromosome, complete genome
taxid|1639|NZ_CP068150.1 Listeria monocytogenes strain FDAARGOS_1080 chromosome, complete genome
taxid|487|NZ_CP060280.1 Neisseria meningitidis strain LNP24198 chromosome, complete genome
taxid|1405|NZ_CP036132.1 Bacillus mycoides strain JAS823 chromosome, complete genome
taxid|1405|NZ_CP036136.1 Bacillus mycoides strain JAS823 plasmid p5
taxid|1405|NZ_CP036133.1 Bacillus mycoides strain JAS823 plasmid p10
taxid|1405|NZ_CP036134.1 Bacillus mycoides strain JAS823 plasmid p52
taxid|1405|NZ_CP036135.1 Bacillus mycoides strain JAS823 plasmid p162
taxid|2841064|NZ_CP061943.1 Pseudomonas sp. SK3(2021) chromosome, complete genome
taxid|1587|NZ_CP045642.1 Lactobacillus helveticus strain LZ-R-5 chromosome, complete genome
taxid|98360|NZ_CP032390.1 Salmonella enterica subsp. enterica serovar Dublin strain CVM 34981 chromosome, complete genome
taxid|98360|NZ_CP032391.1 Salmonella enterica subsp. enterica serovar Dublin strain CVM 34981 plasmid p34981_1, complete sequence
taxid|98360|NZ_CP032392.1 Salmonella enterica subsp. enterica serovar Dublin strain CVM 34981 plasmid p34981_2, complete sequence
taxid|1218177|NZ_CM002271.1 Streptomyces sp. GBA 94-10 chromosome, whole genome shotgun sequence
taxid|1218177|NZ_CM002272.1 Streptomyces sp. GBA 94-10 plasmid pGBA1 scaffold00002, whole genome shotgun sequence
taxid|305|NZ_CP051169.1 Ralstonia solanacearum strain RUN2474 chromosome, complete genome
taxid|305|NZ_CP051170.1 Ralstonia solanacearum strain RUN2474 plasmid pUW774mp, complete sequence
taxid|2746060|NZ_CP059400.1 Legionella sp. PC1000 chromosome, complete genome
taxid|2746060|NZ_CP059403.1 Legionella sp. PC1000 plasmid pPC1000_1, complete sequence
taxid|2746060|NZ_CP059401.1 Legionella sp. PC1000 plasmid pPC1000_2, complete sequence
taxid|2746060|NZ_CP059402.1 Legionella sp. PC1000 plasmid pPC1000_3, complete sequence
taxid|595|NZ_CP040163.1 Salmonella enterica subsp. enterica serovar Infantis strain SBO17 chromosome
taxid|2675797|NZ_CP046224.1 Enterobacteriaceae endosymbiont of Plateumaris sericea isolate PserSym chromosome
taxid|2675797|NZ_CP046225.1 Enterobacteriaceae endosymbiont of Plateumaris sericea isolate PserSym plasmid unnamed, complete sequence
taxid|561879|NZ_CP015607.1 Bacillus safensis strain U14-5 chromosome, complete genome
taxid|561879|NZ_CP015608.1 Bacillus safensis strain U14-5 plasmid unnamed1, complete sequence
taxid|561879|NZ_CP015609.1 Bacillus safensis strain U14-5 plasmid unnamed2, complete sequence
taxid|68203|NZ_CP086179.1 Streptomyces fungicidicus strain F1 chromosome, complete genome
taxid|367791|NZ_CP076132.1 Flammeovirga yaeyamensis strain NBRC:100898 chromosome 1, complete sequence
taxid|367791|NZ_CP076133.1 Flammeovirga yaeyamensis strain NBRC:100898 chromosome 2, complete sequence
taxid|122355|NZ_LT629795.1 Pseudomonas psychrophila strain LMG 24276 chromosome I
taxid|53376|NZ_AP022615.1 Mycobacterium heidelbergense strain JCM 14842 chromosome
taxid|283734|NZ_CP066703.1 Staphylococcus pseudintermedius strain HSP137 chromosome, complete genome
taxid|2491679|NZ_CP023165.1 Escherichia coli O22:H8 strain RM10809-3 chromosome, complete genome
taxid|2491679|NZ_CP023164.1 Escherichia coli O22:H8 strain RM10809-3 plasmid pRM10809-3, complete sequence
taxid|28082|NZ_CP029563.1 Legionella anisa isolate UMCG_3A chromosome
taxid|28082|NZ_CP029564.1 Legionella anisa isolate UMCG_3A plasmid p3A1, complete sequence
taxid|28082|NZ_CP029565.1 Legionella anisa isolate UMCG_3A plasmid p3A2, complete sequence
taxid|520|NZ_CP025359.1 Bordetella pertussis strain E153 chromosome, complete genome
taxid|1747|NZ_CP023676.1 Cutibacterium acnes strain ATCC 6919 chromosome, complete genome
taxid|155077|NZ_CP043305.1 Cellvibrio japonicus strain ADPT2-NIGEROSE chromosome
taxid|454|NZ_CP038273.1 Legionella israelensis strain Bercovier 4 chromosome, complete genome
taxid|454|NZ_CP038274.1 Legionella israelensis strain Bercovier 4 plasmid unnamed1, complete sequence
taxid|1257079|NZ_CM001804.1 Bacillus thuringiensis DAR 81934 chromosome, whole genome shotgun sequence
taxid|1257079|NZ_ANPK01000074.1 Bacillus thuringiensis DAR 81934 plasmid pNB4711 contig_74, whole genome shotgun sequence
taxid|1257079|NZ_ANPK01000075.1 Bacillus thuringiensis DAR 81934 plasmid pNB4711 contig_75, whole genome shotgun sequence
taxid|1257079|NZ_ANPK01000076.1 Bacillus thuringiensis DAR 81934 plasmid pNB4711 contig_76, whole genome shotgun sequence
taxid|1257079|NZ_ANPK01000077.1 Bacillus thuringiensis DAR 81934 plasmid pNB4711 contig_77, whole genome shotgun sequence
taxid|1257079|NZ_ANPK01000078.1 Bacillus thuringiensis DAR 81934 plasmid pNB4711 contig_78, whole genome shotgun sequence
taxid|1257079|NZ_ANPK01000079.1 Bacillus thuringiensis DAR 81934 plasmid pNB4711 contig_79, whole genome shotgun sequence
taxid|1257079|NZ_ANPK01000080.1 Bacillus thuringiensis DAR 81934 plasmid pNB4711 contig_80, whole genome shotgun sequence
taxid|1257079|NZ_ANPK01000081.1 Bacillus thuringiensis DAR 81934 plasmid pNB4711 contig_81, whole genome shotgun sequence
taxid|1257079|NZ_ANPK01000082.1 Bacillus thuringiensis DAR 81934 plasmid pNB4711 contig_82, whole genome shotgun sequence
taxid|1257079|NZ_ANPK01000083.1 Bacillus thuringiensis DAR 81934 plasmid pNB4711 contig_83, whole genome shotgun sequence
taxid|339670|NC_008390.1 Burkholderia ambifaria AMMD chromosome 1, complete sequence
taxid|339670|NC_008391.1 Burkholderia ambifaria AMMD chromosome 2, complete sequence
taxid|339670|NC_008392.1 Burkholderia ambifaria AMMD chromosome 3, complete sequence
taxid|339670|NC_008385.1 Burkholderia ambifaria AMMD plasmid unnamed1, complete sequence
taxid|470|NZ_CP014215.1 Acinetobacter baumannii strain YU-R612 chromosome, complete genome
taxid|470|NZ_CP014216.1 Acinetobacter baumannii strain YU-R612 plasmid unnamed1, complete sequence
taxid|470|NZ_CP014217.1 Acinetobacter baumannii strain YU-R612 plasmid unnamed2, complete sequence
taxid|656178|NZ_CP010897.2 Pandoraea vervacti strain NS15 chromosome, complete genome
taxid|656178|NZ_CP010898.2 Pandoraea vervacti strain NS15 plasmid pPV15, complete sequence
taxid|1428|NZ_CP035735.1 Bacillus thuringiensis strain T0131 chromosome
taxid|1428|NZ_CP037453.1 Bacillus thuringiensis strain T0131 plasmid pT0131-1, complete sequence
taxid|1428|NZ_CP037454.1 Bacillus thuringiensis strain T0131 plasmid pT0131-2, complete sequence
taxid|1428|NZ_CP037455.1 Bacillus thuringiensis strain T0131 plasmid pT0131-3, complete sequence
taxid|1428|NZ_CP037456.1 Bacillus thuringiensis strain T0131 plasmid pT0131-4, complete sequence
taxid|1428|NZ_CP037457.1 Bacillus thuringiensis strain T0131 plasmid pT0131-5, complete sequence
taxid|1428|NZ_CP037458.1 Bacillus thuringiensis strain T0131 plasmid pT0131-6, complete sequence
taxid|2283154|NZ_CP034671.1 Synechococcus elongatus PCC 11802 chromosome
taxid|562|NZ_CP027361.1 Escherichia coli strain 2014C-4639 chromosome, complete genome
taxid|562|NZ_CP027359.1 Escherichia coli strain 2014C-4639 plasmid unnamed1
taxid|518|NZ_CP024171.1 Bordetella bronchiseptica strain D448 chromosome, complete genome
taxid|654|NZ_CP083461.1 Aeromonas veronii strain SW3814 chromosome, complete genome
taxid|654|NZ_CP083463.1 Aeromonas veronii strain SW3814 plasmid p1739, complete sequence
taxid|654|NZ_CP083462.1 Aeromonas veronii strain SW3814 plasmid p158496, complete sequence
taxid|562|NZ_CP041110.1 Escherichia coli strain ECCTRSRTH03 chromosome, complete genome
taxid|562|NZ_CP041111.1 Escherichia coli strain ECCTRSRTH03 plasmid unnamed1, complete sequence
taxid|562|NZ_CP041112.1 Escherichia coli strain ECCTRSRTH03 plasmid unnamed2, complete sequence
taxid|562|NZ_CP041113.1 Escherichia coli strain ECCTRSRTH03 plasmid unnamed3, complete sequence
taxid|562|NZ_CP041114.1 Escherichia coli strain ECCTRSRTH03 plasmid unnamed4, complete sequence
taxid|562|NZ_CP041115.1 Escherichia coli strain ECCTRSRTH03 plasmid unnamed5, complete sequence
taxid|562|NZ_CP041116.1 Escherichia coli strain ECCTRSRTH03 plasmid unnamed6, complete sequence
taxid|562|NZ_CP041117.1 Escherichia coli strain ECCTRSRTH03 plasmid unnamed7, complete sequence
taxid|562|NZ_CP041118.1 Escherichia coli strain ECCTRSRTH03 plasmid unnamed8, complete sequence
taxid|562|NZ_CP041119.1 Escherichia coli strain ECCTRSRTH03 plasmid unnamed9, complete sequence
taxid|562|NZ_CP041120.1 Escherichia coli strain ECCTRSRTH03 plasmid unnamed10, complete sequence
taxid|562|NZ_CP041121.1 Escherichia coli strain ECCTRSRTH03 plasmid unnamed11, complete sequence
taxid|866895|NC_017668.1 Halobacillus halophilus DSM 2266, complete sequence
taxid|866895|NC_017670.1 Halobacillus halophilus DSM 2266 plasmid PL3, complete sequence
taxid|866895|NC_017669.1 Halobacillus halophilus DSM 2266 plasmid PL16, complete sequence
taxid|2886510|NZ_CP058555.1 Sphingobacterium paramultivorum strain BIGb0170 chromosome
taxid|1345705|NZ_CP006758.1 Yersinia pestis 1522 chromosome, complete genome
taxid|1345705|NZ_CP006757.1 Yersinia pestis 1522 plasmid pCD, complete sequence
taxid|1345705|NZ_CP006756.1 Yersinia pestis 1522 plasmid pMT, complete sequence
taxid|557433|NC_010609.1 Limosilactobacillus reuteri JCM 1112, complete sequence
taxid|62322|NZ_CP028355.1 Shewanella baltica strain CW2 chromosome, complete genome
taxid|1496|NZ_CP016106.1 Clostridioides difficile strain DSM 29637 chromosome, complete genome
taxid|562|NZ_CP049050.1 Escherichia coli strain pV11-19-E11-025-038 chromosome
taxid|562|NZ_CP049051.1 Escherichia coli strain pV11-19-E11-025-038 plasmid pK19CRE38, complete sequence
taxid|66892|NZ_CP059991.1 Streptomyces gardneri strain ATCC 15439 chromosome, complete genome
taxid|562|NZ_CP082349.1 Escherichia coli strain AL.H8 chromosome, complete genome
taxid|562|NZ_CP082350.1 Escherichia coli strain AL.H8 plasmid pAL.H8, complete sequence
taxid|58095|NZ_CP090929.1 Salmonella enterica subsp. enterica serovar Agona strain R21.2429 chromosome, complete genome
taxid|47466|NZ_AP024398.1 Borrelia miyamotoi strain Y14T1 chromosome
taxid|473423|NZ_CP021018.2 Xanthomonas citri pv. phaseoli var. fuscans strain CFBP6167 chromosome, complete genome
taxid|473423|NZ_CP021019.2 Xanthomonas citri pv. phaseoli var. fuscans strain CFBP6167 plasmid pA, complete sequence
taxid|473423|NZ_CP021020.2 Xanthomonas citri pv. phaseoli var. fuscans strain CFBP6167 plasmid pC, complete sequence
taxid|473423|NZ_CP021021.2 Xanthomonas citri pv. phaseoli var. fuscans strain CFBP6167 plasmid pE, complete sequence
taxid|473423|NZ_CP021022.2 Xanthomonas citri pv. phaseoli var. fuscans strain CFBP6167 plasmid pG, complete sequence
taxid|573|NZ_CP076863.1 Klebsiella pneumoniae strain V3 chromosome, complete genome
taxid|573|NZ_CP076864.1 Klebsiella pneumoniae strain V3 plasmid unnamed1
taxid|573|NZ_CP076865.1 Klebsiella pneumoniae strain V3 plasmid unnamed2
taxid|573|NZ_CP076866.1 Klebsiella pneumoniae strain V3 plasmid unnamed3
taxid|573|NZ_CP076867.1 Klebsiella pneumoniae strain V3 plasmid unnamed4
taxid|573|NZ_CP076868.1 Klebsiella pneumoniae strain V3 plasmid unnamed5, complete sequence
taxid|573|NZ_CP076869.1 Klebsiella pneumoniae strain V3 plasmid unnamed6, complete sequence
taxid|83526|NZ_CP045185.1 Companilactobacillus paralimentarius strain LP238 chromosome
taxid|83526|NZ_CP045184.1 Companilactobacillus paralimentarius strain LP238 plasmid unnamed1, complete sequence
taxid|1765|NZ_CP023708.2 Mycobacterium tuberculosis variant bovis strain 3/86Rv chromosome
taxid|1463165|NZ_CP081895.1 Klebsiella quasipneumoniae strain MN-07 chromosome, complete genome
taxid|573|NZ_CP021833.1 Klebsiella pneumoniae strain AR_0120 chromosome, complete genome
taxid|573|NZ_CP021834.1 Klebsiella pneumoniae strain AR_0120 plasmid tig00000500_pilon, complete sequence
taxid|573|NZ_CP021835.1 Klebsiella pneumoniae strain AR_0120 plasmid tig00000516_pilon, complete sequence
taxid|573|NZ_CP021836.1 Klebsiella pneumoniae strain AR_0120 plasmid tig00000583_pilon, complete sequence
taxid|573|NZ_CP021837.1 Klebsiella pneumoniae strain AR_0120 plasmid tig00000601_pilon, complete sequence
taxid|573|NZ_LR607352.1 Klebsiella pneumoniae strain 4928STDY7071137 chromosome 1
taxid|2756|NZ_CP023483.1 Brochothrix thermosphacta strain BI chromosome, complete genome
taxid|2736640|NZ_CP053564.1 Pseudonocardia broussonetiae strain Gen 01 chromosome, complete genome
taxid|2736640|NZ_CP053565.1 Pseudonocardia broussonetiae strain Gen 01 plasmid unnamed1, complete sequence
taxid|2736640|NZ_CP053566.1 Pseudonocardia broussonetiae strain Gen 01 plasmid unnamed2, complete sequence
taxid|2736640|NZ_CP053567.1 Pseudonocardia broussonetiae strain Gen 01 plasmid unnamed3, complete sequence
taxid|192222|NC_002163.1 Campylobacter jejuni subsp. jejuni NCTC 11168 = ATCC 700819 chromosome, complete genome
taxid|1313293|NZ_CP005829.1 Borrelia anserina BA2 chromosome, complete genome
taxid|1313293|NZ_CP005830.1 Borrelia anserina BA2 plasmid unnamed clone Contig0002 map unlocalized
taxid|1313293|NZ_CP005831.1 Borrelia anserina BA2 plasmid unnamed clone Contig0003 map unlocalized
taxid|1313293|NZ_CP005832.1 Borrelia anserina BA2 plasmid unnamed clone Contig0004 map unlocalized
taxid|1313293|NZ_CP005833.1 Borrelia anserina BA2 plasmid unnamed clone Contig0005 map unlocalized
taxid|1313293|NZ_CP005834.1 Borrelia anserina BA2 plasmid unnamed clone Contig0006 map unlocalized
taxid|1313293|NZ_CP005835.1 Borrelia anserina BA2 plasmid unnamed clone Contig0007 map unlocalized
taxid|1313293|NZ_CP005836.1 Borrelia anserina BA2 plasmid unnamed clone Contig0008 map unlocalized
taxid|1313293|NZ_CP005837.1 Borrelia anserina BA2 plasmid unnamed clone Contig0009 map unlocalized
taxid|1313293|NZ_CP005838.1 Borrelia anserina BA2 plasmid unnamed clone Contig0010 map unlocalized
taxid|1313293|NZ_CP005839.1 Borrelia anserina BA2 plasmid unnamed clone Contig0011 map unlocalized
taxid|1313293|NZ_CP005840.1 Borrelia anserina BA2 plasmid unnamed clone Contig0012 map unlocalized
taxid|1313293|NZ_CP005841.1 Borrelia anserina BA2 plasmid unnamed clone Contig0013 map unlocalized
taxid|1313293|NZ_CP005842.1 Borrelia anserina BA2 plasmid unnamed clone Contig0014 map unlocalized
taxid|1313293|NZ_CP005843.1 Borrelia anserina BA2 plasmid unnamed clone Contig0015 map unlocalized
taxid|1313293|NZ_CP005844.1 Borrelia anserina BA2 plasmid unnamed clone Contig0016 map unlocalized
taxid|1313293|NZ_CP005845.1 Borrelia anserina BA2 plasmid unnamed clone Contig0017 map unlocalized
taxid|1313293|NZ_CP005846.1 Borrelia anserina BA2 plasmid unnamed clone Contig0018 map unlocalized
taxid|1313293|NZ_CP005847.1 Borrelia anserina BA2 plasmid unnamed clone Contig0019 map unlocalized
taxid|1313293|NZ_CP005848.1 Borrelia anserina BA2 plasmid unnamed clone Contig0020 map unlocalized
taxid|1313293|NZ_CP005849.1 Borrelia anserina BA2 plasmid unnamed clone Contig0021 map unlocalized
taxid|1313293|NZ_CP005850.1 Borrelia anserina BA2 plasmid unnamed clone Contig0022 map unlocalized
taxid|158836|NZ_JAIEUB010000001.1 Enterobacter hormaechei strain ECC116 chromosome, whole genome shotgun sequence
taxid|158836|NZ_JAIEUB010000002.1 Enterobacter hormaechei strain ECC116 map unlocalized plasmid pECC116-1 2, whole genome shotgun sequence
taxid|158836|NZ_JAIEUB010000003.1 Enterobacter hormaechei strain ECC116 map unlocalized plasmid pECC116-2 3, whole genome shotgun sequence
taxid|158836|NZ_JAIEUB010000004.1 Enterobacter hormaechei strain ECC116 map unlocalized plasmid pECC116-3 4, whole genome shotgun sequence
taxid|158836|NZ_JAIEUB010000005.1 Enterobacter hormaechei strain ECC116 map unlocalized plasmid pECC116-4 5, whole genome shotgun sequence
taxid|158836|NZ_JAIEUB010000006.1 Enterobacter hormaechei strain ECC116 map unlocalized plasmid pECC116-5 6, whole genome shotgun sequence
taxid|158836|NZ_JAIEUB010000007.1 Enterobacter hormaechei strain ECC116 map unlocalized plasmid pECC116-6 7, whole genome shotgun sequence
taxid|158836|NZ_JAIEUB010000008.1 Enterobacter hormaechei strain ECC116 map unlocalized plasmid pECC116-7 8, whole genome shotgun sequence
taxid|1824|NZ_LR134352.1 Nocardia asteroides strain NCTC11293 chromosome 1, complete sequence
taxid|293387|NZ_CP031774.1 Bacillus altitudinis strain Cr2-1 chromosome
taxid|511|NZ_CP048039.1 Alcaligenes faecalis strain MUB14 chromosome, complete genome
taxid|511|NZ_CP048040.1 Alcaligenes faecalis strain MUB14 plasmid pMUB-AF14-1, complete sequence
taxid|511|NZ_CP048041.1 Alcaligenes faecalis strain MUB14 plasmid pMUB-AF14-2, complete sequence
taxid|1352590|NZ_CM002107.1 Mycobacterium tuberculosis PanR0805 chromosome, whole genome shotgun sequence
taxid|90370|NZ_CP029909.1 Salmonella enterica subsp. enterica serovar Typhi strain 311189_222186 chromosome, complete genome
taxid|2761123|NZ_CP044535.1 Borrelia maritima strain CA690 chromosome, complete genome
taxid|2761123|NZ_CP044540.1 Borrelia maritima strain CA690 plasmid lp17, complete sequence
taxid|2761123|NZ_CP044539.1 Borrelia maritima strain CA690 plasmid cp26, complete sequence
taxid|2761123|NZ_CP044538.1 Borrelia maritima strain CA690 plasmid lp28-2, complete sequence
taxid|2761123|NZ_CP044537.1 Borrelia maritima strain CA690 plasmid lp28-4, complete sequence
taxid|2761123|NZ_CP044542.1 Borrelia maritima strain CA690 plasmid cp32-2, complete sequence
taxid|2761123|NZ_CP044541.1 Borrelia maritima strain CA690 plasmid lp36, complete sequence
taxid|2761123|NZ_CP044536.1 Borrelia maritima strain CA690 plasmid lp54, complete sequence
taxid|1496|NZ_CP011847.1 Clostridioides difficile strain DSM 27639 chromosome, complete genome
taxid|135461|NZ_CP063151.1 Bacillus subtilis subsp. subtilis strain CMIN-4 chromosome, complete genome
taxid|135461|NZ_CP063152.1 Bacillus subtilis subsp. subtilis strain CMIN-4 plasmid unnamed1, complete sequence
taxid|1038921|NZ_CM001559.1 Pseudomonas chlororaphis subsp. aureofaciens 30-84 chromosome, whole genome shotgun sequence
taxid|1351|NZ_CP039296.1 Enterococcus faecalis strain VE14089 chromosome, complete genome
taxid|1313|NZ_CP007593.1 Streptococcus pneumoniae strain NT_110_58 chromosome, complete genome
taxid|2742632|NZ_CP056888.1 Citrobacter sp. RHBSTW-00053 chromosome, complete genome
taxid|2742632|NZ_CP056889.1 Citrobacter sp. RHBSTW-00053 plasmid pRHBSTW-00053_2, complete sequence
taxid|2742632|NZ_CP056890.1 Citrobacter sp. RHBSTW-00053 plasmid pRHBSTW-00053_3, complete sequence
taxid|2742632|NZ_CP056891.1 Citrobacter sp. RHBSTW-00053 plasmid pRHBSTW-00053_4, complete sequence
taxid|2742632|NZ_CP056892.1 Citrobacter sp. RHBSTW-00053 plasmid pRHBSTW-00053_5, complete sequence
taxid|2742632|NZ_CP056893.1 Citrobacter sp. RHBSTW-00053 plasmid pRHBSTW-00053_6, complete sequence
taxid|145458|NZ_CP037980.1 Rathayibacter toxicus strain SA19-07 chromosome
taxid|562|NZ_CP085622.1 Escherichia coli strain EC71 chromosome, complete genome
taxid|562|NZ_CP085624.1 Escherichia coli strain EC71 plasmid unnamed1
taxid|562|NZ_CP085625.1 Escherichia coli strain EC71 plasmid unnamed2
taxid|562|NZ_CP085626.1 Escherichia coli strain EC71 plasmid unnamed3
taxid|562|NZ_CP085623.1 Escherichia coli strain EC71 plasmid pEC71-IncHI2, complete sequence
taxid|1454592|NZ_CP007211.2 Salmonella enterica subsp. enterica serovar Anatum str. CDC 06-0532 chromosome, complete genome
taxid|283734|NZ_AP019372.1 Staphylococcus pseudintermedius strain SP79 chromosome, complete genome
taxid|980445|NZ_CP040098.1 Desulfoglaeba alkanexedens ALDC chromosome, complete genome
taxid|1280|NZ_CP047782.1 Staphylococcus aureus strain UP_1352 chromosome, complete genome
taxid|2511819|NZ_CP036166.1 Salmonella enterica subsp. enterica serovar Brancaster strain sg_ww281 chromosome, complete genome
taxid|2511819|NZ_CP037995.1 Salmonella enterica subsp. enterica serovar Brancaster strain sg_ww281 plasmid psg_ww281
taxid|439334|NZ_CP040247.1 Mycobacterium avium subsp. hominissuis strain 101034 chromosome, complete genome
taxid|439334|NZ_CP040245.1 Mycobacterium avium subsp. hominissuis strain 101034 plasmid pMARIA, complete sequence
taxid|439334|NZ_CP040246.1 Mycobacterium avium subsp. hominissuis strain 101034 plasmid pFLAC0181_CHOP1, complete sequence
taxid|1679|NZ_CP031133.1 Bifidobacterium longum subsp. longum strain BORI chromosome, complete genome
taxid|2853163|NZ_CP078069.1 Comamonas sp. NLF-1-9 chromosome, complete genome
taxid|2838238|NZ_CP075694.1 Leptospira sp. mild_001 chromosome 1
taxid|2838238|NZ_CP075695.1 Leptospira sp. mild_001 chromosome 2
taxid|562|NZ_CP058220.1 Escherichia coli strain 83972 chromosome, complete genome
taxid|562|NZ_CP058221.1 Escherichia coli strain 83972 plasmid pABU, complete sequence
taxid|1185653|NZ_CP016534.2 Planococcus antarcticus DSM 14505 chromosome, complete genome
taxid|1185653|NZ_CP016536.1 Planococcus antarcticus DSM 14505 plasmid pPA05-2, complete sequence
taxid|1185653|NZ_CP016535.2 Planococcus antarcticus DSM 14505 plasmid pPA05-1, complete sequence
taxid|2817656|NZ_CP071785.1 Marinobacter sp. CA1 chromosome, complete genome
taxid|114186|NZ_CP019943.1 Candidatus Carsonella ruddii strain BC chromosome, complete genome
taxid|1123384|NC_022795.1 Pseudothermotoga hypogea DSM 11164 = NBRC 106472, complete sequence
taxid|562|NZ_CP067265.1 Escherichia coli strain ABW_S38 chromosome, complete genome
taxid|562|NZ_CP067266.1 Escherichia coli strain ABW_S38 plasmid pABW_S38a, complete sequence
taxid|562|NZ_CP067267.1 Escherichia coli strain ABW_S38 plasmid pABW_S38b, complete sequence
taxid|562|NZ_CP067268.1 Escherichia coli strain ABW_S38 plasmid pABW_S38c, complete sequence
taxid|562|NZ_CP067269.1 Escherichia coli strain ABW_S38 plasmid pABW_S38d, complete sequence
taxid|562|NZ_CP067270.1 Escherichia coli strain ABW_S38 plasmid pABW_S38e, complete sequence
taxid|562|NZ_CP067271.1 Escherichia coli strain ABW_S38 plasmid pABW_S38f, complete sequence
taxid|562|NZ_CP067272.1 Escherichia coli strain ABW_S38 plasmid pABW_S38g, complete sequence
taxid|562|NZ_CP067273.1 Escherichia coli strain ABW_S38 plasmid pABW_S38h, complete sequence
taxid|2594795|NZ_CP041730.1 Chitinimonas arctica strain R3-44 chromosome, complete genome
taxid|1280|NZ_CP040619.1 Staphylococcus aureus strain J01 chromosome, complete genome
taxid|1280|NZ_CP040620.1 Staphylococcus aureus strain J01 plasmid pJ01-01, complete sequence
taxid|1280|NZ_CP040621.1 Staphylococcus aureus strain J01 plasmid pJ01-02, complete sequence
taxid|199591|NZ_CP035810.1 Brevibacterium luteolum strain NEB1784 chromosome, complete genome
taxid|744515|NZ_CP031518.1 Treponema ruminis strain RU1 chromosome, complete genome
taxid|1590|NZ_CP040858.1 Lactiplantibacillus plantarum strain 202195 chromosome, complete genome
taxid|1590|NZ_CP040857.1 Lactiplantibacillus plantarum strain 202195 plasmid unnamed, complete sequence
taxid|858422|NZ_CP022222.1 Bradyrhizobium sp. CCBAU 051011 chromosome, complete genome
taxid|119602|NZ_CP053074.1 Streptococcus dysgalactiae subsp. equisimilis strain TPCH-A88 chromosome, complete genome
taxid|492670|NZ_CP061087.1 Bacillus velezensis strain CLA178 chromosome, complete genome
taxid|314275|NZ_CP018026.1 Alteromonas mediterranea strain AR43 chromosome, complete genome
taxid|113107|NZ_LS483444.1 Streptococcus australis strain NCTC13166 chromosome 1, complete sequence
taxid|305|NZ_CP051173.1 Ralstonia solanacearum strain UW763 chromosome, complete genome
taxid|305|NZ_CP051174.1 Ralstonia solanacearum strain UW763 plasmid pUW763mp, complete sequence
taxid|1402135|NZ_CP086854.1 Sulfitobacter pseudonitzschiae strain SC33-25 chromosome, complete genome
taxid|1402135|NZ_CP086855.1 Sulfitobacter pseudonitzschiae strain SC33-25 plasmid P1, complete sequence
taxid|1402135|NZ_CP086856.1 Sulfitobacter pseudonitzschiae strain SC33-25 plasmid P2, complete sequence
taxid|1402135|NZ_CP086857.1 Sulfitobacter pseudonitzschiae strain SC33-25 plasmid P3, complete sequence
taxid|1402135|NZ_CP086858.1 Sulfitobacter pseudonitzschiae strain SC33-25 plasmid P4, complete sequence
taxid|1402135|NZ_CP086859.1 Sulfitobacter pseudonitzschiae strain SC33-25 plasmid P5, complete sequence
taxid|1402135|NZ_CP086860.1 Sulfitobacter pseudonitzschiae strain SC33-25 plasmid P6, complete sequence
taxid|1402135|NZ_CP086861.1 Sulfitobacter pseudonitzschiae strain SC33-25 plasmid P7, complete sequence
taxid|2730851|NZ_CP052856.1 Pseudomonas sp. ADAK22 chromosome, complete genome
taxid|504832|NC_011386.1 Afipia carboxidovorans OM5, complete sequence
taxid|1653831|NZ_CP059216.1 Blattabacterium cuenoti strain BALTAsp chromosome, complete genome
taxid|2054|NZ_CP046320.1 Gordonia bronchialis strain FDAARGOS_676 chromosome, complete genome
taxid|2054|NZ_CP046321.1 Gordonia bronchialis strain FDAARGOS_676 plasmid unnamed1, complete sequence
taxid|1940636|NZ_CP063456.1 Pseudomonas shirazica strain SWMUB4 chromosome, complete genome
taxid|1940636|NZ_CP063457.1 Pseudomonas shirazica strain SWMUB4 plasmid unnamed
taxid|626774|NZ_CP073356.1 Proteus terrae subsp. cibarius strain SDQ8C180-2T chromosome, complete genome
taxid|626774|NZ_CP073357.1 Proteus terrae subsp. cibarius strain SDQ8C180-2T plasmid pSDQ8C180-1, complete sequence
taxid|626774|NZ_CP073358.1 Proteus terrae subsp. cibarius strain SDQ8C180-2T plasmid pSDQ8C180-2, complete sequence
taxid|626774|NZ_CP073359.1 Proteus terrae subsp. cibarius strain SDQ8C180-2T plasmid pSDQ8C180-3, complete sequence
taxid|318161|NC_007954.1 Shewanella denitrificans OS217, complete sequence
taxid|58231|NZ_CP027017.1 Treponema medium strain T19 chromosome, complete genome
taxid|44454|NZ_CP046507.1 Mycobacterium avium subsp. avium strain DSM 44156 chromosome, complete genome
taxid|693750|NZ_CP065399.1 Brucella sp. BO2 chromosome 1, complete sequence
taxid|693750|NZ_CP065400.1 Brucella sp. BO2 chromosome 2, complete sequence
taxid|813|NZ_CP017740.1 Chlamydia trachomatis strain SQ01 chromosome, complete genome
taxid|428411|NZ_CP012839.1 Candidatus Riesia pediculischaeffi strain PTSK chromosome
taxid|428411|NZ_CP012838.1 Candidatus Riesia pediculischaeffi strain PTSK plasmid unnamed, complete sequence
taxid|91890|NZ_CP021262.1 Legionella pneumophila subsp. pascullei strain U8W (D-7160) chromosome, complete genome
taxid|869216|NC_017593.1 Streptococcus pneumoniae INV200, complete sequence
taxid|1063|NZ_CP051468.1 Cereibacter sphaeroides strain CH10 chromosome 1, complete sequence
taxid|1063|NZ_CP051469.1 Cereibacter sphaeroides strain CH10 chromosome 2, complete sequence
taxid|1063|NZ_CP051470.1 Cereibacter sphaeroides strain CH10 plasmid pRspCH10A, complete sequence
taxid|1063|NZ_CP051471.1 Cereibacter sphaeroides strain CH10 plasmid pRspCH10B, complete sequence
taxid|1063|NZ_CP051472.1 Cereibacter sphaeroides strain CH10 plasmid pRspCH10C, complete sequence
taxid|1063|NZ_CP051473.1 Cereibacter sphaeroides strain CH10 plasmid pRspCH10DE, complete sequence
taxid|1798216|NZ_LT630032.1 Leifsonia sp. 98AMF chromosome I
taxid|90370|NZ_CP029646.1 Salmonella enterica subsp. enterica serovar Typhi strain 311189_217186 chromosome, complete genome
taxid|90370|NZ_CP029645.1 Salmonella enterica subsp. enterica serovar Typhi strain 311189_217186 plasmid pHCM1, complete sequence
taxid|90370|NZ_CP029647.1 Salmonella enterica subsp. enterica serovar Typhi strain 311189_217186 plasmid pHCM2, complete sequence
taxid|948563|NZ_CP025395.1 Staphylococcus aureus O46 chromosome, complete genome
taxid|1280|NZ_CP031131.1 Staphylococcus aureus strain E16SA093 chromosome, complete genome
taxid|119857|NZ_CP058274.1 Francisella tularensis subsp. holarctica strain 12T0058 chromosome, complete genome
taxid|2036206|NZ_CP023434.1 Suicoccus acidiformans strain ZY16052 chromosome, complete genome
taxid|573|NZ_CP033777.1 Klebsiella pneumoniae strain FDAARGOS_531 chromosome, complete genome
taxid|573|NZ_CP033774.1 Klebsiella pneumoniae strain FDAARGOS_531 plasmid unnamed1, complete sequence
taxid|573|NZ_CP033775.1 Klebsiella pneumoniae strain FDAARGOS_531 plasmid unnamed2, complete sequence
taxid|573|NZ_CP033776.1 Klebsiella pneumoniae strain FDAARGOS_531 plasmid unnamed3, complete sequence
taxid|573|NZ_CP033778.1 Klebsiella pneumoniae strain FDAARGOS_531 plasmid unnamed4
taxid|573|NZ_CP033779.1 Klebsiella pneumoniae strain FDAARGOS_531 plasmid unnamed5
taxid|195099|NC_003912.7 Campylobacter jejuni RM1221, complete sequence
taxid|2865672|NZ_CP080599.1 Nocardiopsis sp. MT53 chromosome MT53, complete sequence
taxid|2865672|NZ_CP080600.1 Nocardiopsis sp. MT53 plasmid unnamed2
taxid|2865672|NZ_CP080601.1 Nocardiopsis sp. MT53 plasmid unnamed3
taxid|2865672|NZ_CP080602.1 Nocardiopsis sp. MT53 plasmid unnamed4
taxid|59204|NZ_CP011292.1 Salmonella enterica subsp. diarizonae strain 11-01854 chromosome, complete genome
taxid|59204|NZ_CP011293.1 Salmonella enterica subsp. diarizonae strain 11-01854 plasmid unnamed1, complete sequence
taxid|59204|NZ_CP011294.1 Salmonella enterica subsp. diarizonae strain 11-01854 plasmid unnamed2, complete sequence
taxid|57743|NZ_CP067990.1 Salmonella enterica subsp. enterica serovar Weltevreden strain colony_64 chromosome
taxid|29459|NZ_CP018514.1 Brucella melitensis strain BwIM_SYR_05 chromosome 1
taxid|29459|NZ_CP018515.1 Brucella melitensis strain BwIM_SYR_05 chromosome 2
taxid|2583588|NZ_CP039572.1 Salmonella enterica subsp. enterica serovar 1,4,[5],12:i:- strain PNCS014855 chromosome, complete genome
taxid|2583588|NZ_CP039573.1 Salmonella enterica subsp. enterica serovar 1,4,[5],12:i:- strain PNCS014855 plasmid p10-2080.1, complete sequence
taxid|2583588|NZ_CP039574.1 Salmonella enterica subsp. enterica serovar 1,4,[5],12:i:- strain PNCS014855 plasmid p10-2080.2, complete sequence
taxid|2583588|NZ_CP039575.1 Salmonella enterica subsp. enterica serovar 1,4,[5],12:i:- strain PNCS014855 plasmid p10-2080.3, complete sequence
taxid|355278|NC_010842.1 Leptospira biflexa serovar Patoc strain 'Patoc 1 (Ames)' chromosome I, complete sequence
taxid|355278|NC_010845.1 Leptospira biflexa serovar Patoc strain 'Patoc 1 (Ames)' chromosome II, complete sequence
taxid|355278|NC_010846.1 Leptospira biflexa serovar Patoc strain 'Patoc 1 (Ames)' plasmid p74, complete sequence
taxid|1412510|NZ_CP007309.2 Salmonella enterica subsp. enterica serovar Enteritidis str. SA20093977 chromosome
taxid|1925550|NZ_CP064065.1 Rhodococcus sp. M8 chromosome, complete genome
taxid|1925550|NZ_CP064066.1 Rhodococcus sp. M8 plasmid p1, complete sequence
taxid|1238|NZ_CP013778.1 Piscirickettsia salmonis strain PM51819A chromosome, complete genome
taxid|1238|NZ_CP013779.1 Piscirickettsia salmonis strain PM51819A plasmid p1PS5, complete sequence
taxid|1238|NZ_CP013780.1 Piscirickettsia salmonis strain PM51819A plasmid p2PS5, complete sequence
taxid|446|NZ_CP021256.1 Legionella pneumophila strain D-4954 chromosome, complete genome
taxid|634458|NC_017150.1 Acetobacter pasteurianus IFO 3283-01-42C, complete sequence
taxid|634458|NC_017104.1 Acetobacter pasteurianus IFO 3283-01-42C plasmid pAPA42C_011, complete sequence
taxid|634458|NC_017105.1 Acetobacter pasteurianus IFO 3283-01-42C plasmid pAPA42C_020, complete sequence
taxid|634458|NC_017151.1 Acetobacter pasteurianus IFO 3283-01-42C plasmid pAPA42C_030, complete sequence
taxid|634458|NC_017106.1 Acetobacter pasteurianus IFO 3283-01-42C plasmid pAPA42C_040, complete sequence
taxid|634458|NC_017107.1 Acetobacter pasteurianus IFO 3283-01-42C plasmid pAPA42C_050, complete sequence
taxid|634458|NC_017152.1 Acetobacter pasteurianus IFO 3283-01-42C plasmid pAPA42C_060, complete sequence
taxid|1348660|NC_021659.1 Serratia plymuthica S13, complete sequence
taxid|216816|NZ_CP065397.1 Bifidobacterium longum strain I2-2-3 chromosome, complete genome
taxid|216816|NZ_CP065398.1 Bifidobacterium longum strain I2-2-3 plasmid p1, complete sequence
taxid|573|NZ_CP063856.1 Klebsiella pneumoniae strain N1059-5At chromosome, complete genome
taxid|573|NZ_CP063857.1 Klebsiella pneumoniae strain N1059-5At plasmid pN1059-5At, complete sequence
taxid|485|NZ_CP078119.1 Neisseria gonorrhoeae strain 1291 chromosome, complete genome
taxid|35790|NZ_AP017597.1 Rickettsia japonica strain M14024 chromosome
taxid|520|NZ_CP011740.1 Bordetella pertussis strain I461 chromosome, complete genome
taxid|38290|NZ_CP069516.1 Corynebacterium macginleyi strain FDAARGOS_1195 chromosome, complete genome
taxid|562|NZ_CP040309.1 Escherichia coli strain 21B8 chromosome, complete genome
taxid|562|NZ_CP040310.1 Escherichia coli strain 21B8 plasmid pO157, complete sequence
taxid|2202148|NZ_CP029352.1 Azospirillum thermophilum strain CFH 70021 chromosome 1, complete sequence
taxid|2202148|NZ_CP029353.1 Azospirillum thermophilum strain CFH 70021 chromosome 2, complete sequence
taxid|2202148|NZ_CP029354.1 Azospirillum thermophilum strain CFH 70021 chromosome 3, complete sequence
taxid|2202148|NZ_CP029355.1 Azospirillum thermophilum strain CFH 70021 chromosome 4, complete sequence
taxid|2202148|NZ_CP029356.1 Azospirillum thermophilum strain CFH 70021 plasmid unnamed1
taxid|2202148|NZ_CP029357.1 Azospirillum thermophilum strain CFH 70021 plasmid unnamed2
taxid|2202148|NZ_CP029358.1 Azospirillum thermophilum strain CFH 70021 plasmid unnamed3
taxid|2202148|NZ_CP029359.1 Azospirillum thermophilum strain CFH 70021 plasmid unnamed4
taxid|2202148|NZ_CP029360.1 Azospirillum thermophilum strain CFH 70021 plasmid unnamed5
taxid|1262529|NZ_CM002051.1 Mycobacterium tuberculosis PanR1005 chromosome, whole genome shotgun sequence
taxid|28450|NZ_CP033705.1 Burkholderia pseudomallei strain FDAARGOS_592 chromosome 1, complete sequence
taxid|28450|NZ_CP033706.1 Burkholderia pseudomallei strain FDAARGOS_592 chromosome 2, complete sequence
taxid|317013|NZ_CP012057.1 Xanthomonas phaseoli pv. phaseoli strain ISO98C12 chromosome, complete genome
taxid|317013|NZ_CP012059.1 Xanthomonas phaseoli pv. phaseoli strain ISO98C12 plasmid pXap47, complete sequence
taxid|317013|NZ_CP012058.1 Xanthomonas phaseoli pv. phaseoli strain ISO98C12 plasmid pXap59, complete sequence
taxid|2781022|NZ_CP063656.1 Lysobacter sp. H21R20 chromosome, complete genome
taxid|1334|NZ_CP078545.1 Streptococcus dysgalactiae strain Colony591 chromosome
taxid|1351|NZ_CP040898.1 Enterococcus faecalis strain HA-1 chromosome, complete genome
taxid|1351|NZ_CP040897.1 Enterococcus faecalis strain HA-1 plasmid punnamed
taxid|779|NZ_CP040116.1 Ehrlichia ruminantium strain Springbokfontein1 chromosome, complete genome
taxid|573|NZ_CP065831.1 Klebsiella pneumoniae strain KpC11 chromosome, complete genome
taxid|573|NZ_CP065832.1 Klebsiella pneumoniae strain KpC11 plasmid p1, complete sequence
taxid|370769|NZ_CP080409.1 Halomonas denitrificans strain DP1N28-12 chromosome, complete genome
taxid|573|NZ_CP050834.1 Klebsiella pneumoniae strain Bckp021 chromosome, complete genome
taxid|573|NZ_CP050835.1 Klebsiella pneumoniae strain Bckp021 plasmid pBckp021-1, complete sequence
taxid|573|NZ_CP050836.1 Klebsiella pneumoniae strain Bckp021 plasmid pBckp021-2, complete sequence
taxid|573|NZ_CP050837.1 Klebsiella pneumoniae strain Bckp021 plasmid pBckp021-3, complete sequence
taxid|573|NZ_CP050838.1 Klebsiella pneumoniae strain Bckp021 plasmid pBckp021-4, complete sequence
taxid|573|NZ_CP050839.1 Klebsiella pneumoniae strain Bckp021 plasmid pBckp021-5, complete sequence
taxid|2752316|NZ_CP059068.1 Rhodoferax sp. AJA081-3 chromosome, complete genome
taxid|623|NZ_CP024981.1 Shigella flexneri strain 201 chromosome
taxid|2055889|NZ_CP074371.1 Nocardia tengchongensis strain CFH S0057 chromosome, complete genome
taxid|169963|NC_003210.1 Listeria monocytogenes EGD-e chromosome, complete genome
taxid|173|NZ_CP047502.1 Leptospira interrogans strain R16 chromosome 1
taxid|173|NZ_CP047503.1 Leptospira interrogans strain R16 chromosome 2
taxid|562|NZ_CP078584.1 Escherichia coli strain Colony154 chromosome
taxid|2778056|NZ_CP077399.1 Aeromonas sp. FDAARGOS 1407 chromosome, complete genome
taxid|2778056|NZ_CP077400.1 Aeromonas sp. FDAARGOS 1407 plasmid unnamed, complete sequence
taxid|546|NZ_CP011657.1 Citrobacter freundii strain CAV1741 chromosome, complete genome
taxid|546|NZ_CP011654.1 Citrobacter freundii strain CAV1741 plasmid pCAV1741-101, complete sequence
taxid|546|NZ_CP011655.1 Citrobacter freundii strain CAV1741 plasmid pCAV1741-110, complete sequence
taxid|546|NZ_CP011653.1 Citrobacter freundii strain CAV1741 plasmid pCAV1741-16, complete sequence
taxid|546|NZ_CP011651.1 Citrobacter freundii strain CAV1741 plasmid pCAV1741-1916, complete sequence
taxid|546|NZ_CP011652.1 Citrobacter freundii strain CAV1741 plasmid pCAV1741-3223, complete sequence
taxid|546|NZ_CP011656.1 Citrobacter freundii strain CAV1741 plasmid pKPC_CAV1741, complete sequence
taxid|390874|NC_009486.1 Thermotoga petrophila RKU-1, complete sequence
taxid|1590|NZ_CP013149.1 Lactiplantibacillus plantarum strain MF1298 chromosome, complete genome
taxid|1590|NZ_CP013150.1 Lactiplantibacillus plantarum strain MF1298 plasmid pMF1298-1, complete sequence
taxid|1590|NZ_CP013166.2 Lactiplantibacillus plantarum strain MF1298 plasmid pMF1298-10, complete sequence
taxid|1590|NZ_CP013162.2 Lactiplantibacillus plantarum strain MF1298 plasmid pMF1298-11, complete sequence
taxid|1590|NZ_CP013167.2 Lactiplantibacillus plantarum strain MF1298 plasmid pMF1298-12, complete sequence
taxid|1590|NZ_CP013168.2 Lactiplantibacillus plantarum strain MF1298 plasmid pMF1298-13, complete sequence
taxid|1590|NZ_CP013170.2 Lactiplantibacillus plantarum strain MF1298 plasmid pMF1298-14, complete sequence
taxid|1590|NZ_CP013151.1 Lactiplantibacillus plantarum strain MF1298 plasmid pMF1298-2, complete sequence
taxid|1590|NZ_CP013153.2 Lactiplantibacillus plantarum strain MF1298 plasmid pMF1298-3, complete sequence
taxid|1590|NZ_CP013152.2 Lactiplantibacillus plantarum strain MF1298 plasmid pMF1298-4, complete sequence
taxid|1590|NZ_CP013155.2 Lactiplantibacillus plantarum strain MF1298 plasmid pMF1298-5, complete sequence
taxid|1590|NZ_CP013156.2 Lactiplantibacillus plantarum strain MF1298 plasmid pMF1298-6, complete sequence
taxid|1590|NZ_CP013154.2 Lactiplantibacillus plantarum strain MF1298 plasmid pMF1298-7, complete sequence
taxid|1590|NZ_CP013158.2 Lactiplantibacillus plantarum strain MF1298 plasmid pMF1298-8, complete sequence
taxid|1590|NZ_CP013160.2 Lactiplantibacillus plantarum strain MF1298 plasmid pMF1298-9, complete sequence
taxid|60890|NZ_CP010636.1 Phaeobacter gallaeciensis strain P73 chromosome, complete genome
taxid|60890|NZ_CP010637.1 Phaeobacter gallaeciensis strain P73 plasmid pP73_a, complete sequence
taxid|60890|NZ_CP010638.1 Phaeobacter gallaeciensis strain P73 plasmid pP73_b, complete sequence
taxid|60890|NZ_CP010639.1 Phaeobacter gallaeciensis strain P73 plasmid pP73_c, complete sequence
taxid|60890|NZ_CP010640.1 Phaeobacter gallaeciensis strain P73 plasmid pP73_d, complete sequence
taxid|60890|NZ_CP010641.1 Phaeobacter gallaeciensis strain P73 plasmid pP73_e, complete sequence
taxid|60890|NZ_CP010642.1 Phaeobacter gallaeciensis strain P73 plasmid pP73_f, complete sequence
taxid|38313|NZ_CP033575.1 Shewanella algae strain KC-Na-R1 chromosome, complete genome
taxid|38313|NZ_CP033574.1 Shewanella algae strain KC-Na-R1 plasmid pKC-Na-R1, complete sequence
taxid|777|NZ_CP014565.1 Coxiella burnetii strain Scurry_Q217 chromosome
taxid|287|NZ_CP032552.1 Pseudomonas aeruginosa strain PA34 chromosome, complete genome
taxid|2746230|NZ_CP056123.1 Moritella sp. 24 chromosome, complete genome
taxid|2746230|NZ_CP056124.1 Moritella sp. 24 plasmid pMR24a, complete sequence
taxid|2746230|NZ_CP056125.1 Moritella sp. 24 plasmid pMR24b, complete sequence
taxid|562|NZ_CP072663.1 Escherichia coli strain BW25113 frmA ihfA KO chromosome
taxid|615|NZ_AP019009.1 Serratia marcescens strain AS-1 chromosome, complete genome
taxid|615|NZ_AP019010.1 Serratia marcescens strain AS-1 plasmid pSERAS01, complete sequence
taxid|164546|NZ_LT976964.1 Cupriavidus taiwanensis isolate Cupriavidus taiwanensis STM 6132 chromosome CBM2599_a, whole genome shotgun sequence
taxid|164546|NZ_LT976965.1 Cupriavidus taiwanensis isolate Cupriavidus taiwanensis STM 6132 chromosome CBM2599_b, whole genome shotgun sequence
taxid|164546|NZ_LT976966.1 Cupriavidus taiwanensis isolate Cupriavidus taiwanensis STM 6132 plasmid CBM2599_p, whole genome shotgun sequence
taxid|164546|NZ_OFST01000072.1 Cupriavidus taiwanensis isolate Cupriavidus taiwanensis STM 6132, whole genome shotgun sequence
taxid|164546|NZ_OFST01000073.1 Cupriavidus taiwanensis isolate Cupriavidus taiwanensis STM 6132, whole genome shotgun sequence
taxid|164546|NZ_OFST01000074.1 Cupriavidus taiwanensis isolate Cupriavidus taiwanensis STM 6132, whole genome shotgun sequence
taxid|164546|NZ_OFST01000075.1 Cupriavidus taiwanensis isolate Cupriavidus taiwanensis STM 6132, whole genome shotgun sequence
taxid|164546|NZ_OFST01000076.1 Cupriavidus taiwanensis isolate Cupriavidus taiwanensis STM 6132, whole genome shotgun sequence
[truncated: 66,736 more rows]

## Sheet: ViralGenomes
taxid|1226255|NC_049924.1 Stx2-converting phage Stx2a_F451 proviral DNA, complete genome
taxid|1461743|NC_023605.1 Vibrio phage PVA1, complete genome
taxid|754050|NC_042037.1 Aeromonas phage pIS4-A genomic sequence
taxid|2560350|NC_055132.1 Blechum yellow vein virus isolate W1, complete genome
taxid|1519387|NC_040354.1 Sewage-associated circular DNA virus-11 isolate SaCV-11_NZ-BS3997-2012, complete genome
taxid|208084|NC_011535.1 Grapevine Algerian latent virus, complete genome
taxid|1719140|NC_028659.1 Klebsiella phage vB_KpnM_KB57, complete genome
taxid|2083207|NC_038687.1 Tomato yellow leaf curl Rajasthan betasatellite, complete sequence
taxid|1965306|NC_034216.1 Lagenaria siceraria endornavirus-Hubei isolate JZ, complete genome
taxid|63330|NC_001906.3 Hendra virus, complete genome
taxid|1636262|NC_041867.1 Paenibacillus phage Willow, complete genome
taxid|1856767|NC_040764.1 Leptomonas seymouri Narna-like virus 1 segment L, complete sequence
taxid|1856767|NC_040765.1 Leptomonas seymouri Narna-like virus 1 segment S, complete sequence
taxid|1204522|NC_025449.1 Escherichia phage ECML-134, complete genome
taxid|2108205|NC_040542.1 Nephila clavipes virus 2 isolate SC, complete genome
taxid|1907784|NC_048656.1 Klebsiella phage vB_KpnM_BIS47, complete genome
taxid|1663127|NC_028240.1 Posavirus 3 strain 958-4, complete genome
taxid|1923244|NC_033094.1 Hubei tetragnatha maxillosa virus 2 strain QTM20713 hypothetical protein gene, complete cds
taxid|2027901|NC_052464.1 Mycobacterium phage Smairt, complete genome
taxid|1520935|NC_038418.1 Cyclovirus SL-108277, complete genome
taxid|912321|NC_055037.1 Leuconostoc phage phiMH1, partial genome
taxid|12056|NC_003487.1 Tobacco necrosis virus D, complete genome
taxid|1608119|NC_031301.1 Wuhan Louse Fly Virus 5 strain BFJSC-5 nucleocapsid (N), phosphoprotein (P), matrix protein (M), glycoprotein (G), and RNA-dependent RNA polymerase (L) genes, complete cds
taxid|64284|NC_033697.1 Saboya virus strain Dak AR D4600 polyprotein gene, complete cds
taxid|206161|NC_055385.1 Tehran virus strain I-47 polymerase gene, complete cds
taxid|206161|NC_055384.1 Tehran virus strain I-47 polyprotein gene, complete cds
taxid|206161|NC_055386.1 Tehran virus strain I-47 nucleoprotein and non-structural protein genes, complete cds
taxid|430911|NC_014978.1 Penaeus vannamei nodavirus RNA-1, complete genome
taxid|430911|NC_014977.1 Penaeus vannamei nodavirus RNA-2, complete genome
taxid|2283269|NC_048045.1 Caulobacter phage CcrBL10, complete genome
taxid|2004460|NC_043524.1 Bean leaf crumple virus, complete genome
taxid|2004460|NC_060104.1 Bean leaf crumple virus DNA-B, complete sequence
taxid|2053682|NC_047897.1 Lactobacillus phage Lenus, complete genome
taxid|2530139|NC_051592.1 Mycobacterium phage Patt, complete genome
taxid|2707031|NC_051677.1 Mycobacterium phage LastJedi, complete genome
taxid|416419|NC_008695.1 Archaeal BJ1 virus complete genome
taxid|1076345|NC_025964.1 Catharanthus yellow mosaic virus complete genome, isolate DR-151
taxid|1923628|NC_032933.1 Wenzhou picorna-like virus 41 strain WZFSL80064 hypothetical protein 1 and hypothetical protein 2 genes, complete cds
taxid|12844|NC_001841.1 Sweet potato feathery mottle virus, complete genome
taxid|2303390|NC_055499.1 Hollyhock yellow vein virus clone VIRO 881, complete sequence
taxid|538123|NC_004282.4 Mammalian orthoreovirus 3 segment L1, complete sequence
taxid|538123|NC_004275.1 Mammalian orthoreovirus 3 segment L2, complete sequence
taxid|538123|NC_004274.1 Mammalian orthoreovirus 3 segment L3, complete sequence
taxid|538123|NC_004280.1 Mammalian orthoreovirus 3 segment M1, complete sequence
taxid|538123|NC_004278.1 Mammalian orthoreovirus 3 segment M2, complete sequence
taxid|538123|NC_004281.1 Mammalian orthoreovirus 3 segment M3, complete sequence
taxid|538123|NC_004277.1 Mammalian orthoreovirus 3 segment S1, complete sequence
taxid|538123|NC_004279.1 Mammalian orthoreovirus 3 segment S2, complete sequence
taxid|538123|NC_004283.1 Mammalian orthoreovirus 3 segment S3, complete sequence
taxid|538123|NC_004276.1 Mammalian orthoreovirus 3 segment S4, complete sequence
taxid|2772083|NC_055892.1 CrAssphage cr109_1, complete genome
taxid|42882|NC_003689.1 Cherry virus A, complete genome
taxid|337054|NC_010329.1 Human papillomavirus type 88, complete genome
taxid|1746069|NC_030227.1 Wuhan centipede virus strain WHWG-11 polyprotein gene, complete cds
taxid|2483611|NC_048109.1 Pseudomonas phage Dobby, complete genome
taxid|475879|NC_009923.1 Paralichthys olivaceus birnavirus segment A, complete sequence
taxid|475879|NC_009924.1 Paralichthys olivaceus birnavirus segment B, complete sequence
taxid|1983554|NC_047828.1 Escherichia phage vB_EcoS_SH2, complete genome
taxid|1740646|NC_034260.1 Beauveria bassiana polymycovirus 1 RdRp gene for RNA dependent RNA polymerase
taxid|1740646|NC_034257.1 Beauveria bassiana polymycovirus 1 ORF2 gene for protein of unknown function
taxid|1740646|NC_034258.1 Beauveria bassiana polymycovirus 1 ORF3 gene for methyl transferase
taxid|1740646|NC_034259.1 Beauveria bassiana polymycovirus 1 ORF4 gene for Proline-Alanine-Serine rich protein
taxid|1163703|NC_023882.1 Equus asinus papillomavirus AA-2014 isolate Asinara, complete genome
taxid|2015875|NC_051734.1 Mycobacterium phage Bartholomew, complete genome
taxid|753670|NC_023158.1 Pea necrotic yellow dwarf virus segment DNA-C, complete sequence
taxid|753670|NC_023156.1 Pea necrotic yellow dwarf virus segment DNA-M, complete sequence
taxid|753670|NC_023159.1 Pea necrotic yellow dwarf virus segment DNA-N, complete sequence
taxid|753670|NC_023154.1 Pea necrotic yellow dwarf virus isolate Drohndorf-15 segment DNA-R, complete sequence
taxid|753670|NC_023155.1 Pea necrotic yellow dwarf virus segment DNA-S, complete sequence
taxid|753670|NC_023160.1 Pea necrotic yellow dwarf virus segment DNA-U1, complete sequence
taxid|753670|NC_023157.1 Pea necrotic yellow dwarf virus segment DNA-U2, complete sequence
taxid|753670|NC_023161.1 Pea necrotic yellow dwarf virus segment DNA-U4, complete sequence
taxid|2070190|NC_054984.1 Paenibacillus phage Dragolir, complete genome
taxid|2565510|NC_048761.1 Microbacterium phage Akoni, complete genome
taxid|10264|NC_024447.1 Pigeonpox virus isolate FeP2, complete genome
taxid|2762281|NC_053513.1 Mycobacterium phage Aziz, complete genome
taxid|2696345|NC_054981.1 Staphylococcus phage vB_SauS-SAP27, complete genome
taxid|40059|NC_005990.1 Palyam virus segment 1, complete sequence
taxid|40059|NC_005986.1 Chuzan virus segment 2, complete sequence
taxid|40059|NC_005989.1 Chuzan virus segment 3, complete sequence
taxid|40059|NC_005991.1 Chuzan virus segment 4, complete sequence
taxid|40059|NC_005993.1 Chuzan virus segment 5, complete sequence
taxid|40059|NC_005987.1 Chuzan virus segment 6, complete sequence
taxid|40059|NC_005988.1 Chuzan virus segment 7, complete sequence
taxid|40059|NC_005994.1 Chuzan virus segment 8, complete sequence
taxid|40059|NC_005992.1 Chuzan virus segment 9, complete sequence
taxid|40059|NC_005995.1 Chuzan virus segment 10, complete sequence
taxid|700512|NC_016567.1 Vibrio phage SIO-2, complete genome
taxid|12286|NC_004142.1 Boolarra virus RNA 1, complete sequence
taxid|12286|NC_004145.1 Boolarra virus RNA 2, complete sequence
taxid|711470|NC_025444.1 Mycobacterium phage RedRock, complete genome
taxid|1262519|NC_024388.1 Leuconostoc phage phiLN34, complete genome
taxid|2003312|NC_038389.1 Bat associated circovirus 7 isolate BtRs-CV/HuB2013, complete genome
taxid|1267585|NC_038302.1 Nilaparvata lugens honeydew virus-1 genomic RNA, complete genome, isolate: Izumo
taxid|2029631|NC_054983.1 Staphylococcus phage UPMK_2, complete genome
taxid|1221835|NC_019541.1 Acinetobacter phage YMC/09/02/B1251_ABA_BP, complete genome
taxid|1176484|NC_004542.1 Canine calicivirus, complete genome
taxid|1500734|NC_025415.1 Lactobacillus phage Ld25A, complete genome
taxid|1332244|NC_026422.1 Influenza A virus (A/Shanghai/02/2013(H7N9)) segment 1 polymerase PB2 (PB2) gene, complete cds
taxid|1332244|NC_026423.1 Influenza A virus (A/Shanghai/02/2013(H7N9)) segment 2 polymerase PB1 (PB1) and PB1-F2 protein (PB1-F2) genes, complete cds
taxid|1332244|NC_026424.1 Influenza A virus (A/Shanghai/02/2013(H7N9)) segment 3 polymerase PA (PA) and PA-X protein (PA-X) genes, complete cds
taxid|1332244|NC_026425.1 Influenza A virus (A/Shanghai/02/2013(H7N9)) segment 4 hemagglutinin (HA) gene, complete cds
taxid|1332244|NC_026426.1 Influenza A virus (A/Shanghai/02/2013(H7N9)) segment 5 nucleocapsid protein (NP) gene, complete cds
taxid|1332244|NC_026429.1 Influenza A virus (A/Shanghai/02/2013(H7N9)) segment 6 neuraminidase (NA) gene, complete cds
taxid|1332244|NC_026427.1 Influenza A virus (A/Shanghai/02/2013(H7N9)) segment 7 matrix protein 2 (M2) and matrix protein 1 (M1) genes, complete cds
taxid|1332244|NC_026428.1 Influenza A virus (A/Shanghai/02/2013(H7N9)) segment 8 nuclear export protein (NEP) and nonstructural protein 1 (NS1) genes, complete cds
taxid|1250303|NC_019499.1 Sunflower leaf curl Karnataka alphasatellite, complete genome
taxid|1701549|NC_038965.1 Tomato chlorotic mottle Guyane virus isolate GF:Mon2:GF455:09 segment DNA-A, complete sequence
taxid|1701549|NC_040183.1 Tomato chlorotic mottle Guyane virus isolate GF:Mon2:GF455:09 segment DNA-B, complete sequence
taxid|2762397|NC_055865.1 Gordonia phage Azula, complete genome
taxid|1938656|NC_033696.1 Jingmen tombus-like virus 2 strain JMYJCC11049 hypothetical protein 1, hypothetical protein 2, and hypothetical protein 3 genes, complete cds
taxid|2675237|NC_055011.1 Lactococcus phage CHPC1020, complete genome
taxid|487097|NC_055337.1 Precarious point virus segment L, complete sequence
taxid|487097|NC_055338.1 Precarious point virus segment M, complete sequence
taxid|487097|NC_055336.1 Precarious point virus segment S, complete sequence
taxid|1690805|NC_028967.1 Propionibacterium phage PAC1, complete genome
taxid|1979540|NC_055055.1 Xanthomonas phage Xf409, complete genome
taxid|754045|NC_020858.2 Sulfitobacter phage pCB2047-A, complete genome
taxid|1983548|NC_034621.1 Sulfolobus islandicus rod-shaped virus 5, partial genome
taxid|1923693|NC_033446.1 Wuhan arthropod virus 4 strain WHCC117028 segment 1 hypothetical protein 1 and hypothetical protein 2 genes, complete cds
taxid|1923693|NC_033453.1 Wuhan arthropod virus 4 strain WHCC117028 segment 2 hypothetical protein gene, complete cds
taxid|2364291|NC_055504.1 Papaya cytorhabdovirus isolate Los Rios_Ec, complete genome
taxid|444862|NC_015283.1 Prochlorococcus phage P-RSM4, complete genome
taxid|2686258|NC_048836.1 Flavobacterium phage vB_FspS_morran9-1, complete genome
taxid|1267169|NC_022791.1 Streptococcus phage phiBHN167 complete genome
taxid|1923493|NC_033115.1 Wenling hepe-like virus 1 strain WLJQ103981 replicase, hypothetical protein, putative structural protein, and hypothetical protein genes, complete cds
taxid|1923597|NC_033075.1 Wenzhou picorna-like virus 13 strain WZSBei69459 hypothetical protein gene, complete cds
taxid|1266458|NC_025265.1 Tomato mottle wrinkle virus isolate Ar:Pichanal:400 segment DNA-A, complete sequence
taxid|1266458|NC_025266.1 Tomato mottle wrinkle virus isolate Ar:Pichanal:400 segment DNA-B, complete sequence
taxid|2049444|NC_040806.1 Gammapapillomavirus sp. isolate Gamma_w27c03a, complete genome
taxid|260827|NC_005891.1 Vibrio phage VP5, complete genome
taxid|2027899|NC_054714.1 Mycobacterium phage Phabba, complete genome
taxid|1923125|NC_032748.1 Hubei picorna-like virus 44 strain WHYY20621 hypothetical protein gene, complete cds
taxid|1675601|NC_047757.1 Caulobacter phage Seuss, complete genome
taxid|2052821|NC_042354.1 Corynebacterium phage phi673, complete genome
taxid|2047801|NC_042084.1 Escherichia phage VB_EcoS-Golestan, complete genome
taxid|412969|NC_023176.1 Porcine pestivirus isolate Bungowannah, complete genome
taxid|260684|NC_005876.1 Kakugo virus, complete genome
taxid|1922638|NC_032638.1 Beihai picorna-like virus 91 strain BHJJX25930 hypothetical protein 1 and hypothetical protein 2 genes, complete cds
taxid|2591048|NC_054969.1 Achromobacter phage vB_AxyP_19-32_Axy24, complete genome
taxid|2014603|NC_035186.1 Dromedary camel bocaparvovirus 1 isolate 54C-F NS1 (NS1), NP1 (NP1), VP1 (VP1), and VP2 (VP2) genes, complete cds
taxid|2301662|NC_049441.1 Acinetobacter phage KARL-1, complete genome
taxid|875325|NC_024695.1 Rose leaf curl betasatellite isolate AS23, complete sequence
taxid|2902905|NC_023687.1 Mycobacterium phage Bruns, complete genome
taxid|1922730|NC_032914.1 Beihai tombus-like virus 9 strain BHZY58393 hypothetical protein 1, hypothetical protein 2, and hypothetical protein 3 genes, complete cds
taxid|1923170|NC_033229.1 Hubei polero-like virus 2 strain QTM26674 hypothetical protein 1, hypothetical protein 2, hypothetical protein 3, hypothetical protein 4, and hypothetical protein 5 genes, complete cds
taxid|1841147|NC_029313.1 Bhindi yellow vein alphasatellite replication protein gene, complete cds
taxid|1354498|NC_031950.1 Guereza hepacivirus, complete sequence
taxid|1714363|NC_028481.1 Red clover powdery mildew-associated totivirus 2 CP, RdRp genes for capsid protein, RNA dependent RNA polymerase, complete cds, isolate: RPaTV2_75-52
taxid|1923155|NC_033053.1 Hubei picorna-like virus 71 strain spider133937 hypothetical protein 1, hypothetical protein 2, hypothetical protein 3, and hypothetical protein 4 genes, complete cds
taxid|2493123|NC_048128.1 Sulfolobales Beppu filamentous virus 2 clone B, partial genome
taxid|1269028|NC_020104.1 Acanthamoeba polyphaga moumouvirus, complete genome
taxid|2250394|NC_055752.1 Gordonia phage KimmyK, complete genome
taxid|1983561|NC_035113.1 Lake Sinai Virus NE ORF1, RNA-dependent RNA polymerase, ORF3, and ORF4 genes, complete cds
taxid|936308|NC_025384.1 Culex tritaeniorhynchus rhabdovirus RNA, complete genome, strain: TY
taxid|12315|NC_003837.1 Tomato aspermy virus RNA 1, complete sequence
taxid|12315|NC_003838.1 Tomato aspermy virus RNA 2, complete sequence
taxid|12315|NC_003836.1 Tomato aspermy virus RNA 3, complete sequence
taxid|1651198|NC_054905.1 Enterobacteria phage Kha5h, complete genome
taxid|229634|NC_005321.1 Papaya leaf curl China virus - [G8], complete genome
taxid|1530085|NC_025115.1 Ralstonia phage RSY1 DNA, complete genome
taxid|2060950|NC_055047.1 Staphylococcus phage phiSa2wa_st30, complete genome
taxid|928211|NC_025368.1 Pan troglodytes verus polyomavirus 1a isolate 6444, complete genome
taxid|1340810|NC_023587.1 Synechococcus phage S-MbCM7, complete genome
taxid|686262|NC_044958.1 African swine fever virus E75 complete genome, strain E75
taxid|316983|NC_007408.1 Alstroemeria virus x, complete genome
taxid|92129|NC_002199.1 Tupaia paramyxovirus, complete genome
taxid|1162083|NC_017003.1 Clitocybe odora virus, complete genome
taxid|2743932|NC_054454.1 Mycobacterium phage Rebel, complete genome
taxid|1688637|NC_027706.1 Lettuce italian necrotic virus, complete genome
taxid|1449437|NC_023575.1 Pseudomonas phage vB_PaeP_Tr60_Ab31
taxid|1744961|NC_055376.1 Brno virus strain 7/2012/CZE RNA-dependent RNA polymerase gene, partial cds
taxid|1744961|NC_055377.1 Brno virus strain 7/2012/CZE glycoprotein precursor, gene, partial cds
taxid|1744961|NC_055375.1 Brno virus strain 7/2012/CZE nucleocapsid protein gene, partial cds
taxid|1985726|NC_047968.1 Klebsiella virus KP32 isolate 192, complete genome
taxid|2163590|NC_051612.1 Mycobacterium phage AlishaPH, complete genome
taxid|1981916|NC_034441.1 Salmovirus WFRC1, complete genome
taxid|1354508|NC_022331.2 Mycobacterium phage Bane1, complete genome
taxid|1441798|NC_038959.1 Pea necrotic yellow dwarf alphasatellite 3 isolate Gross-Enzersdorf_1, complete sequence
taxid|1881226|NC_048124.1 Vibrio phage 1.224.A._10N.261.48.B1, partial genome
taxid|2776836|NC_055906.1 Staphylococcus phage vB_SauP_EBHT, complete genome
taxid|186815|NC_043393.1 Heterobasidion annosum P-type partitivirus putative RNA dependent RNA polymerase gene, complete cds
taxid|208177|NC_004153.1 Tomato leaf curl Vietnam virus DNA A, complete genome
taxid|10616|NC_001591.1 Human papillomavirus type 49, complete genome
taxid|283675|NC_015398.1 Clostera anachoreta granulovirus, complete genome
taxid|2679905|NC_010324.1 Escherichia phage phiEco32, complete genome
taxid|2479482|NC_054642.1 UNVERIFIED: Salmonella phage Seszw_1, complete genome
taxid|2716729|NC_054938.1 Serratia phage PhiZZ30, complete genome
taxid|1972568|NC_025392.1 Jurona virus, complete genome
taxid|1262515|NC_024390.1 Leuconostoc phage phiLN03, complete genome
taxid|2653716|NC_048820.1 Gordonia phage Jellybones, complete genome
taxid|2756144|NC_055905.1 Bacillus phage Baseball_field, complete genome
taxid|2716728|NC_054900.1 Citrobacter phage PhiZZ6, complete genome
taxid|1923076|NC_033121.1 Hubei permutotetra-like virus 2 strain QTM26624 RdRp, hypothetical protein 1, and hypothetical protein 2 genes, complete cds
taxid|2024604|NC_035759.1 Citrus concave gum-associated virus isolate CGW2 segment RNA1, complete sequence
taxid|2024604|NC_035454.1 Citrus concave gum-associated virus isolate CGW2 segment RNA2, complete sequence
taxid|1938577|NC_041916.1 Vibrio phage pTD1 DNA, complete genome
taxid|1922698|NC_032193.1 Beihai sobemo-like virus 26 strain BHTH8711 hypothetical protein 1 and hypothetical protein 2 genes, complete cds
taxid|1648484|NC_030235.1 Antarctic picorna-like virus 4 nonstructural protein and structural protein genes, complete cds
taxid|1188792|NC_039217.1 Phaseolus vulgaris endornavirus 1 isolate PvEV-1_Brazil polyprotein gene, complete cds
taxid|2743929|NC_054456.1 Mycobacterium phage Jamie19, complete genome
taxid|2559110|NC_055396.1 La Gloria virus strain SP0584-PA-2014 segment L, complete sequence
taxid|2559110|NC_055397.1 La Gloria virus strain SP0584-PA-2014 segment M, complete sequence
taxid|2559110|NC_055398.1 La Gloria virus strain SP0584-PA-2014 segment S, complete sequence
taxid|1922934|NC_033761.1 Hubei myriapoda virus 5 strain GCM10499 RNA-dependent RNA polymerase gene, complete cds
taxid|1922934|NC_033759.1 Hubei myriapoda virus 5 strain GCM10499 putative glycoprotein gene, complete cds
taxid|1922934|NC_033760.1 Hubei myriapoda virus 5 strain GCM10499 putative nucleoprotein gene, complete cds
taxid|53988|NC_007041.1 Microplitis demolitor bracovirus segment I, complete sequence
taxid|53988|NC_007028.1 Microplitis demolitor bracovirus segment A, complete genome
taxid|53988|NC_007029.1 Microplitis demolitor bracovirus segment B, complete genome
taxid|53988|NC_007031.1 Microplitis demolitor bracovirus segment C, complete genome
taxid|53988|NC_007033.1 Microplitis demolitor bracovirus segment D, complete genome
taxid|53988|NC_007030.2 Microplitis demolitor bracovirus segment E, partial sequence
taxid|53988|NC_007032.1 Microplitis demolitor bracovirus segment F, complete genome
taxid|53988|NC_007034.1 Microplitis demolitor bracovirus segment G, complete genome
taxid|53988|NC_007035.1 Microplitis demolitor bracovirus segment H, complete genome
taxid|53988|NC_007036.1 Microplitis demolitor bracovirus segment J, complete genome
taxid|53988|NC_007037.1 Microplitis demolitor bracovirus segment K, complete genome
taxid|53988|NC_007040.1 Microplitis demolitor bracovirus segment L, complete genome
taxid|53988|NC_007038.1 Microplitis demolitor bracovirus segment M, complete genome
taxid|53988|NC_007039.1 Microplitis demolitor bracovirus segment N, complete genome
taxid|53988|NC_007044.1 Microplitis demolitor bracovirus segment O, complete genome
taxid|2599859|NC_051618.1 Mycobacterium phage Curiosium, complete genome
taxid|1923486|NC_032858.1 Wenling crustacean virus 3 strain WLJQ142924 hypothetical protein 1 and hypothetical protein 2 genes, complete cds
taxid|1923435|NC_032796.1 Shahe narna-like virus 7 strain SHWC0209c12713 RNA-dependent RNA polymerase gene, complete cds
taxid|696472|NC_014789.1 Ostreococcus tauri virus 2, complete genome
taxid|2591031|NC_052985.1 Aeromonas phage LAh_7, complete genome
taxid|2029658|NC_049397.1 Lactococcus phage 05601, complete genome
taxid|2301566|NC_051669.1 Mycobacterium phage JoeyJr, complete genome
taxid|1922446|NC_032421.1 Beihai narna-like virus 19 strain BHNXC41285 RNA-dependent RNA polymerase gene, complete cds
taxid|1955054|NC_033779.1 Tomato leaf curl Burkina Faso virus isolate Burkina Faso:Loumbila:Tomate51B1:2013, complete genome
taxid|230604|NC_043496.1 Macrobrachium rosenbergii XSV virus isolate M299 capsid protein gene, complete cds
taxid|394239|NC_039228.1 Koala retrovirus gag protein (gag), pol protein (pol), and envelope protein (env) genes, complete cds
taxid|1872719|NC_028476.1 Botrytis ourmia-like virus RdRp gene for RNA dependent RNA polymerase, isolate HAZ2-3
taxid|220814|NC_005875.1 Cucurbita yellow vein virus-associated DNA beta, complete genome
taxid|660954|NC_043175.1 Oxbow virus strain Ng1453 RNA-dependent RNA polymerase gene, partial cds
taxid|660954|NC_043176.1 Oxbow virus strain Ng1453 glycoprotein gene, complete cds
taxid|660954|NC_043174.1 Oxbow virus strain Ng1453 nucleocapsid gene, complete cds
taxid|2907964|NC_005178.1 Bacteriophage D3112, complete genome
taxid|1654740|NC_031084.1 Propionibacterium phage BruceLethal, complete genome
taxid|1445714|NC_023565.1 Mycobacterium phage Nyxis, complete genome
taxid|1211481|NC_023983.1 Persimmon latent virus genomic RNA, complete genome, clone: Kaki13-14
taxid|2024237|NC_047840.1 Xanthomonas phage phi Xc10, complete genome
taxid|1054834|NC_019503.1 Enterobacteria phage ime09, complete genome
taxid|31742|NC_003606.1 Johnsongrass mosaic virus, complete genome
taxid|2686233|NC_051586.1 Mycobacterium phage Imvubu, complete genome
taxid|10497|NC_044941.1 African swine fever virus strain L60, complete genome
taxid|2054610|NC_040617.1 Rodent Torque teno virus 3 isolate 2, complete genome
taxid|40058|NC_038604.1 Orungo virus isolate UGMP 359 segment 1, complete sequence
taxid|40058|NC_038605.1 Orungo virus isolate UGMP 359 segment 2, complete sequence
taxid|40058|NC_038610.1 Orungo virus isolate UGMP 359 segment 3, complete sequence
taxid|40058|NC_038606.1 Orungo virus isolate UGMP 359 segment 4, complete sequence
taxid|40058|NC_038611.1 Orungo virus isolate UGMP 359 segment 5, complete sequence
taxid|40058|NC_038609.1 Orungo virus isolate UGMP 359 segment 6, complete sequence
taxid|40058|NC_038607.1 Orungo virus isolate UGMP 359 segment 7, complete sequence
taxid|40058|NC_038608.1 Orungo virus isolate UGMP 359 segment 8, complete sequence
taxid|40058|NC_038612.1 Orungo virus isolate UGMP 359 segment 9, complete sequence
taxid|40058|NC_038613.1 Orungo virus isolate UGMP 359 segment 10, complete sequence
taxid|10849|NC_001330.1 Enterobacteria phage alpha3, complete genome
taxid|1036963|NC_024893.1 Apodemus sylvaticus papillomavirus 1, complete genome
taxid|1788446|NC_030478.1 Circovirus-like genome DCCV-6, complete genome
taxid|1848150|NC_030861.1 Fusarium poae mitovirus 1 genomic RNA, complete genome
taxid|1327777|NC_021301.1 Mycobacterium phage SiSi, complete genome
taxid|432198|NC_019768.1 Enterobacteria phage HK106, complete genome
taxid|195060|NC_016136.1 Potato yellow dwarf virus, complete genome
taxid|2010273|NC_035124.1 Culex negev-like virus 1 strain mosWSX37710, complete genome
taxid|1610829|NC_028786.1 Klebsiella phage 1513, complete genome
taxid|1622279|NC_034472.1 Bahig virus strain EgB 90 RNA-dependent RNA polymerase gene, complete cds
taxid|1622279|NC_034507.1 Bahig virus strain EgB 90 polyprotein gene, complete cds
taxid|1622279|NC_034471.1 Bahig virus strain EgB90 segment S, complete sequence
taxid|1486424|NC_024135.1 Mycobacterium phage Bernal13, complete genome
taxid|1765754|NC_029312.1 Camponotus nipponicus virus genes for capsid protein, RdRp, complete cds, strain: SS-2014a
taxid|1182518|NC_017917.1 Maize streak Reunion virus, complete genome
taxid|1931371|NC_032840.1 Biomphalaria virus 3, complete genome
taxid|1980924|NC_010811.2 Ralstonia phage RSL1, complete genome
taxid|32619|NC_004035.1 Sorghum mosaic virus, complete genome
taxid|1640278|NC_027200.1 Rat cytomegalovirus ALL-03 isolate Malaysian, complete genome
taxid|218387|NC_004540.1 Kalanchoe top-spotting virus, complete genome
taxid|2170112|NC_026317.1 Howler monkey associated porprismacovirus 1 isolate SF1, complete genome
taxid|10986|NC_009248.1 Rice gall dwarf virus segment S1, complete sequence
taxid|10986|NC_009244.1 Rice gall dwarf virus segment S2, complete sequence
taxid|10986|NC_009243.1 Rice gall dwarf virus segment S3, complete sequence
taxid|10986|NC_009249.1 Rice gall dwarf virus segment S4, complete sequence
taxid|10986|NC_009247.1 Rice gall dwarf virus segment S5, complete sequence
taxid|10986|NC_009250.1 Rice gall dwarf virus segment S6, complete sequence
taxid|10986|NC_009251.1 Rice gall dwarf virus segment S7, complete sequence
taxid|10986|NC_009241.1 Rice gall dwarf virus segment S8, complete sequence
taxid|10986|NC_009246.1 Rice gall dwarf virus segment S9, complete sequence
taxid|10986|NC_009242.1 Rice gall dwarf virus segment S10, complete sequence
taxid|10986|NC_009245.1 Rice gall dwarf virus segment S11, complete sequence
taxid|10986|NC_009252.1 Rice gall dwarf virus segment S12, complete sequence
taxid|1867125|NC_039050.1 Cutavirus strain BR-337 NS1, putative VP1, hypothetical protein, VP2, and hypothetical protein genes, complete cds
taxid|1858671|NC_043683.1 Magnaporthe oryzae ourmia-like virus RdRp gene for RNA dependent RNA polymerase
taxid|2483671|NC_053234.1 Gordonia phage Kroos, complete genome
taxid|432201|NC_019767.1 Enterobacteria phage HK544, complete genome
taxid|1493510|NC_026928.1 Synechococcus phage ACG-2014e isolate Syn7803C2, complete genome
taxid|507476|NC_010440.1 Tomato leaf curl Mindanao virus DNA-A, complete genome
taxid|2170135|NC_030236.1 Impatiens flower break potyvirus isolate Asan, complete genome
taxid|909297|NC_016164.1 Synechococcus phage S-CBS1, complete genome
taxid|262968|NC_006549.1 Singapore grouper iridovirus, complete genome
taxid|1159195|NC_016960.1 Southern elephant seal virus, complete genome
taxid|2070152|NC_036802.1 Saffron latent virus isolate Ir-Kh1, complete genome
taxid|2721760|NC_048875.1 Pantoea phage vB_PagM_SSEM1, complete genome
taxid|1513315|NC_025825.1 Raccoon dog amdovirus isolate HS-R NS1, NS2, NS3, VP1, and VP2 genes, complete cds
taxid|1454551|NC_029062.1 Porcine sapovirus strain Cowden, complete genome
taxid|2767579|NC_054148.1 Burkholderia phage Mica, complete genome
taxid|1519404|NC_026165.1 Sewage-associated gemycircularvirus-9 isolate BS3970, complete sequence
taxid|2079276|NC_054899.1 Citrobacter phage vB_CroM_CrRp10, complete genome
taxid|1922823|NC_033161.1 Changjiang tombus-like virus 9 strain CJLX30737 hypothetical protein 1 and hypothetical protein 2 genes, complete cds
taxid|1959287|NC_035461.1 Reed chlorotic stripe virus strain Tianshui polyprotein gene, complete cds
taxid|1513237|NC_016144.1 Lloviu cuevavirus isolate Lloviu virus/M.schreibersii-wt/ESP/2003/Asturias-Bat86, complete genome
taxid|11033|NC_003215.1 Semliki forest virus, complete genome
taxid|1141138|NC_019398.1 Cronobacter phage vB_CsaM_GAP161, complete genome
taxid|1923696|NC_033416.1 Wuhan coneheads virus 2 strain ZCM13613 hypothetical protein 1, hypothetical protein 2, and hypothetical protein 3 genes, complete cds
taxid|1923537|NC_032854.1 Wenling picorna-like virus 9 strain WLJQ104209 hypothetical protein gene, complete cds
taxid|2307269|NC_048744.1 Pseudomonas phage EPa61, complete genome
taxid|1923618|NC_033083.1 Wenzhou picorna-like virus 32 strain WZSBei69487 hypothetical protein 1 and hypothetical protein 2 genes, complete cds
taxid|1922657|NC_032624.1 Beihai sea slater virus 1 strain BHHZL10310 hypothetical protein gene, complete cds
taxid|2759390|NC_052436.1 Mycobacterium phage Jorgensen, complete genome
taxid|2250469|NC_040421.1 Aspergillus fumigatus polymycovirus 1 segment 1, complete sequence
taxid|2250469|NC_040419.1 Aspergillus fumigatus polymycovirus 1 segment 2, complete sequence
taxid|2250469|NC_040420.1 Aspergillus fumigatus polymycovirus 1 segment 3, complete sequence
taxid|2250469|NC_040418.1 Aspergillus fumigatus polymycovirus 1 segment 4, complete sequence
taxid|2419618|NC_048735.1 Bacillus phage vB_BboS-125, complete genome
taxid|1921825|NC_032106.1 Saccharomyces kudriavzevii virus L-A1 isolate 1, complete genome
taxid|1922925|NC_033014.1 Hubei mosquito virus 1 strain mosHB236488 hypothetical protein gene, complete cds
taxid|2510571|NC_048155.1 Streptomyces phage Lilbooboo, complete genome
taxid|80942|NC_043580.1 Batai virus strain MS50 segment L, complete sequence
taxid|80942|NC_043579.1 Batai virus strain MS50 segment M, complete sequence
taxid|80942|NC_043581.1 Batai virus strain MS50 segment S, complete sequence
taxid|2283298|NC_052449.1 Mycobacterium phage NEHalo, complete genome
taxid|33746|NC_009826.1 Hepatitis C virus genotype 5, genome
taxid|876449|NC_031019.1 Enterobacteria phage UAB_Phi20, complete genome
taxid|2015844|NC_053507.1 Mycobacterium phage Finemlucis, complete genome
taxid|2057979|NC_040635.1 Birch leaf roll-associated virus isolate BpubFin407507, complete genome
taxid|1923201|NC_032216.1 Hubei sobemo-like virus 16 strain WGML146458 hypothetical protein 1 and hypothetical protein 2 genes, complete cds
taxid|1500827|NC_027346.1 Propionibacterium phage PHL171M01, complete genome
taxid|1809767|NC_029691.1 Ixeridium yellow mottle virus 1 isolate Bonghwa, complete genome
taxid|1403565|NC_040650.1 Pleione flower breaking virus isolate CZ-Wharf1, complete genome
taxid|1675866|NC_029997.2 Urbanus proteus nucleopolyhedrovirus isolate Southern Brazil, complete genome
taxid|2653273|NC_055818.1 Gordonia phage Jabberwocky, complete genome
taxid|2116466|NC_040428.1 Wenling frogfish arenavirus 1 strain XYHYG11303 segment L, complete sequence
taxid|2116466|NC_040426.1 Wenling frogfish arenavirus 1 strain XYHYG11303 segment M, complete sequence
taxid|2116466|NC_040427.1 Wenling frogfish arenavirus 1 strain XYHYG11303 segment S, complete sequence
taxid|1923235|NC_032191.1 Hubei sobemo-like virus 47 strain spider133229 hypothetical protein 1 and hypothetical protein 2 genes, complete cds
taxid|2041206|NC_054668.1 Streptomyces phage Daudau, complete genome
taxid|687360|NC_038341.1 Torque teno virus 21 isolate TCHN-B ORF2 and ORF1 genes, complete cds
taxid|2301548|NC_054716.1 Mycobacterium phage Cane17, complete genome
taxid|12063|NC_038319.1 polyprotein [echovirus 22 EV22, Harris, Genomic RNA Complete, 7339 nt]
taxid|1508710|NC_024443.1 Roundleaf bat hepatitis B virus isolate RBHBV/GB09-256/Hip_rub/GAB/2009, complete genome
taxid|2201042|NC_040570.1 Arracacha virus 1 isolate MS#6, complete genome
taxid|1923117|NC_033201.1 Hubei picorna-like virus 37 strain WHLC4784 hypothetical protein gene, complete cds
taxid|2686474|NC_053015.1 Pectobacterium phage MA12, complete genome
taxid|1493511|NC_026927.1 Synechococcus phage ACG-2014f isolate Syn7803C90, complete genome
taxid|1555208|NC_025428.1 Ruegeria phage DSS3-P1, complete genome
taxid|55951|NC_004667.1 Grapevine leafroll-associated virus 3, complete genome
taxid|1193422|NC_017979.1 Goose adenovirus 4, complete genome
taxid|475178|NC_010576.1 Lactococcus phage 1706, complete genome
taxid|2652414|NC_048816.1 Gordonia phage OhMyWard, complete genome
taxid|198503|AC_000010.1 Simian adenovirus 21, complete genome
taxid|2656604|NC_052465.1 Mycobacterium phage Snazzy, complete genome
taxid|2759464|NC_054653.1 Klebsiella virus KpV2811, complete genome
taxid|1690426|NC_042051.1 Streptomyces phage Aaronocolus, complete genome
taxid|1983547|NC_034628.1 Sulfolobus islandicus rod-shaped virus 4, partial genome
taxid|1353795|NC_025218.2 Leptopilina boulardi Toti-like virus strain NSref putative coat protein and RNA-dependent RNA polymerase genes, complete cds
taxid|1206313|NC_019920.1 Enterobacteria phage C-1 INW-2012, complete sequence
taxid|2696385|NC_049819.1 Escherichia phage atuna, complete genome
taxid|2056884|NC_040622.1 Cacao swollen shoot Ghana N virus isolate Gha63-15, complete genome
taxid|1815956|NC_047852.1 Pseudomonas phage phiNFS, complete genome
taxid|1411991|NC_007003.1 Banana streak virus strain Acuminata Vietnam, complete genome
taxid|2753656|NC_052980.1 Proteus phage ASh-2020a, complete genome
taxid|2530029|NC_049840.1 Klebsiella phage vB_KpnS_FZ10, complete genome
taxid|1264898|NC_030292.1 Ferret coronavirus isolate FRCoV-NL-2010, complete genome
taxid|2419797|NC_040586.1 Brassica napus RNA virus 1 isolate SP2S, complete genome
taxid|78540|NC_003433.1 Sleeping disease virus, complete genome
taxid|490913|NC_012696.1 Roseophage EE36P1, complete genome
taxid|1958784|NC_033824.1 Bat dicibavirus clone Bat/CAM/DicV-P2/2013 non-structural polyprotein and structural polyprotein genes, complete cds
taxid|687365|NC_014079.1 Torque teno virus 26, complete genome
taxid|640136|NC_012666.1 Emilia yellow vein virus-associated DNA beta, complete genome
taxid|1891773|NC_020070.1 Pteronotus davyi polyomavirus 1 isolate GTM203, complete genome
taxid|2231352|NC_048008.1 Salmonella phage S126, complete genome
taxid|465447|NC_010584.1 American grass carp reovirus segment 1, complete sequence
taxid|465447|NC_010585.1 American grass carp reovirus segment 2, complete sequence
taxid|465447|NC_010586.1 American grass carp reovirus segment 3, complete sequence
taxid|465447|NC_010587.1 American grass carp reovirus segment 4, complete sequence
taxid|465447|NC_010588.1 American grass carp reovirus segment 5, complete sequence
taxid|465447|NC_010589.1 American grass carp reovirus segment 6, complete sequence
taxid|465447|NC_010590.1 American grass carp reovirus segment 7, complete sequence
taxid|465447|NC_010591.1 American grass carp reovirus segment 8, complete sequence
taxid|465447|NC_010592.1 American grass carp reovirus segment 9, complete sequence
taxid|465447|NC_010593.1 American grass carp reovirus segment 10, complete sequence
taxid|465447|NC_010594.1 American grass carp reovirus segment 11, complete sequence
taxid|2510452|NC_048192.1 Staphylococcus phage vB_SpsS_QT1, complete genome
taxid|698486|NC_027993.1 Escherichia phage K1G, complete genome
taxid|573615|NC_014898.1 Lupine mosaic virus, complete genome
taxid|1923336|NC_033192.1 Hubei virga-like virus 21 strain mosHB236537 hypothetical protein genes, complete cds
taxid|2083198|NC_038671.1 Everglades virus, complete sequence
taxid|1923209|NC_032250.1 Hubei sobemo-like virus 23 strain QTM27250 hypothetical protein 1 and hypothetical protein 2 genes, complete cds
taxid|1368616|NC_022039.1 Brazoran virus segment L, complete sequence
taxid|1368616|NC_022038.1 Brazoran virus segment M, complete sequence
taxid|1368616|NC_022037.1 Brazoran virus segment S, complete sequence
taxid|1815521|NC_031944.1 Synechococcus phage S-WAM1 isolate 0810PA09, complete genome
taxid|1685750|NC_029637.1 Lake Sarah-associated circular virus-23 isolate LSaCV-23-LSMU-2013, complete sequence
taxid|2560317|NC_025347.1 Avian paramyxovirus 7 strain APMV-7/dove/Tennessee/4/75, complete genome
taxid|1510155|NC_024450.1 Falconid herpesvirus 1 strain S-18, complete genome
taxid|1513529|NC_038466.1 Sweet potato mosaic virus - [Brazil:Brasilia1:2007] isolate BR:BSB1, complete genome
taxid|1170234|NC_039196.1 Feline morbillivirus strain 761U, complete genome
taxid|2772072|NC_055881.1 CrAssphage cr112_1, complete genome
taxid|2592615|NC_048779.1 Vibrio phage USC-1, complete genome
taxid|1056833|NC_023709.1 Mycobacterium phage Wile, complete genome
taxid|33743|NC_039218.1 Kyasanur forest disease virus polyprotein gene, complete cds
taxid|1493511|NC_047714.1 Synechococcus phage ACG-2014f isolate Syn7803US26, complete genome
taxid|1472911|NC_023860.1 Porcine parvovirus 6 isolate TJ, complete genome
taxid|2269380|NC_048025.1 Shigella phage SFPH2, complete genome
taxid|1701404|NC_028993.1 Gokushovirinae GAIR4, complete sequence
taxid|1923246|NC_032753.1 Hubei tetragnatha maxillosa virus 4 strain arthropodmix13651 hypothetical protein gene, complete cds
taxid|1129032|NC_016998.1 Centrosema yellow spot virus DNA-A, complete genome
taxid|38012|NC_040606.1 Malacosoma neustria nucleopolyhedrovirus isolate ManeNPV-T2, complete genome
taxid|2060778|NC_036596.1 Fusarium graminearum alternavirus 1 isolate FgAV1/AH11 segment RNA1, complete sequence
taxid|2060778|NC_036601.1 Fusarium graminearum alternavirus 1 isolate FgAV1/AH11 segment RNA2, complete sequence
taxid|12136|NC_003924.1 Cricket paralysis virus nonstructural polyprotein and structural polyprotein genes, complete cds
taxid|1922989|NC_033307.1 Hubei noda-like virus 9 strain WHLC5367 RNA-dependent RNA polymerase gene, complete cds
taxid|1922989|NC_033308.1 Hubei noda-like virus 9 strain WHLC5367 capsid protein gene, complete cds
taxid|436242|NC_010235.1 Pepper leaf curl virus satellite DNA beta, complete genome
taxid|2282485|NC_055494.1 Sweet potato leaf curl Hubei virus isolate Hubei22-2017, complete genome
taxid|1922760|NC_033175.1 Beihai zhaovirus-like virus 4 strain BHZY60633 polyprotein gene, complete cds
taxid|2137353|NC_040608.1 Pythium polare RNA virus 1 PpRV1-OPU1176 genomic RNA, complete genome
taxid|1979541|NC_034509.1 Hoya chlorotic spot virus isolate 12-415, complete genome
taxid|1235428|NC_020085.1 Equus ferus caballus papillomavirus type 4, complete genome
taxid|2259808|NC_030873.1 Mink bocavirus 1 clone 1 non-structural protein 1 (NS1), non-capsid protein 1 (NP1), capsid protein 1 (VP1), and capsid protein 2 (VP2) genes, complete cds
taxid|1772307|NC_041932.1 Arthrobacter phage Martha, complete genome
taxid|174142|NC_005132.1 Botrytis virus X, complete genome
taxid|341053|NC_007803.1 Beilong virus, complete genome
taxid|1577997|NC_025837.1 Sauropus yellowing virus isolate THSP1-B P0, P1-P2 fusion protein, P1, P3-P5 readthrough protein, P3, and P4 genes, complete cds
taxid|1673873|NC_028860.1 Mycobacterium phage Smeadley, complete genome
taxid|59817|NC_003559.1 Faba bean necrotic yellows virus DNA-C, complete sequence
taxid|59817|NC_003560.1 Faba bean necrotic yellows virus DNA-R, complete sequence
taxid|59817|NC_003561.1 Faba bean necrotic yellows virus DNA-U1, complete genome
taxid|59817|NC_003562.1 Faba bean necrotic yellows virus DNA-M, complete sequence
taxid|59817|NC_003563.1 Faba bean necrotic yellows virus DNA-S, complete sequence
taxid|59817|NC_003564.1 Faba bean necrotic yellows virus DNA-U2, complete genome
taxid|59817|NC_003566.1 Faba bean necrotic yellows virus DNA-N, complete sequence
taxid|59817|NC_024457.1 Faba bean necrotic yellows virus segment DNA-U4, complete sequence
taxid|2708633|NC_051603.1 Mycobacterium phage Ximenita, complete genome
taxid|31631|NC_005147.1 Human coronavirus OC43, complete genome
taxid|2740182|NC_054673.1 Streptomyces phage Endor2, complete genome
taxid|2116467|NC_040465.1 Wenling frogfish arenavirus 2 strain XYHYG24857 segment L, complete sequence
taxid|2116467|NC_040466.1 Wenling frogfish arenavirus 2 strain XYHYG24857 segment M, complete sequence
taxid|2116467|NC_040464.1 Wenling frogfish arenavirus 2 strain XYHYG24857 segment S, complete sequence
taxid|1608093|NC_031248.1 Wenzhou Crab Virus 3 strain RBX9 glycoprotein (G1), putative nucleoprotein (N), glycoprotein (G2), and polymerase (L) genes, complete cds
taxid|1980519|NC_005301.3 Crimean-Congo hemorrhagic fever virus segment L, complete sequence
taxid|1980519|NC_005300.2 Crimean-Congo hemorrhagic fever virus segment M, complete sequence
taxid|1980519|NC_005302.1 Crimean-Congo hemorrhagic fever virus segment S, complete sequence
taxid|1542090|NC_028939.1 Pseudomonas phage vB_Pae_PS44, complete genome
taxid|1560351|NC_025357.1 Goutanap virus strain F33/CI/2004, partial genome
taxid|1087070|NC_038928.1 Aspergillus foetidus slow virus 1 CP gene and RdRp gene, genomic RNA
taxid|2301732|NC_037657.1 Bat Middle East Hepe-Astrovirus isolate KSA403, partial genome
taxid|1503288|NC_028761.1 BtMf-AlphaCoV/JX2012, complete genome
taxid|2340808|NC_040825.1 Cluster bean endornavirus 1 isolate 593049, complete genome
taxid|50713|NC_028255.1 Cocal virus Indiana 2, complete genome
taxid|1316739|NC_021300.1 Pseudoalteromonas phage RIO-1, complete genome
taxid|1864623|NC_031077.1 Enterobacter phage Tyrion, complete genome
taxid|498805|NC_010307.1 Emilia yellow vein virus-[Fz1], complete genome
taxid|1922569|NC_032527.1 Beihai picorna-like virus 26 strain BZL93356 hypothetical protein 1 and hypothetical protein 2 genes, complete cds
taxid|1821554|NC_031229.1 Gordonia phage Hotorobo, complete genome
taxid|48201|NC_043133.1 Maclura mosaic virus polyprotein mRNA, partial NIb and complete coat protein region, partial cds
taxid|1195364|NC_038519.1 Miniopterus schreibersii papillomavirus 1 strain TT20F, complete genome
taxid|10510|NC_001876.1 Bovine adenovirus 3 complete genome
taxid|912033|NC_014645.1 Ageratum leaf curl Cameroon virus, complete genome
taxid|1611545|NC_028698.1 Salmonella phage f18SE, complete genome
taxid|1923012|NC_033311.1 Hubei orthoptera virus 4 strain ZCM21011 RNA-dependent RNA polymerase gene, complete cds
taxid|1923012|NC_033312.1 Hubei orthoptera virus 4 strain ZCM21011 capsid protein gene, complete cds
taxid|1820160|NC_040306.1 Human feces pecovirus strain PeCV-NI, complete genome
taxid|2268609|NC_048711.1 Staphylococcus phage SA780ruMSSAST101, complete genome
taxid|1608088|NC_031270.1 Tacheng Tick Virus 6 strain TCRP-2 ORF1 (ORF1), ORF2 (ORF2), ORF3 (ORF3), and RNA-dependent RNA polymerase (L) genes, complete cds
taxid|1913570|NC_041902.1 Pseudomonas phage PA5, complete genome
taxid|1815972|NC_031277.1 Mycobacterium phage ArcherNM, complete genome
taxid|2201442|NC_047989.1 Microbacterium phage RobsFeet, complete genome
taxid|2558066|NC_055566.1 Parsley severe stunt alphasatellite 4 isolate PSSA4-Pa21, complete genome
taxid|1747326|NC_028671.2 Enterococcus phage vB_EfaS_IME197, complete genome
taxid|11620|NC_004297.1 Lassa virus segment L, complete sequence
taxid|11620|NC_004296.1 Lassa virus segment S, complete sequence
taxid|1923636|NC_032900.1 Wenzhou picorna-like virus 49 strain WZFSL84024 hypothetical protein gene, complete cds
taxid|1262532|NC_021533.1 Mycobacterium phage BTCU-1, complete genome
taxid|1986291|NC_022646.1 Clostera anastomosis granulovirus Henan, complete genome
taxid|2283031|NC_048053.1 Dickeya phage vB_DsoM_JA29, complete genome
taxid|2911440|NC_009526.1 Staphylococcus phage 80alpha, complete genome
taxid|1513489|NC_024894.1 Bitter gourd yellow vein virus isolate BD12C8 segment DNA-A, complete sequence
taxid|1513489|NC_024895.1 Bitter gourd yellow vein virus isolate BD12C8 segment DNA-B, complete sequence
taxid|2036055|NC_048625.1 Lactobacillus phage T25 DNA, complete genome
taxid|943083|NC_024150.1 California sea lion adenovirus 1 strain Zc11-030, complete genome
taxid|439015|NC_009757.1 Marine RNA virus JP-A, complete genome
taxid|1211285|NC_054977.1 Staphylococcus phage SP5, complete genome
taxid|1923309|NC_032806.1 Hubei toti-like virus 20 strain CC62244 hypothetical protein 1 and hypothetical protein 2 genes, complete cds
taxid|1922566|NC_032636.1 Beihai picorna-like virus 23 strain YYSZX17154 hypothetical protein 1 and hypothetical protein 2 genes, complete cds
taxid|1923118|NC_033025.1 Hubei picorna-like virus 38 strain spider133826 hypothetical protein gene, complete cds
taxid|2583366|NC_055452.1 Lates calcarifer birnavirus isolate A110617 segment A, complete sequence
taxid|2583366|NC_055451.1 Lates calcarifer birnavirus isolate A110617 segment B, complete sequence
taxid|573172|NC_029067.1 Vibrio phage eugene 12A10 genomic sequence
taxid|1864622|NC_031048.1 Enterobacter phage Arya, complete genome
taxid|290090|NC_017987.1 Sida yellow mosaic China virus - [Hainan 8] complete genome, isolate Hn7
taxid|2484216|NC_051718.1 Mycobacterium phage Whouxphf, complete genome
taxid|1000373|NC_016757.1 Rosellinia necatrix quadrivirus 1 segment 1, complete genome
taxid|1000373|NC_016759.1 Rosellinia necatrix quadrivirus 1 segment 2, complete genome
taxid|1000373|NC_016760.1 Rosellinia necatrix quadrivirus 1 segment 3, complete genome
taxid|1000373|NC_016758.1 Rosellinia necatrix quadrivirus 1 segment 4, complete genome
taxid|2883943|NC_005263.2 Burkholderia phage Bcep1, complete genome
taxid|1592127|NC_040779.1 Odonata-associated circular virus-7 isolate OdasCV-7-US-1706LM1-12, complete genome
taxid|2740800|NC_047706.1 Uncultured phage_MedDCM-OCT-S31-C1 DNA, complete genome, group G9, isolate: uvMED-CGR-U-MedDCM-OCT-S31-C1
taxid|2601697|NC_048809.1 Salmonella phage 2-3, complete genome
taxid|445227|NC_009533.1 Maize white line mosaic virus, complete genome
taxid|54290|NC_001710.1 GB virus C/Hepatitis G virus, complete genome
taxid|85618|NC_001987.1 Ateline herpesvirus 3 complete genome
taxid|1421067|NC_038511.1 Tunisvirus fontaine2 strain U484, complete genome
taxid|320856|NC_023014.1 Bidens mosaic virus isolate SP01, complete genome
taxid|2169980|NC_039035.1 Barley yellow dwarf virus-GPV isolate 05YC3 coat protein gene, complete cds
taxid|1922809|NC_033016.1 Changjiang tombus-like virus 16 strain CJLX25258 hypothetical protein 1, hypothetical protein 2, and hypothetical protein 3 genes, complete cds
taxid|2713222|NC_048852.1 Salmonella phage L6jm, complete genome
taxid|1109710|NC_016435.1 Gordonia phage GRU1, complete genome
taxid|2054611|NC_040547.1 Rodent Torque teno virus 4 isolate 319, complete genome
taxid|37296|NC_009333.1 Human herpesvirus 8 strain GK18, complete genome
taxid|578361|NC_011643.1 Soybean yellow mottle mosaic virus, complete genome
taxid|1916120|NC_054796.1 Mycobacterium phage LeoAvram, complete genome
taxid|223352|NC_004647.1 Tomato leaf curl Sri Lanka virus, complete genome
taxid|377462|NC_008559.1 Malvastrum yellow mosaic virus DNA-A, complete genome
taxid|1923976|NC_032105.1 Simian mastadenovirus WIV19, complete genome
taxid|1016857|NC_015505.1 Banana streak UM virus, complete genome
taxid|2137858|NC_040568.1 Mume virus A isolate pm14, complete genome
taxid|2768139|NC_051705.1 Mycobacterium phage Royals2015, complete genome
taxid|1551710|NC_028920.1 Mycobacterium phage Abrogate, complete genome
taxid|1795999|NC_038502.1 Pacific flying fox faeces associated gemycircularvirus-7 isolate Tbat_H_103921, complete genome
taxid|2762401|NC_055864.1 Gordonia phage Love, complete genome
taxid|742922|NC_038416.1 Cyclovirus NG12, complete genome
taxid|1868659|NC_035179.1 Sugarcane striate virus isolate SCStV_GP_TC9-3_2013, complete genome
taxid|260379|NC_005348.1 Tomato leaf curl Mali virus, complete genome
taxid|1204533|NC_020081.2 Bacillus phage phiAGATE, complete genome
taxid|2010333|NC_038925.1 Tomato leaf curl Laos betasatellite C1 gene, clone l171-1
taxid|284687|NC_009947.1 Amasya cherry disease associated chrysovirus segment 1, complete sequence
taxid|284687|NC_009946.1 Amasya cherry disease associated chrysovirus segment 2, complete sequence
taxid|284687|NC_009945.1 Amasya cherry disease associated chrysovirus segment 3, complete sequence
taxid|284687|NC_009944.1 Amasya cherry disease associated chrysovirus segment 4, complete sequence
taxid|1923689|NC_033447.1 Wuhan Millipede virus 4 strain GCM8225 segment Seg 1 RdRp gene, complete cds
taxid|1923689|NC_033448.1 Wuhan Millipede virus 4 strain GCM8225 segment Seg 2 hypothetical protein gene, complete cds
taxid|1923689|NC_033449.1 Wuhan Millipede virus 4 strain GCM8225 segment Seg 3 hypothetical protein gene, complete cds
taxid|1923689|NC_033454.1 Wuhan Millipede virus 4 strain GCM8225 segment Seg 4 putative capsid protein gene, complete cds
taxid|1608066|NC_031215.1 Shayang Fly Virus 2 strain SYY1-8 nucleocapsid (N), ORF2 (ORF2), X protein (X), matrix protein (M), glycoprotein (G), and RNA-dependent RNA polymerase (L) genes, complete cds
taxid|1815630|NC_041881.1 Pseudomonas phage pf16, complete genome
taxid|1162280|NC_020257.1 Tomato rugose yellow leaf curl virus isolate U2 clone 1 segment DNA_A, complete sequence
taxid|1162280|NC_038234.1 Tomato rugose yellow leaf curl virus isolate U1 clone 3 segment DNA_B, complete sequence
taxid|1933063|NC_048652.1 Bacillus phage vB_BsuM-Goe3, complete genome
taxid|1608072|NC_031217.1 Shuangao Bedbug Virus 2 strain SACC-1 ORF1 (ORF1), glycoprotein (G), and RNA-dependent RNA polymerase (L) genes, complete cds
taxid|1714362|NC_028480.1 Red clover powdery mildew-associated totivirus 1 genomic RNA, complete genome, isolate: RPaTV1a_65-114
taxid|1922957|NC_033255.1 Hubei narna-like virus 3 strain QTM25395 RNA-dependent RNA polymerase gene, complete cds
taxid|1567475|NC_026589.1 Mycobacterium phage Sbash, complete genome
taxid|64299|NC_026620.1 Jutiapa virus strain JG-128, complete genome
taxid|1752027|NC_041964.1 Pseudomonas phage R18 DNA, complete genome
taxid|682382|NC_013443.1 HMO Astrovirus A, complete genome
taxid|1912321|NC_041900.1 Klebsiella phage vB_KpnM_KpV52, complete genome
taxid|1698421|NC_028669.1 Staphylococcus phage phiJB, complete genome
taxid|1692247|NC_027782.1 Didemnum sp. Sea Squirt associated virus isolate I0026A4, complete genome
taxid|11120|NC_001451.1 Avian infectious bronchitis virus, complete genome
taxid|33760|NC_008039.1 Prune dwarf virus RNA 1, complete sequence
taxid|33760|NC_008037.1 Prune dwarf virus RNA 2, complete sequence
taxid|33760|NC_008038.1 Prune dwarf virus, complete genome
taxid|1675551|NC_042050.1 Mycobacterium phage Godines, complete genome
taxid|2484218|NC_048740.1 Arthrobacter phage Mendel, complete genome
taxid|2171378|NC_055486.1 Murine adeno-associated virus 2 isolate MAAV2/NYC/Manhattan/poolF1, partial genome
taxid|2736261|NC_055848.1 Vibrio phage AG74, complete genome
taxid|1655661|NC_027647.1 Microviridae Fen7918_21, complete genome
taxid|1923415|NC_032123.1 Shahe hepe-like virus 1 strain SHWC13572 replicase, hypothetical protein, putative structural protein, and hypothetical protein genes, complete cds
taxid|1352511|NC_021705.2 Thin paspalum asymptomatic virus strain 2005, complete genome
taxid|741733|NC_014907.1 Malvastrum yellow mosaic Cameroon alphasatellite, complete genome
taxid|2108121|NC_051611.1 Mycobacterium phage Adonis, complete genome
taxid|1923697|NC_033764.1 Wuhan cricket virus 2 strain WHXS3745 segment Seg 1 RdRp gene, complete cds
taxid|1923697|NC_033765.1 Wuhan cricket virus 2 strain WHXS3745 segment Seg 2 hypothetical protein gene, complete cds
taxid|1923697|NC_033766.1 Wuhan cricket virus 2 strain WHXS3745 segment Seg 3 putative capsid protein gene, complete cds
taxid|1923697|NC_033767.1 Wuhan cricket virus 2 strain WHXS3745 segment Seg 4 hypothetical protein gene, complete cds
taxid|1923697|NC_033768.1 Wuhan cricket virus 2 strain WHXS3745 segment Seg 5 hypothetical protein gene, complete cds
taxid|1923697|NC_033769.1 Wuhan cricket virus 2 strain WHXS3745 segment Seg 6 hypothetical protein gene, complete cds
taxid|1034150|NC_042030.1 Mycobacterium phage Yoshi, complete sequence
taxid|363716|NC_007919.3 Nora virus, complete genome
taxid|1923646|NC_033067.1 Wenzhou picorna-like virus 9 strain WZSBei69430 hypothetical protein 1 and hypothetical protein 2 genes, complete cds
taxid|38804|NC_005179.1 Yaba monkey tumor virus, complete genome
taxid|2079544|NC_047933.1 Pseudomonas phage phiNV3, complete genome
taxid|251749|NC_021312.1 Phaeocystis globosa virus strain 16T, complete genome
taxid|265877|NC_038420.1 Mint vein banding-associated virus isolate NCGR MEN 454, partial genome
taxid|563769|NC_011357.1 Stx2-converting phage 1717, complete prophage genome
taxid|1395983|NC_024786.1 Escherichia phage vB_EcoP_PhAPEC5, complete genome
taxid|2056385|NC_040313.1 Varroa destructor virus 3 isolate VDV-3, complete genome
taxid|1606763|NC_028947.1 Mycobacterium phage Kratio, complete genome
taxid|1987736|NC_038400.1 Bat associated cyclovirus 11 isolate BtMspp.-CV/GD2012, complete genome
taxid|159602|NC_038859.1 Pongine herpesvirus 1 (Chimpanzee herpesvirus) gB gene for glycoprotein B gene
taxid|1883373|NC_031127.1 Erwinia phage vB_EamM_Huxley, complete genome
taxid|2301687|NC_048044.1 Klebsiella phage NJR15, complete genome
taxid|1927956|NC_055056.1 LeviOr01 virus genome assembly, chromosome: LeviOr01
taxid|1327977|NC_021796.1 Cellulophaga phage phi38:1, complete genome
taxid|11138|NC_001846.1 Murine hepatitis virus strain MHV-A59 C12 mutant, complete genome
taxid|945960|NC_026615.1 Tamarillo leaf malformation virus isolate A, complete genome
taxid|1123964|NC_020077.1 Sulfolobus virus STSV2, complete genome
taxid|1923474|NC_033084.1 Shuangao sobemo-like virus 1 strain insectZJ66941 hypothetical protein 1 and hypothetical protein 2 genes, complete cds
taxid|2069326|NC_040591.1 Medicago sativa amalgavirus 1 strain MsAV1-Maverick genomic sequence
taxid|576791|NC_012749.1 Enterobacteria phage WV8, complete genome
taxid|1508711|NC_024444.1 Horseshoe bat hepatitis B virus isolate HBHBV/GB09-403/Rhi_alc/GAB/2009, complete genome
taxid|2170107|NC_039066.1 Camel associated porprismacovirus 3 isolate DcSCV_c1345, complete genome
taxid|1113547|NC_025443.1 Salmonella phage 9NA, complete genome
taxid|10623|NC_001541.1 Cottontail rabbit papillomavirus, complete genome
taxid|299200|NC_007180.1 Thunberg fritillary virus, complete genome
taxid|1567012|NC_028991.1 Clostridium phage phiCT453A, complete genome
taxid|2024340|NC_054998.1 Lactococcus phage 62606, complete genome
taxid|1922819|NC_033169.1 Changjiang tombus-like virus 5 strain CJLX42586 hypothetical protein 1, hypothetical protein 2, and hypothetical protein 3 genes, complete cds
taxid|1923723|NC_033457.1 Wuhan insect virus 19 strain WHCCII13334 1ab, hypothetical protein, and putative structural polyprotein genes, complete cds
taxid|1778561|NC_029111.1 Ctenophore-associated circular virus 4, complete genome
taxid|1721090|NC_028252.1 Tasmanian aquabirnavirus isolate TABV 98-00208 segment A, complete sequence
taxid|1721090|NC_028253.1 Tasmanian aquabirnavirus isolate TABV 98-00208 segment B, complete sequence
taxid|64282|NC_043114.1 Dakar bat virus strain 209 NS5 protein (NS5) gene, partial cds
taxid|12197|NC_003492.1 Bean yellow mosaic virus, complete genome
taxid|340921|NC_007619.1 Kelp fly virus, complete genome
taxid|1922886|NC_032276.1 Hubei diptera virus 5 strain SCM245062 RNA-dependent RNA polymerase gene, complete cds
taxid|1922886|NC_032277.1 Hubei diptera virus 5 strain SCM245062 putative glycoprotein gene, complete cds
taxid|1922886|NC_032281.1 Hubei diptera virus 5 strain SCM245062 putative nucleoprotein gene, complete cds
taxid|1327948|NC_021318.1 Mycobacterium phage Chy5, complete genome
taxid|2502301|NC_054918.1 Escherichia phage vB_EcoM_G4498, complete genome
taxid|1511883|NC_012729.2 Human bocavirus 4 NI strain HBoV4-NI-385, complete genome
taxid|2282909|NC_051665.1 Mycobacterium phage Harley, complete genome
taxid|54315|NC_002032.1 Bovine viral diarrhea virus genotype 2, complete genome
taxid|754058|NC_020863.1 Vibrio phage PWH3a-P1 genomic sequence
taxid|1890365|NC_030840.1 Coccinia mottle virus isolate Su12-25, complete genome
taxid|2881399|NC_005284.1 Bacteriophage phi1026b, complete genome
taxid|35305|NC_055119.1 California encephalitis virus strain BFS 283 segment L, complete sequence
taxid|35305|NC_055118.1 California encephalitis virus strain BFS 283 segment M, complete sequence
taxid|35305|NC_055117.1 California encephalitis virus strain BFS 283 segment S, complete sequence
taxid|1618247|NC_026651.1 Avon-Heathcote Estuary associated circular virus 23 isolate AHEaCV-23-NZ-2161TU-2012, complete genome
taxid|2772071|NC_055880.1 CrAssphage cr111_1, complete genome
taxid|2801574|NC_053007.1 Salmonella phage ER6, complete genome
taxid|1540099|NC_027297.1 Salmonella phage Stitch, complete genome
taxid|10796|NC_001718.1 Porcine parvovirus, complete genome
taxid|1045800|NC_055125.1 Chaetoceros sp. RNA virus 2 genes for putative replication related protein, putative structural protein, complete cds, isolate: Csp02RNAV01
taxid|2686263|NC_048837.1 Flavobacterium phage vB_FspS_mumin9-1, complete genome
taxid|2169757|NC_034251.1 Vicugna pacos polyomavirus 1 isolate UCD1, complete genome
taxid|1566995|NC_027388.1 Pseudomonas phage YH6, complete genome
taxid|1923609|NC_033088.1 Wenzhou picorna-like virus 24 strain WZSBei69493 hypothetical protein gene, complete cds
taxid|2033721|NC_038689.1 Tomato yellow leaf curl Yunnan betasatellite isolate SC230, complete sequence
taxid|2762280|NC_060133.1 Gordonia phage Rabbitrun, complete genome
taxid|2116559|NC_043539.1 Mount Mabu Lophuromys virus 1 isolate MOZ135_1, complete genome
taxid|2219217|NC_040341.1 Lepus americanus faeces associated microvirus SHP1 6472, complete genome
taxid|2059850|NC_048134.1 Lactobacillus phage Lpa804, complete genome
taxid|1922437|NC_032463.1 Beihai narna-like virus 10 strain BHZY60512 RNA-dependent RNA polymerase and hypothetical protein genes, complete cds
taxid|2508184|NC_048199.1 Nitrosopumilus spindle-shaped virus isolate NSV1, partial genome
taxid|1527523|NC_025674.1 Macrophomina phaseolina tobamo-like virus strain IL-01 2013, complete genome
taxid|37733|NC_004362.1 Prunus necrotic ringspot virus RNA 1, complete genome
taxid|37733|NC_004363.1 Prunus necrotic ringspot virus RNA 2, complete genome
taxid|37733|NC_004364.1 Prunus necrotic ringspot virus RNA 3, complete sequence
taxid|325676|NC_015874.1 Nam Dinh virus, complete genome
taxid|2171394|NC_055488.1 Mus musculus polyomavirus 3 isolate MPoV3/NYC/2015/K003/3347, complete genome
taxid|1691954|NC_028805.1 Brevibacillus phage Jenst, complete genome
taxid|1003177|NC_029057.1 Vibrio phage qdvp001, partial genome
taxid|1960046|NC_034444.1 Hom-1 vesivirus, complete genome
taxid|1972569|NC_025394.1 Perinet virus, complete genome
taxid|11029|NC_001544.1 Ross River virus, complete genome
taxid|64288|NC_039219.1 Royal Farm virus from Afghanistan polyprotein gene, complete cds
taxid|11277|NC_001560.1 Vesicular stomatitis Indiana virus, complete genome
taxid|1964565|NC_052968.1 Synechococcus virus S-ESS1, complete genome
taxid|1980427|NC_029562.1 Fig mosaic virus mRNA for RNA-dependent RNA polymerase (RdRp gene)
taxid|1980427|NC_029565.1 Fig mosaic virus mRNA for putative glycoprotein precursor (RNA-2 gene), isolate Gr10
taxid|1980427|NC_029563.1 Fig mosaic virus mRNA for putative nucleocapsid protein (N gene), isolate Gr10
taxid|1980427|NC_029564.1 Fig mosaic virus mRNA for P4 protein (RNA4 gene), isolate Gr10
taxid|1980427|NC_029566.1 Fig mosaic virus RNA5 gene for p5 protein, genomic RNA, isolate Gr10
taxid|1980427|NC_029568.1 Fig mosaic virus RNA6 gene for p6 protein, genomic RNA, isolate Gr10
taxid|2843704|NC_026760.1 Apple geminivirus 1 isolate China, complete genome
taxid|645427|NC_034975.1 California sea lion astrovirus 2 RNA-dependent RNA polymerase gene, partial cds; and capsid protein gene, complete cds
taxid|915427|NC_012486.1 Human papillomavirus type 112, complete genome
taxid|1476886|NC_024215.1 Lactococcus phage P078, complete genome
taxid|2293304|NC_040364.1 Spider associated circular virus 3 isolate BC_I1653_G3, complete sequence
taxid|1949197|NC_038990.1 Sida chlorotic mottle virus isolate BR:Trm531.1:10, complete sequence
taxid|1913575|NC_041903.1 Pseudomonas phage PA10, complete genome
taxid|305674|NC_006966.1 Deerpox virus W-848-83, complete genome
taxid|1922776|NC_033118.1 Changjiang narna-like virus 1 strain CJLX30050 RNA-dependent RNA polymerase gene, complete cds
taxid|1868658|NC_001943.1 Human astrovirus, complete genome
taxid|1538364|NC_029007.1 Ralstonia phage RSJ5 DNA, complete genome
taxid|1922325|NC_039036.1 Giraffa camelopardalis papillomavirus 1 isolate GC2011, complete genome
taxid|78395|NC_004755.1 Sugarcane streak virus reunion, complete genome
taxid|2218499|NC_054923.1 Escherichia phage KIT03 DNA, complete sequence
taxid|1283071|NC_021540.1 Vibrio phage JA-1, complete genome
taxid|1922953|NC_032861.1 Hubei narna-like virus 22 strain SZmix20730 RNA-dependent RNA polymerase gene, complete cds
taxid|186786|NC_011068.1 Ourmia melon virus
taxid|186786|NC_011069.1 Ourmia melon virus
taxid|186786|NC_011070.1 Ourmia melon virus
taxid|497136|NC_038321.1 Chaetoceros tenuissimus RNA virus genes for replicase polyprotein, structural polyprotein, complete cds
taxid|2231342|NC_048005.1 Salmonella phage S113, complete genome
taxid|146015|NC_020474.2 Elephantid herpesvirus 1, complete genome
taxid|1229751|NC_021861.1 Lactococcus phage BM13, complete genome
taxid|326037|NC_008799.1 Staphylococcus phage phiETA3, complete genome
taxid|2234035|NC_054639.1 Salmonella phage Skate, complete genome
taxid|2024294|NC_054812.1 Mycobacterium phage JoshKayV, complete genome
taxid|2079285|NC_051725.1 Mycobacterium phage Rem711, complete genome
taxid|2283259|NC_052463.1 Mycobacterium phage Sibs6, complete genome
taxid|1923535|NC_032818.1 Wenling picorna-like virus 7 strain WLJQ102051 hypothetical protein 1 and hypothetical protein 2 genes, complete cds
taxid|1538454|NC_043600.1 Pacui virus strain BEAN27326 segment L RNA-dependent RNA polymerase gene, complete cds
taxid|1538454|NC_043602.1 Pacui virus strain BEAN27326 segment M glycoprotein precursor, gene, complete cds
taxid|1538454|NC_043601.1 Pacui virus strain BEAN27326 segment S nucleocapsid protein N gene, complete cds
taxid|1923407|NC_033194.1 Sanxia water strider virus 8 strain SXSSP2580 hypothetical protein gene, complete cds
taxid|1640972|NC_028836.1 Pseudomonas phage DL62, complete genome
taxid|1685768|NC_029580.1 Lake Sarah-associated circular virus-4 isolate LSaCV-4-LSWO-2013, complete sequence
taxid|996311|NC_006874.1 Tomato leaf curl Madagascar virus-Menabe [Madagascar:Morondova:2001], complete genome
taxid|2902904|NC_011291.1 Mycobacterium phage Brujita, complete genome
taxid|1367204|NC_021925.1 Choristoneura occidentalis alphabaculovirus, complete genome
taxid|54315|NC_039237.1 Bovine viral diarrhea virus 2 polyprotein gene, complete cds
taxid|1301279|NC_021901.1 Invertebrate iridovirus 22 complete genome
taxid|47929|NC_006150.1 Macacine herpesvirus 3, complete genome
taxid|1923193|NC_033267.1 Hubei rhabdo-like virus 9 strain WHZHC73015 hypothetical protein 1, hypothetical protein 2, hypothetical protein 3, hypothetical protein 4, hypothetical protein 5, putative glycoprotein, and RNA-dependent RNA polymerase genes, complete cds
taxid|1008292|NC_038700.1 Trichomonas vaginalis virus 4 strain TVV4-OC3, complete genome
taxid|1655652|NC_027639.1 Microviridae Fen2266_11, complete genome
taxid|1094892|NC_016072.1 Megavirus chiliensis, complete genome
taxid|1923293|NC_033231.1 Hubei tombus-like virus 6 strain WGML12775 hypothetical protein 1, hypothetical protein 2, and hypothetical protein 3 genes, complete cds
taxid|1980431|NC_029567.1 Raspberry leaf blotch virus segment RNA1, complete genome
taxid|1980431|NC_029558.1 Raspberry leaf blotch virus segment RNA2, complete genome
taxid|1980431|NC_029559.1 Raspberry leaf blotch virus segment RNA3, complete genome
taxid|1980431|NC_029560.1 Raspberry leaf blotch virus segment RNA4, complete genome
taxid|1980431|NC_029561.1 Raspberry leaf blotch virus segment RNA5, complete genome
taxid|1980431|NC_029571.1 Raspberry leaf blotch virus isolate Pittenweem segment RNA6, complete sequence
taxid|1980431|NC_029572.1 Raspberry leaf blotch virus isolate Pittenweem segment RNA7, complete sequence
taxid|1980431|NC_029573.1 Raspberry leaf blotch virus isolate Pittenweem segment RNA8, complete sequence
taxid|1923443|NC_032894.1 Shahe picorna-like virus 13 strain SHWC13556 hypothetical protein gene, complete cds
taxid|12161|NC_001598.1 Beet yellows virus, complete genome
taxid|66200|NC_006265.1 Carrot red leaf virus, complete genome
taxid|1920294|NC_047859.1 Salmonella phage SP01, complete genome
taxid|2169733|NC_039082.1 Euphorbia mosaic virus Peru DNA-A, complete genome
taxid|1923629|NC_032947.1 Wenzhou picorna-like virus 42 strain WZFSL74289 hypothetical protein 1 and hypothetical protein 2 genes, complete cds
taxid|1980426|NC_013105.1 European mountain ash ringspot-associated virus RNA 1, complete genome
taxid|1980426|NC_013106.1 European mountain ash ringspot-associated virus RNA 2, complete genome
taxid|1980426|NC_013108.1 European mountain ash ringspot-associated virus RNA 3, complete genome
taxid|1980426|NC_013107.1 European mountain ash ringspot-associated virus RNA 4, complete genome
taxid|1922448|NC_032468.1 Beihai narna-like virus 20 strain BWBFG40664 RNA-dependent RNA polymerase gene, complete cds
taxid|1881262|NC_048066.1 Vibrio phage 1.202.O._10N.222.45.E8, partial genome
taxid|1972612|NC_039202.1 Flanders virus nucleoprotein, phosphoprotein, hypothetical proteins, matrix, glycoprotein, hypothetical protein, and polymerase genes, complete cds
taxid|450605|NC_043527.1 Seewis virus isolate EWS25 nucleocapsid gene, complete cds
taxid|2599838|NC_049470.1 Arthrobacter phage TripleJ, complete genome
taxid|1732063|NC_029119.1 Staphylococcus phage SPbeta-like, complete genome
taxid|2108204|NC_040798.1 Nephila clavipes virus 1 isolate SC, complete genome
taxid|1572716|NC_041923.1 Salmonella phage Mushroom, complete genome
taxid|1090133|NC_019501.1 Enterobacteria phage IME10, complete genome
taxid|348823|NC_011542.1 Iranian maize mosaic nucleorhabdovirus, complete genome
taxid|994485|NC_038640.1 Scophthalmus maximus reovirus segment L1, complete sequence
taxid|994485|NC_038634.1 Scophthalmus maximus reovirus segment L2, complete sequence
taxid|994485|NC_038635.1 Scophthalmus maximus reovirus segment L3, complete sequence
taxid|994485|NC_038641.1 Scophthalmus maximus reovirus segment M4, complete sequence
taxid|994485|NC_038636.1 Scophthalmus maximus reovirus segment M5, complete sequence
taxid|994485|NC_038637.1 Scophthalmus maximus reovirus segment M6, complete sequence
taxid|994485|NC_038642.1 Scophthalmus maximus reovirus segment S10, complete sequence
taxid|994485|NC_038644.1 Scophthalmus maximus reovirus segment S11, complete sequence
taxid|994485|NC_038643.1 Scophthalmus maximus reovirus segment S7, complete sequence
taxid|994485|NC_038639.1 Scophthalmus maximus reovirus segment S8, complete sequence
taxid|994485|NC_038638.1 Scophthalmus maximus reovirus segment S9, complete sequence
taxid|2884420|NC_023719.1 Bacillus phage G, complete genome
taxid|1516080|NC_024690.1 HCBI9.212 virus complete sequence
taxid|60876|NC_038673.1 Pixuna virus strain Pixuna BeAr 35645, complete genome
taxid|2588513|NC_048788.1 Mycobacterium phage ThetaBob, complete genome
taxid|1676181|NC_030472.1 Chimpanzee faeces associated microphage 1 isolate CPNG_29298, complete genome
taxid|908028|NC_014845.1 Bhendi yellow vein India virus [India:Dharwad OYDWR2:2006] DNA-A, complete genome
taxid|1084717|NC_016032.1 Porcine bocavirus 4-1, complete genome
taxid|93386|NC_034266.1 Columbid alphaherpesvirus 1 strain HLJ, complete genome
taxid|2656542|NC_048823.1 Gordonia phage Untouchable, complete genome
taxid|1923414|NC_032798.1 Shahe endorna-like virus 1 strain SHWC0209c12790 hypothetical protein gene, complete cds
taxid|2565502|NC_054650.1 Shigella phage DS8, complete genome
taxid|2016456|NC_035200.1 Giant panda circovirus 1 strain gpci001, complete genome
taxid|388038|NC_008614.1 Cucumber mottle virus, complete genome
taxid|490912|NC_012697.1 Roseophage DSS3P2, complete genome
taxid|1486427|NC_024147.1 Mycobacterium phage ZoeJ, complete genome
taxid|447171|NC_010832.1 Lettuce virus X, complete genome
taxid|73498|NC_001964.1 Sphaeropsis sapinea RNA virus 2, complete genome
taxid|2282644|NC_040721.1 Lolium perenne-associated virus isolate 2-28-G, complete genome
taxid|1887216|NC_030798.1 Bos taurus papillomavirus 18, complete genome
taxid|1206110|NC_019782.1 Lactobacillus phage AQ113, complete genome
taxid|2169701|NC_001512.1 O'nyong-nyong virus, complete genome
taxid|1568974|NC_025475.1 Chickpea yellow dwarf virus isolate CpYDV-PK_PK103_2012, complete genome
taxid|683179|NC_013464.1 Saccharum streak virus, complete genome
taxid|687344|NC_038336.1 Torque teno virus 5 isolate TCHN-C1 Orf2 and Orf1 genes, complete cds
taxid|1415145|NC_022982.1 Xylella phage Paz, complete genome
taxid|347219|NC_008169.1 Citrus leprosis virus C RNA-1, complete genome
taxid|347219|NC_008170.1 Citrus leprosis virus C RNA-2, complete genome
taxid|939923|NC_014823.1 Tolypocladium cylindrosporum virus 1, complete genome
taxid|1534547|NC_024768.1 Chicken picornavirus 4 isolate 5C, complete genome
taxid|164416|NC_012735.1 Wesselsbron virus strain SAH177, complete genome
taxid|983437|NC_015962.1 Tomato chlorotic leaf distortion virus-[Venezuela:Zulia:2004] segment DNA_A, complete sequence
taxid|983437|NC_015961.1 Tomato chlorotic leaf distortion virus-[Venezuela:Zulia:2004] DNA_B, complete genome
taxid|2908095|NC_006882.2 Prochlorococcus phage P-SSP7, complete genome
taxid|1743016|NC_028667.1 Pseudomonas phage vB_PaeS_PM105
taxid|685899|NC_018449.1 Papaya lethal yellowing virus, complete genome
taxid|384360|NC_008575.1 Ralstonia phage RSS1, complete genome
taxid|1235654|NC_022334.1 Propionibacterium phage PHL112N00, complete genome
taxid|436911|NC_011050.1 Steller sea lion vesivirus, complete genome
taxid|1401263|NC_039212.1 Fathead minnow picornavirus isolate FHMPV-1, complete genome
taxid|1692260|NC_027798.1 Paramuricea placomus associated circular virus isolate I0351, complete genome
taxid|2126525|NC_048160.1 Halorubrum pleomorphic virus 9 strain B2-2/SS5-4, complete genome
taxid|223301|NC_004101.1 Pepper golden mosaic virus DNA A, complete sequence
taxid|223301|NC_004096.1 Pepper golden mosaic virus DNA B, complete sequence
taxid|1978920|NC_034378.1 Raccoon-associated polyomavirus 2 isolate Rac2, complete genome
taxid|1922784|NC_032833.1 Changjiang picorna-like virus 11 strain CJLX30672 hypothetical protein 1 and hypothetical protein 2 genes, complete cds
taxid|1891770|NC_001505.2 Murine pneumotropic virus, complete genome
taxid|190478|NC_003524.1 Clostridium phage phi3626, complete genome
taxid|2169995|NC_039010.1 Rat arenavirus 1 isolate YN2013 segment L, complete sequence
taxid|2169995|NC_039009.1 Rat arenavirus 1 isolate YN2013 segment S, complete sequence
taxid|2315610|NC_055769.1 Gordonia phage Turuncu, complete genome
taxid|1922956|NC_032727.1 Hubei narna-like virus 25 strain SCM51430 RNA-dependent RNA polymerase gene, complete cds
taxid|2590874|NC_055801.1 Vibrio phage Pontus, complete genome
taxid|1241957|NC_023020.1 Porcine parvovirus 5 isolate IA469 clone 1, complete genome
taxid|1661062|NC_027208.1 Sclerotinia sclerotiorum fusarivirus 1 strain JMTJ14, complete genome
taxid|234601|NC_010624.1 Sapovirus Mc10, complete genome
taxid|199361|NC_004995.1 Pea stem necrosis virus, complete genome
taxid|941969|NC_019549.1 Liberibacter phage SC1, complete genome
taxid|1234883|NC_023866.1 Dragonfly cyclovirus 5 isolate PR-6E-2010, complete genome
taxid|64280|NC_003676.1 Apoi virus, genome
taxid|1283078|NC_020482.1 Pelagibacter phage HTVC011P, complete genome
taxid|1655653|NC_027640.1 Microviridae Fen418_41, complete genome
taxid|2905681|NC_041848.1 Enterobacteria phage P2, complete genome
taxid|1923403|NC_033196.1 Sanxia water strider virus 19 strain SXSSP2568 RdRp and hypothetical protein genes, complete cds
taxid|1424279|NC_024449.1 Cherry twisted leaf associated virus isolate CTLV_8431, complete genome
taxid|1922758|NC_033159.1 Beihai zhaovirus-like virus 2 strain BHTSS12281 polyprotein gene, complete cds
taxid|1897486|NC_054772.1 Mycobacterium phage BabyRay, complete genome
taxid|1922449|NC_032406.1 Beihai narna-like virus 21 strain SCJXSX34167 RNA-dependent RNA polymerase gene, complete cds
taxid|12273|NC_003622.1 Grapevine chrome mosaic virus RNA 1, complete sequence
taxid|12273|NC_003621.1 Grapevine chrome mosaic virus RNA 2, complete sequence
taxid|687359|NC_038340.1 Torque teno virus 20 ORF4, ORF3, ORF2, ORF1 genes, complete cds, clone: SAa-10
taxid|1527463|NC_026604.1 Mycobacterium phage Cerasum, complete genome
taxid|1983777|NC_034968.1 Avian paramyxovirus 15 isolate APMV-15/calidris_fuscicollis/Brazil/RS-1177/2012, partial genome
taxid|31602|NC_003504.1 Bean calico mosaic virus DNA A coat protein (AV1), replication enhancer protein (AC3), transcription activator protein (AC2), replication initiator protein (AC1), and AC4 (AC4) genes, complete cds
taxid|31602|NC_003505.1 Bean calico mosaic virus DNA B, complete sequence
taxid|1897500|NC_051591.1 Mycobacterium phage Taquito, complete genome
taxid|85752|NC_000869.1 Tomato yellow leaf curl Thailand virus DNA A, complete sequence
taxid|85752|NC_000870.1 Tomato yellow leaf curl Thailand virus DNA B, complete sequence
taxid|1468411|NC_024146.1 Enterobacteria phage 9g, complete genome
taxid|2259540|NC_022253.1 Mustela putorius papillomavirus 1 isolate MpPV1, complete genome
taxid|743027|NC_038900.1 Okra yellow crinkle Cameroon alphasatellite [CM:Lys1sp3:09] complete sequence, isolate Lys1sp3
taxid|1074308|NC_023691.1 Mycobacterium phage Patience, complete genome
taxid|11987|NC_001504.1 Melon necrotic spot virus, genome
taxid|88389|NC_004054.1 Ophiostoma novo-ulmi mitovirus 6-Ld, complete genome
taxid|1235660|NC_020877.1 Staphylococcus phage vB_SauM_Romulus, complete genome
taxid|1912975|NC_054785.1 Mycobacterium phage DarthPhader, complete genome
taxid|1527525|NC_027375.1 Pseudomonas phage vB_PaeP_PPA-ABTNL, complete genome
taxid|2656515|NC_049808.1 Lactococcus phage P596, complete genome
taxid|2507856|NC_051619.1 Mycobacterium phage KiSi, complete genome
taxid|1141133|NC_018863.1 Bacillus phage B4, complete genome
taxid|196093|NC_003898.1 Tomato leaf curl Taiwan virus, complete genome
taxid|327280|NC_014066.1 Okra yellow mosaic Mexico virus DNA A, complete genome
taxid|327280|NC_014067.1 Okra yellow mosaic Mexico virus DNA B, complete genome
taxid|1883375|NC_042056.1 Erwinia phage vB_EamM_Machina, complete genome
taxid|1555235|NC_029043.2 Mycobacterium phage SweetiePie, complete genome
taxid|2320195|NC_048058.1 Pectobacterium phage Lelidair, complete genome
taxid|2056882|NC_040552.1 Cacao swollen shoot Ghana L virus isolate GCR329-14, complete genome
taxid|1923635|NC_032820.1 Wenzhou picorna-like virus 48 strain beimix75770 hypothetical protein gene, complete cds
taxid|64462|NC_043194.1 Walleye epidermal hyperplasia virus type 1 pol polyprotein (pol) gene, partial cds
taxid|642022|NC_025408.1 Lyssavirus Ozernoe, complete genome
taxid|2907836|NC_005340.1 Enterobacteria phage PsP3, complete genome
taxid|2126099|NC_040714.1 Porcine polyomavirus strain 180230, complete genome
taxid|2057942|NC_036592.1 Pleurochrysis carterae circular virus isolate PcCV-1, complete genome
taxid|1532180|NC_024699.1 Penicillium roqueforti ssRNA mycovirus 1 strain PRG42-7 RNA-dependent RNA polymerase and ORF2 genes, complete cds
taxid|1685773|NC_029631.1 Lake Sarah-associated circular virus-44 isolate LSaCV-44-LSCO-2013, complete sequence
taxid|2762414|NC_055861.1 Gordonia phage Portcullis, complete genome
taxid|2588518|NC_048771.1 Aeromonas phage 4_L372D, complete genome
taxid|2169933|NC_039060.1 Chicken associated huchismacovirus 2, complete genome
taxid|1983555|NC_052976.1 Pseudomonas phage PspYZU01, complete genome
taxid|652718|NC_030700.1 Sweet potato leaf curl Canary virus isolate China/Zhengzhou42/2015, complete genome
taxid|2758131|NC_028122.1 Bat polyomavirus 2a isolate AT7, complete genome
taxid|1147722|NC_049942.1 Escherichia phage JLK-2012, complete sequence
taxid|2109374|NC_040315.1 Chicken stool associated circular virus 2 strain RS/BR/2015/1R, complete genome
taxid|2708562|NC_048854.1 Streptomyces phage JXY1, complete genome
taxid|1923674|NC_033420.1 Wenzhou tombus-like virus 4 strain shrimp14425 hypothetical protein 1 and hypothetical protein 2 genes, complete cds
taxid|33757|NC_038306.1 Human coxsackievirus A2 strain Fleetwood, complete genome
taxid|1927013|NC_041912.1 Aquamicrobium phage P14, complete genome
taxid|1843754|NC_030129.1 Bovine faeces associated smacovirus 6 isolate GP3_46075_cow, complete sequence
taxid|33756|NC_002615.1 European brown hare syndrome virus, complete genome
taxid|1327939|NC_021305.1 Mycobacterium phage Murphy, complete genome
taxid|395349|NC_008267.1 Tomato yellow leaf curl Indonesia virus-[Lembang], complete genome
taxid|1089138|NC_016403.1 Quail picornavirus QPV1/HUN/2010, complete genome
taxid|2508180|NC_054922.1 Escherichia phage vB_EcoM_KAW1E185, complete genome
taxid|1221208|NC_018450.1 Papilio polyxenes densovirus, complete genome
taxid|1200971|NC_018091.1 French bean leaf curl betasatellite-Kanpur, complete genome
taxid|1913572|NC_055715.1 Klebsiella phage KPV15, complete genome
taxid|2294151|NC_040827.1 Macaca mulatta papillomavirus 3 isolate PM084S3c177403, complete genome
taxid|754039|NC_021536.1 Synechococcus phage S-IOM18 genomic sequence
taxid|1450749|NC_049978.1 IAS virus, complete genome
taxid|70134|NC_043171.1 Watermelon leaf mottle virus polyprotein gene, partial cds
taxid|10376|NC_007605.1 Human gammaherpesvirus 4, complete genome
taxid|1983549|NC_034627.1 Sulfolobus islandicus rod-shaped virus 6, partial genome
taxid|437470|NC_043083.1 Phlox Virus M isolate PhlVM-CA triple gene block 3 protein gene, partial cds; and coat protein and nucleic acid binding protein genes, complete cds
taxid|1458725|NC_025438.1 Mycobacterium phage Soto, complete genome
taxid|1692252|NC_027789.1 Hermit crab associated circular virus isolate I0085A4, complete genome
taxid|333968|NC_005338.2 Dolichos yellow mosaic virus isolate DA segment DNA A, complete sequence
taxid|333968|NC_024779.1 Dolichos yellow mosaic virus isolate DA segment DNA B, complete sequence
taxid|754070|NC_020840.1 Tetraselmis viridis virus S20 genomic sequence
taxid|1196647|NC_016964.1 Canine picornavirus, complete genome
taxid|2419752|NC_049443.1 UNVERIFIED: Salmonella phage SeSz-1, complete genome
taxid|1544378|NC_025244.1 Synedrella leaf curl alphasatellite isolate Synd-1, complete sequence
taxid|2743907|NC_055856.1 Gordonia Phage Barsten, complete genome
taxid|1239566|NC_034974.1 Mamastrovirus 2 isolate K321, complete genome
taxid|2053603|NC_042093.1 Klebsiella phage Sugarland, complete genome
taxid|940834|NC_017862.1 Equine papillomavirus 3, complete genome
taxid|1642458|NC_027137.1 Okahandja virus strain N73 OkhMi.n4 segment L, complete sequence
taxid|1642458|NC_027135.1 Okahandja virus strain N73 OkhMi.n4 segment S glycoprotein precursor and nucleocapsid protein genes, complete cds
taxid|1922634|NC_032644.1 Beihai picorna-like virus 87 strain BHJJX25970 hypothetical protein gene, complete cds
taxid|246343|NC_005790.1 Turkey astrovirus 2, complete genome
taxid|1072176|NC_025251.1 Bokeloh bat lyssavirus isolate 21961, complete genome
taxid|1168549|NC_018279.1 Salmonella phage vB_SosS_Oslo, complete genome
taxid|687340|NC_002076.2 Torque teno virus 1, complete genome
taxid|1483681|NC_023988.1 Tortoise Rafivirus A isolate UF4, complete genome
taxid|1416745|NC_055360.1 Salanga virus strain AnB 904a polymerase gene, complete cds
taxid|1416745|NC_055361.1 Salanga virus strain AnB 904a polyprotein gene, complete cds
taxid|1416745|NC_055362.1 Salanga virus strain AnB 904a nonstructural protein and nucleocapsid genes, complete cds
taxid|67082|NC_032111.1 BeAn 58058 virus, complete genome
taxid|1923578|NC_032744.1 Wenzhou narna-like virus 3 strain shrimp14503 RNA-dependent RNA polymerase gene, complete cds
taxid|1923692|NC_033425.1 Wuhan arthropod virus 3 strain WHCC110739 hypothetical protein 1, hypothetical protein 2, and hypothetical protein 3 genes, complete cds
taxid|2024264|NC_042013.1 Agrobacterium phage Atu_ph07, complete genome
taxid|1041883|NC_035184.1 Big Sioux River virus strain Kenya P9 non-structural polyprotein and structural protein precursor, genes, complete cds
taxid|353765|NC_038858.1 FBR murine osteosarcoma, complete proviral sequence integrated in Rattus norvegicus genome
taxid|935473|NC_014902.1 Rhynchosia yellow mosaic India virus DNA-A, complete genome
taxid|935473|NC_014903.1 Rhynchosia yellow mosaic India virus DNA-B, complete genome
taxid|2024208|NC_048673.1 Aeromonas phage AS-zj, complete genome
taxid|28274|NC_019531.1 Avian paramyxovirus 4 strain APMV-4/duck/Delaware/549227/2010, complete genome
taxid|132475|NC_002642.1 Yaba-like disease virus, complete genome
taxid|1916111|NC_049380.1 Vibrio phage JSF3, complete genome
taxid|1701809|NC_029092.1 Caulobacter phage Percy, complete genome
taxid|2003327|NC_001741.1 Chlamydia phage Chp1, complete genome
taxid|1692249|NC_027791.1 Fiddler Crab associated circular virus isolate I0086a, complete genome
taxid|2250309|NC_054787.1 Mycobacterium phage Steamy, complete genome
taxid|12530|NC_003601.1 Leishmania RNA virus 1 - 4, complete genome
taxid|46919|NC_010703.1 Whitewater Arroyo virus segment L, complete sequence
taxid|46919|NC_010700.1 Whitewater Arroyo virus segment S, complete sequence
taxid|1195080|NC_047727.1 Staphylococcus phage P4W, complete genome
taxid|380433|NC_034451.1 Kern Canyon virus nucleoprotein, phosphoprotein, matrix, glycoprotein, hypothetical protein, and polymerase genes, complete cds
taxid|1929964|NC_055268.1 Rotavirus J strain BO4351/Ms/2014 VP1 (VP1 Pol) gene, complete cds
taxid|1929964|NC_055265.1 Rotavirus J strain BO4351/Ms/2014 VP2 (VP2) gene, complete cds
taxid|1929964|NC_055264.1 Rotavirus J strain BO4351/Ms/2014 VP4 (VP4) gene, complete cds
taxid|1929964|NC_055269.1 Rotavirus J strain BO4351/Ms/2014 VP3 (VP3) gene, complete cds
taxid|1929964|NC_055270.1 Rotavirus J strain BO4351/Ms/2014 NSP1 (NSP1) gene, complete cds
taxid|1929964|NC_055271.1 Rotavirus J strain BO4351/Ms/2014 VP6 (VP6) and ORF-X (ORF-X) genes, complete cds
taxid|1929964|NC_055272.1 Rotavirus J strain BO4351/Ms/2014 NSP3 (NSP3) gene, complete cds
taxid|1929964|NC_055266.1 Rotavirus J strain BO4351/Ms/2014 NSP2 (NSP2) gene, complete cds
taxid|1929964|NC_055267.1 Rotavirus J strain BO4351/Ms/2014 VP7 (VP7) gene, complete cds
taxid|1929964|NC_055263.1 Rotavirus J strain BO4351/Ms/2014 NSP4 (NSP4) gene, complete cds
taxid|1929964|NC_055273.1 Rotavirus J strain BO4351/Ms/2014 NSP5 (NSP5) and ORF-Y (ORF-Y) genes, complete cds
taxid|1922765|NC_032874.1 Changjiang crawfish virus 1 strain CJLX30787 hypothetical protein 1 and hypothetical protein 2 genes, complete cds
taxid|1729933|NC_048200.1 Pseudomonas phage shl2 genome assembly, chromosome: 1
taxid|11020|NC_001786.1 Barmah Forest virus, complete genome
taxid|2008762|NC_038426.1 Hepacivirus B polypeptide gene, complete cds
taxid|1923292|NC_033237.1 Hubei tombus-like virus 5 strain WGML136364 hypothetical protein 1 and hypothetical protein 2 genes, complete cds
taxid|1589297|NC_028799.1 Vibrio phage phi 1, complete genome
taxid|1788434|NC_030860.1 Bat mastadenovirus WIV12, complete genome
taxid|1655022|NC_027622.1 Propionibacterium phage Stormborn, complete genome
taxid|1226263|NC_049944.1 Stx2-converting phage Stx2a_WGPS8 proviral DNA, complete genome
taxid|70177|NC_016416.1 Grapevine leafroll-associated virus 4, complete genome
taxid|1329380|NC_021202.1 Ageratum Yellow vein China virus - OX1, complete genome
taxid|1985726|NC_047969.1 Klebsiella virus KP32 isolate 194, complete genome
taxid|10245|NC_006998.1 Vaccinia virus, complete genome
taxid|1147150|NC_019708.1 Enterobacteria phage mEp235, complete genome
taxid|12444|NC_038701.1 Satellite tobacco necrosis virus 2 coat protein gene, complete cds
taxid|1985381|NC_025734.1 Gerygone associated gemycircularvirus 1 isolate P24a, complete genome
taxid|1923351|NC_033815.1 Jingmen tombus-like virus 1 strain JMYJCC68055 hypothetical protein genes, complete cds
taxid|1391026|NC_025729.1 Faecal-associated gemycircularvirus 11, complete genome
taxid|12167|NC_001361.2 Potato virus M, complete genome
taxid|2884422|NC_011167.1 Bacillus phage IEBH, complete genome
taxid|2495433|NC_055508.1 Alston virus isolate Alstonville, complete genome
taxid|1527520|NC_028794.1 Mycobacterium phage Piro94, complete genome
taxid|93838|NC_007357.1 Influenza A virus (A/Goose/Guangdong/1/96(H5N1)) polymerase (PB2) gene, complete cds
taxid|93838|NC_007358.1 Influenza A virus (A/goose/Guangdong/1/1996(H5N1)) polymerase (PB1) and PB1-F2 protein (PB1-F2) genes, complete cds
taxid|93838|NC_007359.1 Influenza A virus (A/goose/Guangdong/1/1996(H5N1)) polymerase (PA) and PA-X protein (PA-X) genes, complete cds
taxid|93838|NC_007362.1 Influenza A virus (A/goose/Guangdong/1/1996(H5N1)) hemagglutinin (HA) gene, complete cds
taxid|93838|NC_007360.1 Influenza A virus (A/Goose/Guangdong/1/96(H5N1)) nucleocapsid protein (NP) gene, complete cds
taxid|93838|NC_007361.1 Influenza A virus (A/Goose/Guangdong/1/96(H5N1)) neuraminidase (NA) gene, complete cds
taxid|93838|NC_007363.1 Influenza A virus (A/goose/Guangdong/1/1996(H5N1)) segment 7, complete sequence
taxid|93838|NC_007364.1 Influenza A virus (A/goose/Guangdong/1/1996(H5N1)) segment 8, complete sequence
taxid|447599|NC_009555.1 Papaya leaf curl China virus satellite DNA beta, complete genome
taxid|2741073|NC_047701.1 Uncultured phage_MedDCM-OCT-S42-C7 DNA, complete genome, group G8, isolate: uvMED-CGR-C97-MedDCM-OCT-S42-C7
taxid|1465639|NC_024329.1 Podovirus Lau218 strain Abe, complete genome
taxid|489830|NC_010240.1 Helicoverpa armigera granulovirus, complete genome
taxid|12897|NC_002015.1 Chrysanthemum stunt viroid, complete genome
taxid|1234887|NC_023872.1 Dragonfly-associated circular virus 1 isolate FL1-2X-2010, complete genome
taxid|304222|NC_009740.1 Cotton leaf curl Gezira beta, complete genome
taxid|1435411|NC_023559.1 Oenococcus phage phi9805, complete genome
taxid|1458842|NC_023612.1 Geobacillus phage GBK2, complete genome
taxid|2027256|NC_049419.1 Lactococcus phage LP9609, complete genome
taxid|1636255|NC_028851.1 Paenibacillus phage Fern, complete genome
taxid|1027253|NC_015586.1 Stenotrophomonas phage phiSHP2, complete genome
taxid|2047836|NC_054778.1 Mycobacterium phage Archetta, complete genome
taxid|1923326|NC_033082.1 Hubei virga-like virus 11 strain fly114676 hypothetical protein genes, complete cds
taxid|2250357|NC_051643.1 Mycobacterium phage Clifton, complete genome
taxid|1923135|NC_032899.1 Hubei picorna-like virus 53 strain GCM3912 hypothetical protein gene, complete cds
taxid|2283271|NC_048046.1 Caulobacter phage CcrPW, complete genome
taxid|194948|NC_004913.3 Stx1 converting phage DNA, complete genome
taxid|1169032|NC_003355.1 Wasabi mottle virus, complete genome
taxid|1347760|NC_021801.1 Staphylococcus phage SA12, complete genome
taxid|1980464|NC_034485.1 Cao Bang virus strain 3 segment L polymerase gene, complete cds
taxid|1980464|NC_034474.1 Cao Bang virus strain 3 segment M glycoprotein gene, complete cds
taxid|1980464|NC_034484.1 Cao Bang virus strain 3 segment S nucleocapsid protein gene, complete cds
taxid|2182358|NC_049929.1 Microbacterium phage Teagan, complete genome
taxid|365327|NC_043057.1 Cervid herpesvirus 2 strain Salla 82 glycoprotein E (US8) gene, partial cds
taxid|77856|NC_001944.1 Beak and feather disease virus, complete genome
taxid|317027|NC_012211.2 Allium virus X, complete genome
taxid|2696339|NC_054913.1 Escherichia phage F2, complete genome
taxid|1235661|NC_018850.2 Pseudomonas phage UFV-P2, complete genome
taxid|223276|NC_043418.1 Eupatorium yellow vein virus-[MNS2] complete genome, isolate Fukuoka-MNS2
taxid|743565|NC_048033.1 Uncultured phage MedDCM-OCT-S05-C849 genomic sequence
taxid|642493|NC_012665.1 Malvastrum yellow vein Baoshan virus DNA-A, complete genome
taxid|12205|NC_001785.1 Papaya ringspot virus, complete genome
taxid|2713327|NC_048863.1 Salmonella phage yarpen, complete genome
taxid|1073766|NC_041960.1 Enterococcus phage SAP6, complete genome
taxid|1046572|NC_016574.1 Abutilon mosaic Brazil virus DNA-A, complete genome
taxid|1046572|NC_016577.1 Abutilon mosaic Brazil virus DNA-B, complete genome
taxid|170617|NC_005038.1 Adoxophyes orana granulovirus, complete genome
taxid|1923107|NC_033046.1 Hubei picorna-like virus 27 strain QCM155345 hypothetical protein gene, complete cds
taxid|2006690|NC_039016.1 Avian paramyxovirus UPO216 isolate APMV-15/WB/Kr/UPO216/2014, complete genome
taxid|1235646|NC_022339.1 Propionibacterium phage PHL037M02, complete genome
taxid|1922741|NC_033056.1 Beihai weivirus-like virus 12 strain BWBFG40815 RNA-dependent RNA polymerase and hypothetical protein genes, complete cds
taxid|2708631|NC_051590.1 Mycobacterium phage Eponine, complete genome
taxid|1838080|NC_030927.1 Gordonia phage Splinter, complete genome
taxid|758918|NC_014129.1 Rubber viroid India/2009, complete genome
taxid|179237|NC_003324.1 Sinorhizobium phage PBC5, complete genome
taxid|2079458|NC_040766.1 Osedax japonicus RNA virus 1 OjRV1 genomic RNA, segment RNA1, complete sequence
taxid|2079458|NC_040767.1 Osedax japonicus RNA virus 1 OjRV1 genomic RNA, segment RNA2, complete sequence
taxid|1874589|NC_049376.1 Lactococcus phage 3R16S, complete genome
taxid|1636546|NC_028966.1 Tsukamurella phage TIN3, complete genome
taxid|1131485|NC_016752.1 Artibeus jamaicensis parvovirus 1, complete genome
taxid|33706|NC_020231.1 Caviid herpesvirus 2 strain 21222, complete genome
taxid|1923466|NC_032732.1 Shuangao insect virus 10 strain insectZJ94627 hypothetical protein gene, complete cds
taxid|2489635|NC_048120.1 Pectobacterium phage Zenivior, complete genome
taxid|1239385|NC_047721.1 Staphylococcus phage SA5, complete genome
taxid|1034135|NC_042309.1 Mycobacterium virus Gladiator, complete genome
taxid|1574628|NC_025827.1 Rhesus adenovirus 52, complete genome
taxid|2079565|NC_051660.1 Mycobacterium phage Frankie, complete genome
taxid|2079290|NC_042104.1 Pseudomonas phage PollyC, complete genome
taxid|1073961|NC_038536.1 California sea lion bocavirus 3 isolate 9805 NS1, NP, VP1, and VP2 genes, complete cds
taxid|1109715|NC_016653.1 Rhodococcus phage RER2, complete genome
taxid|1987145|NC_028364.1 Shrew hepatovirus KS121232Sorara2012 polyprotein gene, complete cds
taxid|2698927|NC_052991.1 Serratia phage KpYy_1_41, complete genome
taxid|713092|NC_013802.1 Cotton leaf curl Burewala betasatellite, complete genome
taxid|2169907|NC_038954.1 Gossypium mustilinum symptomless alphasatellite isolate Mus-alphaB-2 segment DNA-alpha-B, complete sequence
taxid|671095|NC_014473.1 Croton yellow vein virus, complete genome
taxid|1923544|NC_033059.1 Wenling tombus-like virus 2 strain WLJQ104302 hypothetical protein 1, hypothetical protein 2, hypothetical protein 3, and hypothetical protein 4 genes, complete cds
taxid|1495866|NC_024076.1 Cat Que Virus strain VN04-2108 polymerase gene, complete cds
taxid|1495866|NC_024074.1 Cat Que Virus strain VN04-2108 polyprotein gene, complete cds
taxid|1495866|NC_024075.1 Cat Que Virus strain VN04-2108 nucleoprotein gene, complete cds
taxid|1698712|NC_028961.1 Mycobacterium phage PopTart, complete genome
taxid|64320|NC_012532.1 Zika virus, complete genome
taxid|1923248|NC_032268.1 Hubei tetragnatha maxillosa virus 6 strain SSZZ3520 segment 1 hypothetical protein 1 and hypothetical protein 2 genes, complete cds
taxid|1923248|NC_032269.1 Hubei tetragnatha maxillosa virus 6 strain SSZZ3520 segment 2 hypothetical protein 1 gene, complete cds
taxid|1045778|NC_015718.1 Helicoverpa armigera densovirus, complete genome
taxid|2591375|NC_049834.1 Klebsiella phage vB_KpnS_IMGroot, complete genome
taxid|1330521|NC_013695.1 Enterovirus J strain N203, complete genome
taxid|1486423|NC_024149.1 Lactoccocus phage WP-2, complete genome
taxid|12271|NC_006057.1 Arabis mosaic virus RNA 1, complete sequence
taxid|12271|NC_006056.1 Arabis mosaic virus RNA 2, complete sequence
taxid|2109365|NC_040639.1 Chicken associated cyclovirus 2 strain RS/BR/2015/4R, complete genome
taxid|1477406|NC_025452.1 Dickeya phage RC-2014, complete genome
taxid|1780058|NC_055159.1 Swine picornavirus Tottori-WOL gene for polyprotein, complete cds
taxid|35302|NC_028245.1 Avian paramyxovirus 2 strain APMV-2/Chicken/England/7702/06, complete genome
taxid|1542477|NC_028955.1 Prochlorococcus phage P-TIM68, complete genome
taxid|2079584|NC_042111.1 Microbacterium phage Ilzat, complete genome
taxid|10632|NC_001699.1 JC polyomavirus, complete genome
taxid|1542973|NC_026953.1 Influenza D virus (D/bovine/France/2986/2012) viral cRNA for PB2 (PB2 gene)
taxid|1542973|NC_026956.1 Influenza D virus (D/bovine/France/2986/2012) segment 2, complete sequence
taxid|1542973|NC_026948.1 Influenza D virus (D/bovine/France/2986/2012) viral cRNA for P3 (P3 gene)
taxid|1542973|NC_026952.1 Influenza D virus (D/bovine/France/2986/2012) viral cRNA for HEF (HEF gene)
taxid|1542973|NC_026949.1 Influenza D virus (D/bovine/France/2986/2012) viral cRNA for NP (NP gene)
taxid|1542973|NC_026950.1 Influenza D virus (D/bovine/France/2986/2012) viral cRNA for M1 (M gene)
taxid|1542973|NC_026951.1 Influenza D virus (D/bovine/France/2986/2012) viral cRNA for NS1 (NS gene)
taxid|1837089|NC_029991.1 Rhizoctonia oryzae-sativae mitovirus 1 isolate 89-1, complete genome
taxid|1156720|NC_017088.1 Halorubrum pleomorphic virus 3, complete genome
taxid|186541|NC_014372.1 Tai Forest ebolavirus isolate Tai Forest virus/H.sapiens-tc/CIV/1994/Pauleoula-CI, complete genome
taxid|2170402|NC_040566.1 Tupaia glis polyomavirus 1 isolate 4373 Thai 87, complete genome
taxid|2023995|NC_042012.1 Streptomyces phage Samisti12, complete genome
taxid|380160|NC_017685.1 Obodhiang virus, complete genome
taxid|1675602|NC_028857.1 Citrobacter phage Merlin, complete genome
taxid|587620|NC_011919.1 Bhendi yellow vein Delhi virus [2004:New Delhi] DNA-A, complete genome
taxid|1982660|NC_039002.1 Bellflower veinal mottle virus isolate SW, complete genome
taxid|1923607|NC_032906.1 Wenzhou picorna-like virus 22 strain WZFSL83961 hypothetical protein gene, complete cds
taxid|1319980|NC_047855.1 Staphylococcus phage PSa3 complete sequence
taxid|10689|NC_019457.1 Vibrio phage CP-T1, complete genome
taxid|1917013|NC_031959.2 Bosavirus MS-2016a, complete genome
taxid|279530|NC_005886.2 Burkholderia cenocepacia phage BcepB1A, complete genome
taxid|1755785|NC_028470.1 Pleospora typhicola fusarivirus 1 175 kDa protein and 59 kDa protein genes, complete cds
taxid|1173754|NC_021779.1 Salmonella phage FSL SP-030, complete genome
taxid|1685775|NC_029635.1 Lake Sarah-associated circular virus-46 isolate LSaCV-46-LSSO-2013, complete sequence
taxid|1922376|NC_032449.1 Beihai charybdis crab virus 1 strain BHXun33339 RdRp and putative capsid protein genes, complete cds
taxid|72003|NC_001899.1 Diatraea saccharalis densovirus, complete genome
taxid|2712958|NC_048861.1 Proteus phage Privateer, complete genome
taxid|222459|NC_002510.1 Cotton leaf curl Gezira virus, complete genome
taxid|2560316|NC_039194.1 Avian paramyxovirus 6 strain APMV-6/Goose/FarEast/4440/2003, complete genome
taxid|1400526|NC_022894.1 Donkey orchid symptomless virus isolate Mariginiup11, complete genome
taxid|1214459|NC_026592.1 Citrus yellow vein clearing virus isolate CQ, complete genome
taxid|937835|NC_023700.1 Pseudomonas phage PA1/KOR/2010, complete genome
taxid|1519409|NC_026169.1 Sewage-associated gemycircularvirus-10a isolate BS3980, complete sequence
taxid|55884|NC_003444.1 Enterobacteria phage SfV, complete genome
taxid|1897531|NC_041890.1 Propionibacterium phage Anatole, complete genome
taxid|1923422|NC_032822.1 Shahe isopoda virus 2 strain SHWC0209c12758 hypothetical protein gene, complete cds
taxid|2182346|NC_047978.1 Erwinia phage Faunus, complete genome
taxid|2047872|NC_042088.1 Gordonia phage Gustav, complete genome
taxid|549445|NC_011165.1 Pseudomonas phage LBL3, complete genome
taxid|1620893|NC_034544.1 Iriri virus nucleoprotein, phosphoprotein, matrix, hypothetical proteins, glycoprotein, hypothetical proteins, and polymerase genes, complete cds
taxid|307444|NC_025257.1 Erinnyis ello granulovirus, complete genome
taxid|2905917|NC_006439.1 Pichinde virus large RNA segment, complete sequence
taxid|2905917|NC_006447.1 Pichinde mammarenavirus segment S, complete sequence
taxid|2231351|NC_048013.1 Salmonella phage S124, complete genome
taxid|1923653|NC_032996.1 Wenzhou shrimp virus 6 strain WZRBX43423 hypothetical protein 1 and hypothetical protein 2 genes, complete cds
taxid|241651|NC_043420.1 Amaranthus leaf mottle virus partial gene for polyprotein, genomic RNA, isolate I
taxid|1597972|NC_041865.1 Pseudomonas phage phiKTN6, complete genome
taxid|457286|NC_012481.1 Rhynchosia golden mosaic Yucatan virus DNA A, complete genome
taxid|457286|NC_012482.1 Rhynchosia golden mosaic Yucatan virus DNA B, complete genome
taxid|2234029|NC_051674.1 Mycobacterium phage Koella, complete genome
taxid|93465|NC_005947.1 Avian endogenous retrovirus EAV-HP, complete genome
taxid|223305|NC_004192.1 Pepper leaf curl Bangladesh virus segment A component, complete genome
taxid|1419327|NC_043519.1 Marine RNA virus SF-3 polyprotein gene, complete cds
taxid|254252|NC_042024.1 Lactococcus lactis phage p2, complete genome
taxid|1589750|NC_028788.1 Bacteriophage Diva, complete genome
taxid|1755753|NC_028468.1 Penicillium aurantiogriseum foetidus-like virus 115 kDa protein gene, complete cds
taxid|754052|NC_020849.1 Pseudoalteromonas phage pYD6-A genomic sequence
taxid|565995|NC_014373.1 Bundibugyo ebolavirus, complete genome
taxid|192584|NC_004062.1 Phthorimaea operculella granulovirus, complete genome
taxid|2282631|NC_048130.1 Klebsiella phage KN4-1 DNA, complete genome
taxid|83440|NC_043052.1 Macropodid herpesvirus type 2 glycoprotein B (UL27) gene, complete cds
taxid|80341|NC_024771.1 Equid herpesvirus 3 strain AR/2007/C3A, complete genome
taxid|64141|NC_004441.1 Porcine enterovirus 9 strain UKG/410/73 polyprotein gene, complete cds
taxid|1571533|NC_025834.1 Switchgrass mosaic-associated virus 1 isolate Cloud Nine movement protein, capsid protein, replication-associated protein RepB, and replication-associated protein genes, complete cds
taxid|333920|NC_003748.1 Equus caballus papillomavirus type 1, complete genome
taxid|1034111|NC_042322.1 Mycobacterium virus LittleE, complete genome
taxid|1636560|NC_049366.1 Lactococcus phage 936 group phage Phi155, complete genome
taxid|1453083|NC_003567.1 Faba bean necrotic yellows C9 alphasatellite C9-Eg gene, isolate Egyptian EV1-93
taxid|1513199|NC_004285.1 Aedes albopictus densovirus 2 DNA
taxid|1647304|NC_028861.1 Mycobacterium phage FlagStaff, complete genome
taxid|2017082|NC_035213.1 Human fecal virus Jorvi3, complete genome
taxid|1923599|NC_032886.1 Wenzhou picorna-like virus 15 strain WZFSL85504 hypothetical protein 1 and hypothetical protein 2 genes, complete cds
taxid|1879051|NC_047928.1 Haloarcula hispanica pleomorphic virus 3, complete genome
taxid|1162304|NC_017980.1 Clostridium phage phiCP7R, complete genome
taxid|50817|NC_005289.1 Broad bean wilt virus 1 RNA 1, complete sequence
taxid|50817|NC_005290.1 Broad bean wilt virus 1 RNA 2, complete sequence
taxid|1670975|NC_027427.1 Ustilaginoidea virens unassigned RNA virus HNND-1, complete genome
taxid|1493511|NC_047713.1 Synechococcus phage ACG-2014f isolate Syn7803C8, complete genome
taxid|1655648|NC_027635.1 Microviridae Bog5275_51, complete genome
taxid|1881383|NC_049431.1 Vibrio phage 1.097.O._10N.286.49.B3, partial genome
taxid|1922393|NC_032476.1 Beihai hypo-like virus 1 strain BHZC36965 polyprotein gene, complete cds
taxid|11938|NC_001819.1 Rauscher murine leukemia virus, complete genome
taxid|1923769|NC_033728.1 Xinzhou nematode virus 1 strain XZSJSC65770 hypothetical protein genes, complete cds
taxid|1766766|NC_043666.1 Colletotrichum gloeosporioides chrysovirus 1 isolate HZ-1 segment 1 RNA-directed RNA-polymerase (RdRp) gene, complete cds
taxid|1766766|NC_043668.1 Colletotrichum gloeosporioides chrysovirus 1 isolate HZ-1 segment 2 coat protein (CP) gene, complete cds
taxid|1766766|NC_043667.1 Colletotrichum gloeosporioides chrysovirus 1 isolate HZ-1 segment 3 putative protease gene, complete cds
taxid|2570301|NC_042095.1 Vibrio phage Thalassa, complete genome
taxid|62352|NC_003696.1 Eyach virus segment 1, complete genome
taxid|62352|NC_003697.1 Eyach virus segment 2, complete genome
taxid|62352|NC_003698.1 Eyach virus segment 3, complete genome
taxid|62352|NC_003699.1 Eyach virus segment 4, complete genome
taxid|62352|NC_003700.1 Eyach virus segment 5, complete genome
taxid|62352|NC_003701.1 Eyach virus segment 6, complete genome
taxid|62352|NC_003702.1 Eyach virus segment 7, complete genome
taxid|62352|NC_003703.1 Eyach virus segment 8, complete genome
taxid|62352|NC_003704.1 Eyach virus segment 9, complete genome
taxid|62352|NC_003705.1 Eyach virus segment 10, complete genome
taxid|62352|NC_003706.1 Eyach virus segment 11, complete genome
taxid|62352|NC_003707.1 Eyach virus segment 12, complete genome
taxid|1923676|NC_033427.1 Wenzhou tombus-like virus 6 strain WZFSL85189 hypothetical protein 1, hypothetical protein 2, and hypothetical protein 3 genes, complete cds
taxid|1923303|NC_032919.1 Hubei toti-like virus 15 strain SCM51462 hypothetical protein 1 and hypothetical protein 2 genes, complete cds
taxid|1606500|NC_038557.1 Sturnira lilium polyomavirus 1 isolate B0454, complete genome
taxid|2419783|NC_048167.1 Vibrio phage vB_VpaS_OWB, complete genome
taxid|1738045|NC_028262.1 Andrographis yellow vein leaf curl virus isolate A-64, complete genome
taxid|2029664|NC_049403.1 Lactococcus phage 51701, complete genome
taxid|2884423|NC_043027.1 Bacillus virus PBS1, complete genome
taxid|698488|NC_041897.1 Escherichia phage K1ind1, complete genome
taxid|11866|NC_043404.1 Avian myeloblastosis virus RNA-dependent DNA polymerase gene, partial cds; transforming protein gene, complete cds; and long terminal repeat, complete sequence
taxid|1923338|NC_033174.1 Hubei virga-like virus 23 strain mosHB236486 RdRp, hypothetical protein, putative glycoprotein, and hypothetical protein genes, complete cds
taxid|232380|NC_025680.1 Tomato yellow leaf curl Axarquia virus isolate Homra, complete genome
taxid|2107574|NC_040719.1 Domestic cat hepadnavirus isolate Sydney2016, complete genome
taxid|2070196|NC_048691.1 Paenibacillus phage Tadhana, complete genome
taxid|1566309|NC_025795.1 Wellfleet Bay virus isolate 10-280-G segment 1 polymerase basic 2 protein (PB2) gene, complete cds
taxid|1566309|NC_025796.1 Wellfleet Bay virus isolate 10-280-G segment 2 polymerase basic 1 protein (PB1) gene, complete cds
taxid|1566309|NC_025797.1 Wellfleet Bay virus isolate 10-280-G segment 3 polymerase acidic protein (PA) gene, complete cds
taxid|1566309|NC_025793.1 Wellfleet Bay virus isolate 10-280-G segment 4 nucleoprotein (NP) gene, complete cds
taxid|1566309|NC_025798.1 Wellfleet Bay virus isolate 10-280-G segment 5 hemagglutinin protein (HA) gene, complete cds
taxid|1566309|NC_025799.1 Wellfleet Bay virus isolate 10-280-G segment 6 matrix protein (M) gene, complete cds
taxid|1566309|NC_025794.1 Wellfleet Bay virus isolate 10-280-G segment 7 viral protein 7 (VP7) gene, complete cds
taxid|79236|NC_030310.1 Cotton yellow mosaic virus isolate Benin-Gossypium raimondii-55-14 segment DNA-A, complete sequence
taxid|79236|NC_030311.1 Cotton yellow mosaic virus isolate Benin-Gossypium raimondii-55-14 segment DNA-B, complete sequence
taxid|1608047|NC_031135.1 Huangpi Tick Virus 1 strain H124-1 RNA-dependent RNA polymerase (L) gene, complete cds
taxid|1608047|NC_031136.1 Huangpi Tick Virus 1 strain H124-1 glycoprotein precursor (G) gene, complete cds
taxid|1608047|NC_031137.1 Huangpi Tick Virus 1 strain H124-1 nucleocapsid protein (N) gene, complete cds
taxid|128708|NC_007914.1 His1 virus, complete genome
taxid|1198013|NC_019543.1 Aeromonas phage Aes508, complete genome
taxid|396359|NC_008265.1 Clostridium phage phiSM101, complete genome
taxid|44158|NC_003900.1 Aura virus, complete genome
taxid|2182341|NC_047977.1 Microbacterium phage Hendrix, complete genome
taxid|307110|NC_007290.1 Cotton leaf curl Bangalore virus segment A, complete genome
taxid|451705|NC_010106.1 Enterobacteria phage phiEcoM-GJ1, complete genome
taxid|1915203|NC_031961.1 Common bean severe mosaic virus isolate Cuba/Mayabeque 16/2014 segment DNA-A, complete sequence
taxid|1915203|NC_040190.1 Common bean severe mosaic virus isolate Cuba:Mayabeque 99:2014 segment DNA-B, complete sequence
taxid|224399|NC_004690.1 Adoxophyes honmai NPV, complete genome
taxid|1662332|NC_028954.1 Rhodobacter phage RcRhea, complete genome
taxid|1128119|NC_016519.1 Clitoria yellow mottle virus, complete genome
taxid|57579|NC_001829.1 Adeno-associated virus - 4, complete genome
taxid|444193|NC_011372.2 Botrytis cinerea mitovirus 1 RNA-dependent RNA polymerase (RDRP) gene, complete cds
taxid|2283297|NC_051680.1 Mycobacterium phage Mantra, complete genome
taxid|1543206|NC_031046.1 Staphylococcus phage BP39, complete genome
taxid|2053653|NC_048106.1 Synechococcus phage S-CBWM1, complete genome
taxid|1610834|NC_028816.1 Klebsiella phage vB_KpnP_SU503, complete genome
taxid|2547425|NC_049340.1 Tenacibaculum phage PTm1 DNA, complete genome
taxid|2517969|NC_055790.1 Mycobacterium phage Silverleaf, complete genome
taxid|1765736|NC_030224.1 Nigrospora oryzae victorivirus 1, complete genome
taxid|532076|NC_011045.1 Enterobacteria phage 13a, complete genome
taxid|1608105|NC_031283.1 Wuhan House Fly Virus 2 strain SYY4-5 ORF1 (ORF1), ORF2 (ORF2), ORF3 (ORF3), glycoprotein (G), and RNA-dependent RNA polymerase (L) genes, complete cds
taxid|2584487|NC_048765.1 Vibrio phage VAP7, complete genome
taxid|1642852|NC_055201.1 Anadyr virus strain LEIV-13395Mg segment L, complete sequence
taxid|1642852|NC_055200.1 Anadyr virus strain LEIV-13395Mg segment M, complete sequence
taxid|1642852|NC_055199.1 Anadyr virus strain LEIV-13395Mg segment S, complete sequence
taxid|1821548|NC_041883.1 Gordonia phage Attis, complete genome
taxid|1229755|NC_019713.1 Vibrio phage vB_VpaS_MAR10, complete genome
taxid|2592163|NC_048794.1 Salmonella virus VSe12, complete genome
taxid|2588132|NC_048768.1 Gordonia phage Chelms, complete genome
taxid|2079287|NC_047922.1 Pseudomonas phage Henninger, complete genome
taxid|1662331|NC_041963.1 Rhodobacter phage RcSpartan, complete genome
taxid|191463|NC_004639.1 Sida yellow mosaic virus, complete genome
taxid|2250335|NC_048719.1 Streptomyces phage Annadreamy, complete genome
taxid|1888318|NC_030845.1 Egaro virus RNA-dependent RNA polymerase and coat protein genes, complete cds
taxid|2712940|NC_049509.1 Salmonella phage P46FS4, complete genome
taxid|858516|NC_038443.1 Chino del tomate Amazonas virus isolate AM10 segment DNA-A, complete sequence
taxid|1239580|NC_043101.1 Mamastrovirus 16 isolate AFCD11 polyprotein 1AB gene, partial cds; and capsid protein precursor, gene, complete cds
taxid|36370|NC_001654.1 Jembrana disease virus Tabanan/87 strain, complete genome
taxid|429564|NC_008304.1 Euphorbia mosaic virus - A [Mexico:Yucatan:2004] clone pEuMV-YP-A segment DNA-A, complete sequence
taxid|429564|NC_008305.1 Euphorbia mosaic virus-Yucatan Peninsula DNA B, complete sequence
taxid|223308|NC_004638.1 Potato yellow mosaic Trinidad virus DNA A, complete sequence
taxid|223308|NC_004644.1 Potato yellow mosaic Trinidad virus DNA B, complete sequence
taxid|1922997|NC_033061.1 Hubei odonate virus 2 strain QTM74832 hypothetical protein gene, complete cds
taxid|1340820|NC_022069.1 Mycobacterium phage Jabbawokkie, complete genome
taxid|2762393|NC_052432.1 Mycobacterium phage HarryOW, complete genome
taxid|1004889|NC_055344.1 Maldonado virus strain FMD 0077 segment L L protein gene, complete cds
taxid|1004889|NC_055343.1 Maldonado virus strain FMD 0077 segment M polyprotein gene, complete cds
taxid|1004889|NC_055342.1 Maldonado virus strain FMD 0077 segment S nonstructural protein and nucleocapsid genes, complete cds
taxid|1838081|NC_030921.1 Gordonia phage Utz, complete genome
taxid|2759728|NC_054963.1 Ralstonia phage Gervaise, complete genome
taxid|1239383|NC_019726.1 Staphylococcus phage JD007, complete genome
taxid|1923768|NC_033703.1 Xinzhou dimarhabdovirus virus 1 strain XZSJSC65538 hypothetical protein, putative glycoprotein, and RNA-dependent RNA polymerase genes, complete cds
taxid|698728|NC_014260.1 Enterobacteria phage IME08, complete genome
taxid|1985391|NC_038483.1 Odonata associated gemycircularvirus-2 isolate OdaGmV-2-US-1642KW-12, complete genome
taxid|262897|NC_044855.1 Norovirus GIV strain Hu/US/2016/GIV.NA1[PNA1]/WI7002, complete genome
taxid|2161784|NC_047953.1 Pseudomonas phage vB_PaeP_130_113, complete genome
taxid|1379788|NC_025411.1 Boiling Springs Lake RNA-DNA hybrid virus clone BSL_RDHV, complete genome
taxid|304222|NC_006935.1 Cotton leaf curl Gezira virus-associated DNA beta isolate CLC55-C, complete sequence
taxid|1416334|NC_024206.1 Lactobacillus phage phi jlb1, complete genome
taxid|440266|NC_009539.1 WU Polyomavirus, complete genome
taxid|2590896|NC_055800.1 Vibrio phage Brizo, complete genome
taxid|1589752|NC_029084.1 Bacteriophage Rani, complete genome
taxid|2201430|NC_047990.1 Gordonia phage Suzy, complete genome
taxid|10665|NC_000866.4 Enterobacteria phage T4, complete genome
taxid|1163701|NC_038521.1 Eidolon helvum papillomavirus type 1 E6 (E6), E7 (E7), E1 (E1), E2 (E2), L2 (L2), and L1 (L1) genes, complete cds
taxid|318595|NC_007451.1 Enterobacteria phage PR4, complete genome
taxid|376612|NC_038798.1 Malvastrum yellow mosaic Jamaica virus isolate Ma179A73 segment DNA-A, complete sequence
taxid|376612|NC_038799.1 Malvastrum yellow mosaic Jamaica virus isolate Ma9bB6 segment DNA-B, complete sequence
taxid|2301567|NC_051689.1 Mycobacterium phage Nimbo, complete genome
taxid|119910|NC_003747.2 Ryegrass mottle virus isolate MAFF. No. 307043 from Japan, complete genome
taxid|360579|NC_009088.1 Mesta yellow vein mosaic virus DNA-A, complete sequence
taxid|1732177|NC_029103.1 Sulfolobus monocaudavirus SMV3, complete genome
taxid|29272|NC_001873.1 Turnip vein-clearing virus, complete genome
taxid|1524881|NC_027398.1 Enterobacteria phage Sf101, complete genome
taxid|2517927|NC_055792.1 Gordonia phage Walrus, complete genome
taxid|1168548|NC_018275.1 Salmonella phage vB_SemP_Emek, complete genome
taxid|1813779|NC_031946.1 Salmonella Phage 103203_sal5, complete genome
taxid|1871690|NC_031064.1 Lactococcus phage 98201, complete genome
taxid|1746068|NC_028382.1 Wuhan aphid virus 2 strain WHYC-2 segment 1, complete sequence
taxid|1746068|NC_028386.1 Wuhan aphid virus 2 strain WHYC-2 segment 2, complete sequence
taxid|1746068|NC_028383.1 Wuhan aphid virus 2 strain WHYC-2 segment 3, complete sequence
taxid|1746068|NC_028387.1 Wuhan aphid virus 2 strain WHYC-2 segment 4, complete sequence
taxid|1636581|NC_049359.1 Lactococcus phage 936 group phage PhiL.18, complete genome
taxid|2599882|NC_053509.1 Mycobacterium phage Tourach, complete genome
taxid|1676183|NC_030458.1 Chimpanzee faeces associated microphage 3 isolate CPNG_29300, complete genome
taxid|1655021|NC_027627.1 Propionibacterium phage Solid, complete genome
taxid|2689114|NC_049845.1 Klebsiella phage PhiKpNIH-2, complete genome
taxid|355246|NC_007603.1 Enterobacteria phage RTP, complete genome
taxid|2178922|NC_052451.1 Mycobacterium phage Oogway, complete genome
taxid|1481465|NC_027926.1 Tomato necrotic dwarf virus, RNA1, complete sequence
taxid|1481465|NC_027927.1 Tomato necrotic dwarf virus, RNA2, complete sequence
taxid|1204517|NC_018282.1 Pseudomonas phage MP1412, complete genome
taxid|455649|NC_009987.1 Spiroplasma kunkelii virus SkV1_CR2-3x, complete genome
taxid|2250371|NC_052937.1 Microbacterium phage Noelani, complete genome
taxid|1843757|NC_030122.1 Sheep faeces associated smacovirus 2 isolate 47_Fec60415_sheep, complete sequence
taxid|646010|NC_018571.2 Suakwa aphid-borne yellows virus isolate SABYV-TW19, complete genome
taxid|2065052|NC_038358.1 Torque teno midi virus 11 DNA, complete genome, isolate: MDJN47
taxid|1923356|NC_033185.1 Sanxia atyid shrimp virus 2 strain WHCCII13331 hypothetical protein gene, complete cds
taxid|2047868|NC_042085.1 Corynebacterium phage C3PO, complete genome
taxid|1922351|NC_032492.1 Beihai Nido-like virus 2 strain BHXun32263 1ab, putative glycoprotein 1, putative glycoprotein 2, and hypothetical protein genes, complete cds
taxid|1035482|NC_028803.1 Mycobacterium phage OSmaximus, complete genome
taxid|2364132|NC_040845.1 Avian HDV-like agent, complete genome
taxid|1148491|NC_021565.1 Rosellinia necatrix victorivirus 1 RNA, complete genome, isolate: W1029
taxid|1923127|NC_032209.1 Hubei picorna-like virus 46 strain spider133332 hypothetical protein gene, complete cds
taxid|328615|NC_008518.1 Trichoplusia ni ascovirus 2c, complete genome
taxid|42789|NC_038308.1 Human enterovirus 68 strain Fermon, complete genome
taxid|2794947|NC_053246.1 Gordonia phage Lilbeanie, complete genome
taxid|1387160|NC_050698.1 Pepper leafroll virus isolate PE:P107:pep:2009 segment DNA B, complete sequence
taxid|1387160|NC_043517.1 Pepper leafroll virus isolate PE:P107:pep:2009 segment DNA A, complete sequence
taxid|1654884|NC_029050.1 Salmonella phage 21, complete genome
taxid|535898|NC_020415.1 Rosa rugosa leaf distortion virus isolate MN-3, complete genome
taxid|312349|NC_007150.1 Procyon lotor papillomavirus 1, complete genome
taxid|1105171|NC_016770.1 Bacteroides phage B124-14, complete genome
taxid|1516081|NC_024691.1 MSSI2.225 virus complete sequence
taxid|12509|NC_009334.1 Human herpesvirus 4, complete genome
taxid|1679172|NC_027553.1 Chobar Gorge virus isolate NEP1970/01 segment 1 RNA-dependent RNA polymerase (VP1) gene, complete cds
taxid|1679172|NC_027554.1 Chobar Gorge virus isolate NEP1970/01 segment 2 inner core protein (VP2) gene, complete cds
taxid|1679172|NC_027555.1 Chobar Gorge virus isolate NEP1970/01 segment 3 capping enzyme (VP3) gene, complete cds
taxid|1679172|NC_027556.1 Chobar Gorge virus isolate NEP1970/01 segment 4 outer capsid protein (VP4) gene, complete cds
taxid|1679172|NC_027557.1 Chobar Gorge virus isolate NEP1970/01 segment 5 tubule protein (NS1) gene, complete cds
taxid|1679172|NC_027558.1 Chobar Gorge virus isolate NEP1970/01 segment 6 outer capsid protein 2 (VP5) gene, complete cds
taxid|1679172|NC_027559.1 Chobar Gorge virus isolate NEP1970/01 segment 7 major core protein (VP7) gene, complete cds
taxid|1679172|NC_027560.1 Chobar Gorge virus isolate NEP1970/01 segment 8 viral inclusion body protein (NS2) gene, complete cds
taxid|1679172|NC_027561.1 Chobar Gorge virus isolate NEP1970/01 segment 9 helicase (VP6) and NS4 protein (NS4) genes, complete cds
taxid|1679172|NC_027562.1 Chobar Gorge virus isolate NEP1970/01 segment 10 NS3 protein (NS3) and NS3a protein (NS3a) genes, complete cds
taxid|1610837|NC_029028.1 Enterobacteria phage JenP1, complete genome
taxid|2686071|NC_054646.1 Salmonella phage VB_StyS_BS5, complete genome
taxid|461711|NC_029031.1 Synechococcus phage S-CBP42, complete genome
taxid|2704031|NC_048847.1 Alteromonas phage vB_AmeM_PT11-V22, complete genome
taxid|2170201|NC_039028.1 Squirrel monkey foamy virus isolate 1224, complete genome
taxid|1592125|NC_039056.1 Odonata-associated circular virus-5 isolate OdasCV-5-US-1683LM1-12, complete genome
taxid|1892416|NC_030886.1 Rousettus bat coronavirus isolate GCCDC1 356, complete genome
taxid|291175|NC_006269.1 Sapovirus Hu/Dresden/pJG-Sap01/DE, complete genome
taxid|1914442|NC_036583.1 Rodent astrovirus isolate GX-006, complete genome
taxid|1983593|NC_042074.1 Vibrio phage JSF10, complete genome
taxid|1928005|NC_039015.1 Avian paramyxovirus 14 isolate APMV14/duck/Japan/11OG0352/2011, complete genome
taxid|685892|NC_019913.1 Pseudomonas phage PaP1, complete genome
taxid|204873|NC_010955.1 Xenopus laevis endogenous retrovirus Xen1, complete genome
taxid|1812179|NC_030793.1 Bovine calicivirus strain Kirklareli, complete genome
taxid|1923194|NC_032207.1 Hubei sobemo-like virus 1 strain SZmix20791 hypothetical protein 1, hypothetical protein 2, and hypothetical protein 3 genes, complete cds
taxid|652810|NC_034616.1 Human papillomavirus type 85 isolate 114B, complete genome
taxid|186153|NC_004617.1 Staphylococcus prophage phi 13, complete genome
taxid|1327956|NC_022323.1 Escherichia phage 2 JES-2013, complete genome
taxid|1923357|NC_033228.1 Sanxia atyid shrimp virus 3 strain SXXX37589 hypothetical protein 1 and hypothetical protein 2 genes, complete cds
taxid|1647282|NC_041868.1 Paracoccus phage Shpa, complete genome
taxid|167478|NC_038327.1 Bermuda grass etched-line virus coat protein gene, complete cds
taxid|2093496|NC_040564.1 Grapevine virus J isolate KS, complete genome
taxid|1244856|NC_019420.1 Edwardsiella phage KF-1 DNA, complete genome
taxid|1514896|NC_024455.1 Yerba mate endornavirus strain INTA, complete genome
taxid|2507578|NC_048156.1 Halorubrum pleomorphic virus 12, complete genome
taxid|1923274|NC_033048.1 Hubei tombus-like virus 27 strain SSZZ3453 hypothetical protein 1 and hypothetical protein 2 genes, complete cds
taxid|2250364|NC_051694.1 Mycobacterium phage OlympiaSaint, complete genome
taxid|1922713|NC_032932.1 Beihai tombus-like virus 10 strain BHZY59908 hypothetical protein 1, hypothetical protein 2, hypothetical protein 3, and hypothetical protein 4 genes, complete cds
taxid|2170110|NC_039069.1 Chimpanzee associated porprismacovirus 2 isolate GM495, complete genome
taxid|928289|NC_015626.1 Pigeon picornavirus B, complete genome
taxid|1882439|NC_055714.1 Mycobacterium phage Fortunato, complete genome
taxid|1458715|NC_028658.1 Mycobacterium phage Swish, complete genome
taxid|248062|NC_029909.1 Erve virus segment L, complete sequence
taxid|248062|NC_029934.1 Erve virus segment M, complete sequence
taxid|248062|NC_029910.1 Erve virus segment S, complete sequence
taxid|490110|NC_039201.1 Curionopolis virus nucleoprotein, phosphoprotein, matrix, hypothetical proteins, glycoprotein, hypothetical proteins, and polymerase genes, complete cds
taxid|1685753|NC_029614.1 Lake Sarah-associated circular virus-26 isolate LSaCV-26-LSMU-2013, complete sequence
taxid|2686469|NC_051666.1 Mycobacterium phage Hegedechwinu, complete genome
taxid|217615|NC_016436.1 Grapevine leafroll-associated virus 7, complete genome
taxid|2250291|NC_051588.1 Mycobacterium phage Aminay, complete genome
taxid|1923641|NC_033163.1 Wenzhou picorna-like virus 53 strain WZSLuoI86067 hypothetical protein 1 and hypothetical protein 2 genes, complete cds
taxid|2027277|NC_049424.1 Lactococcus phage LP1502a, complete genome
taxid|508441|NC_036579.1 Ictalurid herpesvirus 2 strain 760/94, complete genome
taxid|1923259|NC_033017.1 Hubei tombus-like virus 13 strain WHYY18977 hypothetical protein 1 and hypothetical protein 2 genes, complete cds
taxid|197771|NC_004068.1 Fringilla coelebs papillomavirus, complete genome
taxid|134599|NC_002555.1 Tomato rugose mosaic virus DNA A, complete sequence
taxid|134599|NC_002556.1 Tomato rugose mosaic virus DNA B, complete sequence
taxid|2301570|NC_051703.1 Mycobacterium phage QuickMath, complete genome
taxid|2024309|NC_042078.1 Shigella phage Sf24, complete genome
taxid|136138|NC_043206.1 Tobacco mottle virus RNA-dependent RNA polymerase gene, partial cds; and long-distance movement protein and cell-to-cell movement protein genes, complete cds
taxid|2178932|NC_050153.1 Escherichia phage vB_EcoM-Ro157c2YLVW, complete genome
taxid|481147|NC_011546.1 Simian T-cell lymphotropic virus 6 strain Cmo8699AB, complete genome
taxid|2713308|NC_048865.1 Salmonella phage oldekolle, complete genome
taxid|291590|NC_006951.1 Erethizon dorsatum papillomavirus type 1, complete genome
taxid|1548907|NC_026586.1 Pseudomonas phage vB_PaeM_PAO1_Ab27, complete genome
taxid|1972565|NC_034508.1 Morreton virus nucleoprotein, phosphoprotein, matrix, glycoprotein, and polymerase genes, complete cds
taxid|1849542|NC_030869.1 Fusarium poae mycovirus 1 genomic RNA, complete genome
taxid|2108551|NC_040376.1 Termite associated circular virus 3 isolate I1581-121, complete genome
taxid|1923669|NC_033426.1 Wenzhou tombus-like virus 16 strain WZFSL78689 hypothetical protein gene, complete cds
taxid|37108|NC_002641.1 Meleagrid herpesvirus 1, complete genome
taxid|390441|NC_009547.1 Sida yellow vein Vietnam virus DNA-A, complete sequence
taxid|1922483|NC_032185.1 Beihai noda-like virus 29 strain BHWZXX15622 hypothetical protein gene, complete cds
taxid|1922746|NC_033004.1 Beihai weivirus-like virus 18 strain BHZY59250 RNA-dependent RNA polymerase gene, complete cds
taxid|665102|NC_014138.1 Abutilon Brazil virus DNA A segment, complete sequence
taxid|665102|NC_014139.1 Abutilon Brazil virus DNA B segment, complete sequence
taxid|71366|NC_002321.1 Staphylococcus phage PVL proviral DNA, complete sequence
taxid|2591136|NC_054638.1 Salmonella phage vB_SenS_SB28, complete genome
taxid|1930507|NC_032458.1 Basavirus sp. isolate 16715_47, complete genome
taxid|1163482|NC_019539.1 Salmonella phage vB_SenS-Ent1 complete genome
taxid|172391|NC_003664.1 Tomato chlorotic mottle virus DNA A, complete sequence
taxid|172391|NC_003665.1 Tomato chlorotic mottle virus DNA B, complete sequence
taxid|2249773|NC_055028.1 Paenibacillus phage C7Cdelta, complete genome
taxid|2884419|NC_020480.1 Bacillus phage Finn, complete genome
taxid|1923153|NC_033219.1 Hubei picorna-like virus 7 strain WHSF7327 hypothetical protein gene, complete cds
taxid|1922898|NC_032167.1 Hubei insect virus 2 strain arthropodmix13736 RNA-dependent RNA polymerase gene, complete cds
taxid|1922898|NC_032161.1 Hubei insect virus 2 strain arthropodmix13736 Major core gene, complete cds
taxid|1922898|NC_032162.1 Hubei insect virus 2 strain arthropodmix13736 hypothetical protein 1 gene, complete cds
taxid|1922898|NC_032168.1 Hubei insect virus 2 strain arthropodmix13736 hypothetical protein 2 gene, complete cds
taxid|1922898|NC_032163.1 Hubei insect virus 2 strain arthropodmix13736 Inner core protein gene, complete cds
taxid|1922898|NC_032164.1 Hubei insect virus 2 strain arthropodmix13736 hypothetical protein 3 gene, complete cds
taxid|1922898|NC_032169.1 Hubei insect virus 2 strain arthropodmix13736 hypothetical protein 4 gene, complete cds
taxid|1922898|NC_032165.1 Hubei insect virus 2 strain arthropodmix13736 hypothetical protein 5 and hypothetical protein 6 genes, complete cds
taxid|1922898|NC_032166.1 Hubei insect virus 2 strain arthropodmix13736 hypothetical protein 7 gene, complete cds
taxid|1922898|NC_032170.1 Hubei insect virus 2 strain arthropodmix11678 hypothetical protein 8 gene, complete cds
taxid|2575610|NC_054444.1 Mycobacterium phage Antsirabe, complete genome
taxid|2079431|NC_047931.1 Lactobacillus phage Maenad, complete genome
taxid|1923781|NC_033720.1 Ubei picorna-like virus 3 strain WHCC101453 hypothetical protein 1 and hypothetical protein 2 genes, complete cds
taxid|1923650|NC_032784.1 Wenzhou shrimp virus 3 strain shrimp12824 replicase, hypothetical protein, putative structural protein, and hypothetical protein genes, complete cds
taxid|2170126|NC_027777.1 Rat associated porprismacovirus 1 isolate KS/11/0577, complete genome
taxid|2024336|NC_054993.1 Lactococcus phage 50102, complete genome
taxid|2169908|NC_039233.1 Vernonia yellow vein Fujian virus alphasatellite clone BG-Vamban, complete sequence
taxid|2301571|NC_051710.1 Mycobacterium phage Spikelee, complete genome
taxid|1236767|NC_019852.1 Canine papillomavirus 14 from Switzerland, complete genome
taxid|2082667|NC_040559.1 Gigaspora margarita mitovirus 3 isolate GmMV3-BEG34, complete genome
taxid|2023996|NC_047838.1 Synechococcus phage Bellamy, complete genome
taxid|2902882|NC_042316.1 Mycobacterium virus BAKA, complete genome
taxid|2268621|NC_048713.1 Staphylococcus aureus phage SA345ruMSSAST8, complete genome
taxid|162013|NC_004074.1 Tioman virus, complete genome
taxid|342409|NC_003225.3 White spot syndrome virus strain CN01, complete genome
taxid|1980430|NC_030660.1 Pigeonpea sterility mosaic virus 2 segment RNA1, complete genome, isolate PLant
taxid|1980430|NC_030662.1 Pigeonpea sterility mosaic virus 2 segment RNA2, complete genome, isolate PLant
taxid|1980430|NC_030661.1 Pigeonpea sterility mosaic virus 2 segment RNA3, complete genome, isolate PLant
taxid|1980430|NC_030663.1 Pigeonpea sterility mosaic virus 2 segment RNA4, complete genome, isolate PLant
taxid|1980430|NC_030658.1 Pigeonpea sterility mosaic virus 2p5 gene, segment RNA5, isolate ICP8863
taxid|1980430|NC_030659.1 Pigeonpea sterility mosaic virus 2 p6 gene, segment RNA6, isolate ICP8863
taxid|1961666|NC_033821.1 Qinghai Himalayan marmot astrovirus 2 isolate HHMAstV2, complete genome
taxid|88388|NC_004053.1 Ophiostoma mitovirus 5, complete genome
taxid|1619253|NC_026640.1 Canine papillomavirus 16 isolate Chana, complete genome
taxid|2492658|NC_046964.1 Alphacoronavirus Bat-CoV/P.kuhlii/Italy/3398-19/2015, complete genome
taxid|1961914|NC_047819.1 Pectobacterium phage PPWS4 DNA, complete genome
taxid|1430444|NC_024124.2 Escherichia phage vB_EcoM_JS09, complete genome
taxid|1737346|NC_028132.1 Apple hammerhead viroid-like circular RNA, complete genome
taxid|2507576|NC_048157.1 Halorubrum pleomorphic virus 10, complete genome
taxid|10266|NC_004002.1 Sheeppox virus 17077-99, complete genome
taxid|1547580|NC_025214.1 Botryosphaeria dothidea victorivirus 1 isolate GY25, complete genome
taxid|1340824|NC_022056.1 Mycobacterium phage Hamulus, complete genome
taxid|1439894|NC_027399.1 Klebsiella phage K64-1 DNA, complete genome
taxid|12301|NC_004008.1 Broad bean mottle virus RNA 1, complete sequence
taxid|12301|NC_004007.1 Broad bean mottle virus RNA 2, complete sequence
taxid|12301|NC_004006.1 Broad bean mottle virus RNA 3, complete sequence
taxid|1808960|NC_034209.1 Phomopsis longicolla circular virus 1 strain TWH P74, complete genome
taxid|1074044|NC_026582.1 Uncultured phage WW-nAnB, complete genome
taxid|12287|NC_004146.1 Flock house virus RNA 1, complete sequence
taxid|12287|NC_004144.1 Flock house virus, complete genome
taxid|151538|NC_002669.1 Lactococcus prophage bIL310, complete genome
taxid|756276|NC_025461.1 Synechococcus phage S-CBP3, complete genome
taxid|1881315|NC_055066.1 Vibrio phage 1.080.O._10N.286.48.A4, partial genome
taxid|1958922|NC_047814.1 Staphylococcus phage St 134, complete genome
taxid|1922570|NC_032547.1 Beihai picorna-like virus 27 strain BHNXC41439 hypothetical protein 1 and hypothetical protein 2 genes, complete cds
taxid|56879|NC_001793.1 Oat blue dwarf virus complete genome
taxid|159141|NC_018461.1 Sathuperi virus RdRp gene for RNA-dependent RNA polymerase, segment L, genomic RNA
taxid|159141|NC_018466.1 Sathuperi virus Gn-Gc-NSm gene for M polyprotein, segment M, genomic RNA
taxid|159141|NC_018462.1 Sathuperi virus N and NSs genes, segment S, genomic RNA
taxid|74320|NC_023442.1 Buzura suppressaria nucleopolyhedrovirus isolate Hubei, complete genome
taxid|1480065|NC_023894.1 Pygoscelis adeliae papillomavirus isolate Crozier_2013, complete genome
taxid|1479613|NC_025395.1 Puerto Almendras virus isolate LO-39, complete genome
taxid|1804155|NC_029308.1 Marine RNA virus PAL438, complete genome
taxid|2589656|NC_048795.1 Salmonella phage Th1, complete genome
taxid|1239567|NC_025379.2 Mamastrovirus 3 isolate PAstV-GX1, complete genome
taxid|12558|NC_002568.2 Sesbania mosaic virus, complete genome
taxid|1327774|NC_021309.1 Mycobacterium phage Phrux, complete genome
taxid|2911441|NC_008208.1 Aeromonas phage 25, complete genome
taxid|2293289|NC_040319.1 Giant house spider associated circular virus 2 isolate BC_I1657E_H4, complete sequence
taxid|11855|NC_001550.1 Mason-Pfizer monkey virus, complete genome
taxid|2301558|NC_055763.1 Gordonia phage Marietta, complete genome
taxid|457382|NC_010295.1 Phaius virus X, complete genome
taxid|2729575|NC_052989.1 Cronobacter phage JC01, complete genome
taxid|663560|NC_027985.1 Mycobacterium phage UncleHowie, complete genome
taxid|1500813|NC_027385.1 Propionibacterium phage PHL092M00, complete genome
taxid|354328|NC_039216.1 Bell pepper endornavirus isolate Penol, complete genome
taxid|1922436|NC_032470.1 Beihai narna-like virus 1 strain BWBFG61141 RNA-dependent RNA polymerase gene, complete cds
taxid|1327950|NC_021859.1 Mycobacterium phage DNAIII, complete genome
taxid|1168744|NC_020871.1 Listeria phage vB_LmoM_AG20, complete genome
taxid|67585|NC_003648.1 Milk vetch dwarf virus segment DNA-R, complete sequence
taxid|67585|NC_003642.1 Milk vetch dwarf virus segment DNA-U1, complete sequence
taxid|67585|NC_003643.1 Milk vetch dwarf virus segment DNA-N, complete sequence
taxid|67585|NC_003644.1 Milk vetch dwarf virus segment DNA-U2, complete sequence
taxid|67585|NC_003645.1 Milk vetch dwarf virus DNA M, complete sequence
taxid|67585|NC_003646.1 Milk vetch dwarf virus segment DNA-S, complete sequence
taxid|67585|NC_003641.1 Milk vetch dwarf virus genome segment DNA-C encoding viral non-structural protein, complete sequence
taxid|67585|NC_023626.1 Milk vetch dwarf virus DNA, segment DNA-U4, complete sequence
taxid|1172353|NC_029784.1 Tomato yellow leaf curl Oman betasatellite complete sequence, clone BZ-4
taxid|1048189|NC_048015.1 Cyanophage S-TIM4, complete genome
taxid|1647472|NC_030907.1 Gordonia phage GMA5, complete genome
taxid|1874587|NC_049377.1 Lactococcus phage 13W11L, complete genome
taxid|1923219|NC_032187.1 Hubei sobemo-like virus 32 strain spider112797 hypothetical protein 1 and hypothetical protein 2 genes, complete cds
taxid|1235430|NC_020501.1 Equus ferus caballus papillomavirus type 7, complete genome
taxid|2743928|NC_054810.1 Mycobacterium phage Georgie2, complete genome
taxid|1289467|NC_049351.1 Lactococcus phage CaseusJM1, complete genome
taxid|911574|NC_014647.1 Malvastrum yellow vein Changa Manga virus, complete genome
taxid|2293308|NC_040326.1 Tubeweb spider associated circular virus 1 isolate BC I1652A_F12, complete sequence
taxid|1904409|NC_034221.1 Miniopterus schreibersii polyomavirus 2 DNA, complete genome, strain: 12SuB08
taxid|2010266|NC_035131.1 Aedes camptorhynchus toti-like virus 1 strain mos172CP87493, complete genome
taxid|1521388|NC_024480.1 McMurdo Ice Shelf pond-associated circular DNA virus-4 isolate alg49-63, complete genome
taxid|2163982|NC_047956.1 Pseudomonas phage Achelous, complete genome
taxid|127507|NC_002362.1 Vibrio phage VfO3K6, complete genome
taxid|10713|NC_021190.1 Enterobacteria phage phi80, complete genome
taxid|1980490|NC_005238.1 Seoul virus strain Seoul 80-39 clone 1
taxid|1980490|NC_005237.1 Seoul virus segment M, complete sequence
taxid|1980490|NC_005236.1 Seoul virus strain 80-39 segment S, complete sequence
taxid|1034125|NC_015584.1 Mycobacterium virus Faith1, complete genome
taxid|438782|NC_010318.1 Abaca bunchy top virus DNA-C, complete sequence
taxid|438782|NC_010317.1 Abaca bunchy top virus DNA-M, complete genome
taxid|438782|NC_010314.1 Abaca bunchy top virus DNA-N, complete genome
taxid|438782|NC_010319.1 Abaca bunchy top virus DNA-R, complete genome
taxid|438782|NC_010316.1 Abaca bunchy top virus DNA-S, complete genome
taxid|438782|NC_010315.1 Abaca bunchy top virus segment 2, complete sequence
taxid|1654601|NC_029081.1 Pectobacterium phage Peat1, complete genome
taxid|11082|NC_009942.1 West Nile virus lineage 1, complete genome
taxid|1720496|NC_042129.1 Escherichia phage slur03, complete genome
taxid|1223561|NC_018484.1 CAS virus segment L, complete genome
taxid|1223561|NC_018481.1 CAS virus segment S, complete genome
taxid|331278|NC_016163.1 Yersinia phage phiR1-37, complete genome
taxid|1919071|NC_040602.1 Menghai rhabdovirus isolate Menghai, complete genome
taxid|10707|NC_042564.1 Enterobacteria phage BF23 tRNA gene region
taxid|1460451|NC_055363.1 Gordil virus isolate Dak ANBr 496d segment L, complete sequence
taxid|1460451|NC_055364.1 Gordil virus isolate Dak ANBr 496d segment M, complete sequence
taxid|1460451|NC_055365.1 Gordil virus isolate Dak ANBr 496d segment S, complete sequence
taxid|2725614|NC_052936.1 Microbacterium phage Nobel, complete genome
taxid|2169725|NC_012212.1 Chaetoceros socialis f. radians RNA virus segment 1, complete genome
taxid|1923134|NC_033026.1 Hubei picorna-like virus 52 strain QCM127295 hypothetical protein gene, complete cds
taxid|1840236|NC_048636.1 Staphylococcus phage P1105, complete genome
taxid|1871692|NC_031051.1 Enterococcus phage SANTOR1, complete genome
taxid|2656520|NC_054937.1 Salmonella phage pSe_SNUABM_01, complete genome
taxid|1327970|NC_021799.1 Cellulophaga phage phi19:1, complete genome
taxid|111427|NC_043147.1 Diuris virus Y polyprotein gene, partial cds
taxid|1923752|NC_033718.1 Wuhan spider virus 3 strain spider133889 hypothetical protein gene, complete cds
taxid|1493508|NC_047718.1 Synechococcus phage ACG-2014b isolate Syn7803C61, complete genome
taxid|743290|NC_038391.1 Chimpanzee stool avian-like circovirus Chimp17, complete genome
taxid|1838062|NC_030943.1 Gordonia phage Blueberry, complete genome
taxid|410826|NC_008605.1 Potato apical leaf curl disease-associated satellite DNA beta, complete genome
taxid|1923003|NC_032151.1 Hubei odonate virus 8 strain QTM19232 RNA-dependent RNA polymerase gene, complete cds
taxid|1923003|NC_032153.1 Hubei odonate virus 8 strain QTM19232 putative glycoprotein gene, complete cds
taxid|1923003|NC_032152.1 Hubei odonate virus 8 strain QTM19232 putative nucleoprotein gene, complete cds
taxid|1923331|NC_032824.1 Hubei virga-like virus 16 strain arthropodmix13816 hypothetical protein, RdRp, and hypothetical protein genes, complete cds
taxid|11292|NC_001542.1 Rabies virus, complete genome
taxid|2169827|NC_038993.1 Tomato yellow spot alphasatellite isolate BR:Dou1095.1:11, complete sequence
taxid|1406790|NC_022774.1 Bacillus phage Slash, complete genome
taxid|493803|NC_010277.2 Merkel cell polyomavirus isolate R17b, complete genome
taxid|2773460|NC_033436.1 Wuchan romanomermis nematode virus 2 strain WCLSXC55347 hypothetical protein 1, hypothetical protein 2, hypothetical protein 3, hypothetical protein 4, and RNA-dependent RNA polymerase genes, complete cds
taxid|12675|NC_043503.1 Groundnut ringspot virus isolate GRSV-AR L protein gene, complete cds
taxid|12675|NC_043502.1 Groundnut ringspot virus isolate GRSV-AR GP protein gene, complete cds
taxid|12675|NC_043504.1 Groundnut ringspot virus isolate GRSV-AR N protein gene, complete cds
taxid|1544364|NC_026013.1 Microviridae IME-16, complete sequence
taxid|2759732|NC_055026.1 Ralstonia phage Dina, complete genome
taxid|2022474|NC_049965.1 Bacillus phage vB_BveP-Goe6, complete genome
taxid|1972684|NC_031956.1 UNVERIFIED: Balsa virus strain CoB 84, complete sequence
taxid|1608067|NC_031216.1 Shayang Fly Virus 3 strain SYY1-1 ORF1 (ORF1), ORF2 (ORF2), ORF3 (ORF3), glycoprotein (G), and RNA-dependent RNA polymerase (L) genes, complete cds
taxid|2015376|NC_031948.1 Bat mastadenovirus G isolate 250-A, complete genome
taxid|243550|NC_006875.1 Calicivirus isolate TCG, complete genome
taxid|45219|NC_005082.1 Guanarito virus segment L, complete genome
taxid|45219|NC_005077.1 Guanarito virus segment S, complete genome
taxid|1805952|NC_031049.1 Bacillus phage NotTheCreek, complete genome
taxid|2772062|NC_055871.1 CrAssphage cr106_1, complete genome
taxid|1460070|NC_023586.1 Ralstonia phage 1 NP-2014, complete sequence
taxid|463360|NC_011058.1 Chickpea chlorotic dwarf virus, complete genome
taxid|2741076|NC_047703.1 Uncultured phage_MedDCM-OCT-S30-C28 DNA, complete genome, group G8, isolate: uvMED-CGR-U-MedDCM-OCT-S30-C28
taxid|1965465|NC_047822.1 Escherichia phage phiLLS, complete genome
taxid|238817|NC_034553.1 Maporal virus strain HV 97021050 segment L, complete sequence
taxid|238817|NC_034552.1 Maporal virus strain HV-97021050 segment M, complete sequence
taxid|238817|NC_034566.1 Maporal virus segment S nucleocapsid protein gene, complete cds
taxid|1678146|NC_034008.1 Orthohepevirus D isolate BtHEVMd2350, complete genome
taxid|1636271|NC_029047.1 Verrucomicrobia phage P8625, complete genome
taxid|114892|NC_043148.1 Hibbertia virus Y polyprotein gene, partial cds
taxid|373058|NC_003826.1 Tomato bushy stunt virus satellite RNA B1, complete genome
taxid|2301710|NC_051691.1 Mycobacterium phage Nivrat, complete genome
taxid|1701812|NC_031910.1 Streptococcus phage phiARI0031, complete genome
taxid|1698710|NC_028869.1 Mycobacterium phage HyRo, complete genome
taxid|687383|NC_014087.1 Torque teno douroucouli virus, complete genome
taxid|2772090|NC_055899.1 CrAssphage cr124_1, complete genome
taxid|2502444|NC_052456.1 Mycobacterium phage Rajelicia, complete genome
taxid|1735591|NC_028655.1 Yersinia phage vB_YenP_AP10, complete genome
taxid|2079148|NC_040723.1 Culex pipiens associated Tunisia virus isolate AnEVT, complete genome
taxid|694008|NC_009020.1 Pipistrellus bat coronavirus HKU5, complete genome
taxid|1161930|NC_018273.1 Leuconostoc phage Lmd1, complete genome
taxid|1425362|NC_025468.1 Carrot betaflexivirus 2 isolate CBV-2_S15 ORF1, ORF2, and ORF3 genes, complete cds
taxid|1923721|NC_033472.1 Wuhan insect virus 17 strain WHCCII1277 hypothetical protein 1 and hypothetical protein 2 genes, complete cds
taxid|2776877|NC_051658.1 Mycobacterium phage Firehouse51, complete genome
taxid|1391223|NC_024790.1 Escherichia phage vB_EcoP_PhAPEC7, complete genome
taxid|1690456|NC_028890.1 Bacillus phage TsarBomba, complete genome
taxid|225588|NC_004664.2 Streptomyces phage phiBT1, complete genome
taxid|1678160|NC_040358.1 Diatom colony associated dsRNA virus 2 genomic RNA, complete genome
taxid|1923137|NC_033093.1 Hubei picorna-like virus 55 strain spider134013 hypothetical protein 1 and hypothetical protein 2 genes, complete cds
taxid|2016052|NC_042006.1 Acinetobacter phage vB_ApiP_P1, complete genome
taxid|2077135|NC_055707.1 Mycobacterium phage HC DNA, complete genome
taxid|1970798|NC_047825.1 Klebsiella phage KOX1, complete genome
taxid|1147160|NC_000855.1 Viral hemorrhagic septicemia virus Fil3, complete genome
taxid|1655018|NC_027623.2 Propionibacterium phage Pirate, complete genome
taxid|1923091|NC_032772.1 Hubei picorna-like virus 12 strain WHZHC35617 hypothetical protein gene, complete cds
taxid|330397|NC_009813.1 Listeria phage B054, complete genome
taxid|1159905|NC_039208.1 Porcine coronavirus HKU15 strain HKU15-155, complete genome
taxid|2881392|NC_005882.1 Burkholderia cenocepacia phage BcepMu, complete genome
taxid|1133032|NC_023847.1 Sputnik virophage 3, complete genome
taxid|2696426|NC_052657.1 Escherichia phage muut, complete genome
taxid|12202|NC_003605.1 Lettuce mosaic virus, complete genome
taxid|1820046|NC_040562.1 Porcine parvovirus 7 isolate GX49, complete genome
taxid|1561171|NC_025366.1 Ustilaginoidea virens RNA virus L isolate GX-1, complete genome
taxid|1922542|NC_032559.1 Beihai picorna-like virus 113 strain BHXG26415 hypothetical protein 1 and hypothetical protein 2 genes, complete cds
taxid|2170405|NC_040822.1 Panthera leo polyomavirus 1 isolate 3884, complete genome
taxid|1041524|NC_015719.1 Enterobacteria phage K30, complete genome
taxid|10519|AC_000018.1 Human adenovirus type 7, complete genome
taxid|1563661|NC_027348.2 Delftia phage RG-2014, complete genome
taxid|2010286|NC_005048.1 Chilli leaf curl disease associated sequence virion, complete genome
taxid|1345637|NC_021568.1 Human cyclovirus VS5700009, complete genome
taxid|1982675|NC_043526.1 Jacquemontia yellow vein virus isolate 1915 clone 1 segment DNA-A, complete sequence
taxid|1982675|NC_050697.1 Jacquemontia yellow vein virus isolate 1915 clone 1 segment DNA-B, complete sequence
taxid|60875|NC_038672.1 Mucambo virus strain Mucambo BeAn 8, complete genome
taxid|573174|NC_021073.1 Vibrio phage henriette 12B8, complete genome
taxid|223287|NC_004608.1 Mungbean yellow mosaic India virus DNA A, complete sequence
taxid|223287|NC_004609.1 Mungbean yellow mosaic India virus DNA B, complete sequence
taxid|170325|NC_030117.1 Canid herpesvirus 1 strain 0194, complete genome
taxid|2020286|NC_035462.1 Ocimum basilicum RNA virus 1 isolate DV1 RNA-dependent RNA polymerase and movement protein genes, complete cds
taxid|362693|NC_007647.1 Oryza sativa endornavirus, complete genome
taxid|11274|NC_038286.1 Piry virus strain BeAn2423, complete genome
taxid|360398|NC_008689.1 Staphylococcus phage phiPVL108, complete genome
taxid|1346893|NC_043029.1 Stenotrophomonas phage phiSMA6 proviral complete genome
taxid|205874|NC_004684.1 Mycobacterium phage Rosebush, complete genome
taxid|1508712|NC_024445.1 Tent-making bat hepatitis B virus isolate TBHBV/Pan372/Uro_bil/PAN/2010, complete genome
taxid|1881630|NC_038985.1 Velvet bean golden mosaic virus isolate bgv6-5, complete genome
taxid|1922430|NC_032441.1 Beihai mantis shrimp virus 3 strain BHXG26678 hypothetical protein gene, complete cds
taxid|28354|NC_003849.1 Plantago asiatica mosaic virus, complete genome
taxid|1698708|NC_047759.1 Dickeya phage BF25/12, complete genome
taxid|1922604|NC_033822.1 Beihai picorna-like virus 59 strain BHBei77099 hypothetical protein gene, complete cds
taxid|1821555|NC_041950.1 Gordonia phage Katyusha, complete genome
taxid|2169919|NC_030446.1 Tibetan frog hepatitis B virus isolate 243398, complete genome
taxid|1052673|NC_023738.1 Mycobacterium phage Thibault, complete genome
taxid|944969|NC_016154.1 Cynomolgus macaque cytomegalovirus strain Ottawa, complete genome
taxid|237716|NC_025385.1 Khujand lyssavirus, complete genome
taxid|12470|NC_001696.2 Lucerne transient streak virus isolate LTSV-Can, complete genome
taxid|300188|NC_048214.1 Duck coronavirus isolate DK/GD/27/2014, complete genome
taxid|64298|NC_043113.1 Cowbone Ridge virus strain W-10986 NS5 protein (NS5) gene, partial cds
taxid|262957|NC_022365.1 Piper yellow mottle virus strain ISH-1, complete genome
taxid|1923565|NC_033147.1 Wenzhou hepe-like virus 2 strain WZFSL85851 replicase and putative structural protein genes, complete cds
taxid|67761|NC_014730.1 Cowpea mild mottle virus, complete genome
taxid|347327|NC_007808.1 Pseudomonas phage PA11, complete genome
taxid|1622116|NC_048639.1 Pseudomonas phage ZC08, complete genome
taxid|1735645|NC_048634.1 Staphylococcus phage P282, complete genome
taxid|1795994|NC_038485.1 Pacific flying fox faeces associated gemycircularvirus-2 isolate Tbat_103791, complete genome
taxid|663557|NC_013694.1 Mycobacterium virus Peaches, complete genome
taxid|1775456|NC_034551.1 Colocasia bobone disease-associated virus strain SI, complete genome
taxid|558690|NC_018173.1 Cucurbit chlorotic yellows virus RNA 1 segment, complete sequence
taxid|558690|NC_018174.1 Cucurbit chlorotic yellows virus RNA 2 segment, complete sequence
taxid|909331|NC_014955.1 Human papillomavirus type 132, complete genome
taxid|2382121|NC_040510.1 Zea mays chrysovirus 1 strain 74 putative RNA-dependent RNA polymerase gene, complete cds
taxid|2382121|NC_040509.1 Zea mays chrysovirus 1 strain 74 putative coat protein gene, complete cds
taxid|2382121|NC_040511.1 Zea mays chrysovirus 1 strain 74 hypothetical protein gene, complete cds
taxid|380598|NC_009899.1 Paramecium bursaria Chlorella virus AR158, complete genome
taxid|28351|NC_006964.1 Strawberry latent ringspot virus RNA1, complete sequence
taxid|28351|NC_006965.1 Strawberry latent ringspot virus RNA2, complete sequence
taxid|2664942|NC_055592.1 Ocimum yellow vein virus isolate Uganda-UG14-2015 segment DNA-A, complete sequence
taxid|2664942|NC_060093.1 Ocimum yellow vein virus, complete genome
taxid|1885927|NC_030838.1 Sparus aurata polyomavirus 1, complete genome
taxid|2054273|NC_047901.1 Klebsiella phage Menlow, complete genome
taxid|1552735|NC_026609.1 Lactobacillus phage Ldl1, complete genome
taxid|2590877|NC_048778.1 Microbacterium phage Alex44, complete genome
taxid|913600|NC_014707.1 Papaya leaf crumple virus-Panipat 8 [India:Panipat:Papaya:2008] DNA-A, complete genome
taxid|1881141|NC_052470.1 Mycobacterium phage Magnito, complete genome
taxid|1340830|NC_022061.1 Mycobacterium phage KayaCho, complete genome
taxid|1493508|NC_027130.1 Synechococcus phage ACG-2014b isolate Syn7803C100, complete genome
taxid|1923532|NC_032799.1 Wenling picorna-like virus 4 strain WLJQ100990 hypothetical protein 1 and hypothetical protein 2 genes, complete cds
taxid|2883946|NC_004333.2 Burkholderia phage Bcep781, complete genome
taxid|1925019|NC_032120.1 Leptonychotes weddellii polyomavirus 1 isolate WSK37, complete genome
taxid|1503291|NC_028833.1 BtNv-AlphaCoV/SC2013, complete genome
taxid|2079598|NC_039004.1 Penguin megrivirus isolate KGI-Bel-P5/2015, complete genome
taxid|1993643|NC_021929.1 Malvastrum leaf curl deltasatellite isolate Mc1, complete sequence
taxid|1529924|NC_044046.1 Norovirus GII/Hu/JP/2011/GII/Yuzawa/Gira2HS, complete genome
taxid|2759719|NC_054891.1 Ralstonia phage Anchaing, complete genome
taxid|1863010|NC_031022.1 Shigella phage SHSML-45, complete genome
taxid|1538101|NC_024777.1 Small begomovirus-associated satellite isolate Sa19-S1, complete sequence
taxid|1505530|NC_024301.1 Pagoda yellow mosaic associated virus strain pymav-01, complete genome
taxid|1400425|NC_034407.1 Bowe virus strain VN1512 RNA-dependent RNA polymerase gene, complete cds
taxid|1400425|NC_034406.1 Bowe virus strain VN1512 glycoprotein gene, complete cds
taxid|1400425|NC_034405.1 Bowe virus strain VN1512 nucleocapsid gene, complete cds
taxid|1195086|NC_021863.1 Staphylococcus phage SA13, complete genome
taxid|693627|NC_013587.1 Sulfolobus spindle-shaped virus 6, complete genome
taxid|2315711|NC_051683.1 Mycobacterium phage MilleniumForce, complete genome
taxid|2775045|NC_054432.1 Mycobacterium phage phiT46-1, complete genome
taxid|1718278|NC_031264.1 Brucella phage BiPBO1, complete genome
taxid|1714273|NC_004462.2 Thermus thermophilus phage IN93, complete genome
taxid|611707|NC_043692.1 Tacaiuma orthobunyavirus strain BeAn73 RNA-dependent RNA polymerase gene, complete cds
taxid|611707|NC_043694.1 Tacaiuma orthobunyavirus strain BeAn73 polyprotein gene, complete cds
taxid|611707|NC_043693.1 Tacaiuma orthobunyavirus strain BeAn73 nucleocapsid protein gene, complete cds
taxid|2662297|NC_049476.1 Lactococcus phage P4565, complete genome
taxid|2116437|NC_055170.1 Hainan oriental leaf-toed gecko hantavirus strain LPXYF84819 L protein gene, complete cds
taxid|381543|NC_025360.1 Atlantic salmon paramyxovirus isolate ASPV/Yrkje371/95, complete genome
taxid|1838067|NC_030944.1 Gordonia phage Demosthenes, complete genome
taxid|1899566|NC_031089.1 Ligustrum virus A isolate SK, complete genome
taxid|1923081|NC_033132.1 Hubei permutotetra-like virus 7 strain QTM27196 RdRp and hypothetical protein genes, complete cds
taxid|656025|NC_013013.1 Gossypium darwinii symptomless alphasatellite DNA-alpha, complete genome
taxid|12165|NC_009087.2 Chrysanthemum virus B, complete genome
taxid|10468|NC_003349.1 Helicoverpa zea SNPV, complete genome
taxid|64698|NC_003779.1 Plautia stali intestine virus RNA for nonstructural polyprotein, capsid protein precursor, complete cds
taxid|2182393|NC_051636.1 Mycobacterium phage BobaPhett, complete genome
taxid|1922692|NC_032843.1 Beihai sobemo-like virus 20 strain BHNXC40978 hypothetical protein 1 and hypothetical protein 2 genes, complete cds
taxid|1620895|NC_034543.1 Ord River virus nucleoprotein, hypothetical protein, phosphoprotein, hypothetical proteins, matrix, glycoprotein, hypothetical protein, and polymerase genes, complete cds
taxid|880162|NC_014766.1 Ostreococcus lucimarinus virus OlV1, complete genome
taxid|947843|NC_019932.1 Erwinia phage ENT90, complete genome
taxid|104581|NC_005997.1 St Croix river virus segment 1 putative RNA-dependent RNA polymerase VP1 gene, complete cds
taxid|104581|NC_006006.1 St Croix River virus chromosome segment 10, complete genome
taxid|104581|NC_005998.1 St Croix River virus chromosome segment 2, complete genome
taxid|104581|NC_005999.1 St Croix River virus chromosome segment 3, complete genome
taxid|104581|NC_006000.1 St Croix River virus chromosome segment 4, complete genome
taxid|104581|NC_006001.1 St Croix River virus chromosome segment 5, complete genome
taxid|104581|NC_006002.1 St Croix River virus chromosome segment 6, complete genome
taxid|104581|NC_006003.1 St Croix River virus chromosome segment 7, complete genome
taxid|104581|NC_006004.1 St Croix River virus chromosome segment 8, complete genome
taxid|104581|NC_006005.1 St Croix River virus chromosome segment 9, complete genome
taxid|2099444|NC_042119.1 Microbacterium phage Pikmin, complete genome
taxid|1505227|NC_025459.1 Aeromonas phage pAh6-C, complete genome
taxid|447604|NC_009560.1 Tomato yellow leaf curl Vietnam virus satellite DNA beta, complete genome
taxid|412688|NC_038881.1 Euphorbia leaf curl Guangxi virus complete genome, isolate G35-1
taxid|1690431|NC_028944.1 Bacillus phage Eyuki, complete genome
taxid|12171|NC_038323.1 Helenium virus S (HelVS) gene for coat protein and ORF, complete cds
taxid|2079415|NC_055738.1 Gordonia phage Flapper, complete genome
taxid|2282912|NC_048029.1 Sphingomonas phage Scott isolate SPS, complete genome
taxid|1922655|NC_032544.1 Beihai rhabdo-like virus 5 strain BHJP63888 putative nucleoprotein, hypothetical protein 1, hypothetical protein 2, and RNA-dependent RNA polymerase genes, complete cds
taxid|926474|NC_049345.1 Roseovarius Plymouth Podovirus 1 partial sequence
taxid|1698361|NC_028692.1 Arthrobacter phage Decurro, complete genome
taxid|380442|NC_034539.1 Nkolbisson virus nucleoprotein, phosphoprotein, matrix, glycoprotein, and polymerase genes, complete cds
taxid|2662296|NC_049474.1 Lactococcus phage P1532, complete genome
taxid|400570|NC_043178.1 Quailpox virus 4b core protein gene, partial cds
taxid|1391037|NC_025732.1 Faecal-associated gemycircularvirus 8, complete genome
taxid|977927|NC_015269.1 Enterobacteria phage SPC35, complete genome
taxid|2170132|NC_030847.1 Barbacena virus Y isolate KLL097, complete genome
taxid|720569|NC_013774.1 Porcine circovirus type 1/2a, complete genome
taxid|2591132|NC_048784.1 Rhodococcus phage Whack, complete genome
taxid|1175505|NC_020889.1 Ageratum leaf curl betasatellite isolate Sikar M 2, complete sequence
taxid|1587509|NC_043506.1 Persea americana chrysovirus segment RNA1, complete sequence
taxid|1587509|NC_043508.1 Persea americana chrysovirus segment RNA2, complete sequence
taxid|1587509|NC_043507.1 Persea americana chrysovirus segment RNA3, complete sequence
taxid|51354|NC_003626.1 Maize chlorotic dwarf virus, complete genome
taxid|2047834|NC_054452.1 Mycobacterium phage Andies, complete genome
taxid|1923442|NC_032857.1 Shahe picorna-like virus 12 strain SHWC0209c11951 hypothetical protein 1 and hypothetical protein 2 genes, complete cds
taxid|1772295|NC_041948.1 Arthrobacter phage Circum, complete genome
taxid|1922559|NC_032613.1 Beihai picorna-like virus 17 strain BHZY55665 hypothetical protein 1 and hypothetical protein 2 genes, complete cds
taxid|2499625|NC_040515.1 Stemphylium lycopersici mycovirus segment 1, complete sequence
taxid|2499625|NC_040516.1 Stemphylium lycopersici mycovirus segment 2, complete sequence
taxid|2499625|NC_040518.1 Stemphylium lycopersici mycovirus segment 3, complete sequence
taxid|2499625|NC_040517.1 Stemphylium lycopersici mycovirus segment 4, complete sequence
taxid|12027|NC_004301.1 Bacteriophage SP genomic RNA
taxid|1980458|NC_043068.1 Asikkala virus strain CZ/Beskydy/412/2010/Sm segment L, complete sequence
taxid|1980458|NC_043069.1 Asikkala virus strain CZ/Beskydy/412/2010/Sm segment M, complete sequence
taxid|1980458|NC_043070.1 Asikkala virus strain CZ/Beskydy/412/2010/Sm segment S, complete sequence
taxid|85708|NC_005148.1 Porcine circovirus 2, complete genome
taxid|425303|NC_009031.1 Tomato leaf curl Seychelles virus, complete genome
taxid|1701405|NC_028994.1 Gokushovirinae GNX3R, complete sequence
taxid|2170411|NC_040705.1 Philantomba monticola polyomavirus 1 isolate 9781 GN365, complete genome
taxid|1932361|NC_047798.1 Klebsiella phage K5-2, complete genome
taxid|1647470|NC_030902.1 Gordonia phage GMA1, complete genome
taxid|1796995|NC_031231.1 Arthrobacter phage KellEzio, complete genome
taxid|1129146|NC_016765.1 Pseudomonas phage vB_PaeS_PMG1, complete genome
taxid|169688|NC_005047.1 Zinnia leaf curl disease associated sequence virion, complete genome
taxid|2249313|NC_055555.1 Phascolarctid gammaherpesvirus 1 strain 36M/11, partial genome
taxid|157018|NC_003399.1 Scallion mosaic virus, complete genome
taxid|1567485|NC_028812.1 Proteus phage pPM_01, complete genome
taxid|1592335|NC_026268.1 Pseudoplusia includens SNPV IE, complete genome
taxid|1513528|NC_033334.1 Sweet potato mosaic virus isolate KT10BII, complete genome
taxid|1732174|NC_028787.1 Acidianus bottle-shaped virus 3 strain ABV3, complete genome
taxid|223303|NC_001359.1 Pepper huasteco yellow vein virus segment A, complete sequence
taxid|223303|NC_001369.1 Pepper huasteco yellow vein virus DNA B, complete sequence
taxid|1615583|NC_027122.1 Vesivirus ferret badger/JX12/China/2012, complete genome
taxid|1569052|NC_029085.1 Elderberry carlavirus A isolate EBCVA, complete genome
taxid|2049444|NC_040803.1 Gammapapillomavirus sp. isolate Gamma_w23c08c, complete genome
taxid|655689|NC_055307.1 Itaituba virus segment L, complete sequence
taxid|655689|NC_055306.1 Itaituba virus segment M, complete sequence
taxid|655689|NC_055308.1 Itaituba virus segment S, complete sequence
taxid|2590929|NC_055811.1 Gordonia phage JuJu, complete genome
taxid|1923093|NC_033112.1 Hubei picorna-like virus 14 strain QTM26191 hypothetical protein 1 and hypothetical protein 2 genes, complete cds
taxid|910474|NC_015266.1 Burkholderia phage KL3, complete genome
taxid|2234077|NC_052447.1 Mycobacterium phage Mryolo, complete genome
taxid|1291515|NC_021074.1 Acheta domesticus volvovirus isolate AdVVV-Japan, complete genome
taxid|1795989|NC_038484.1 Pacific flying fox faeces associated gemycircularvirus-10 isolate Tbat_45285, complete genome
taxid|35308|NC_038721.1 Anopheles B virus nucleocapsid protein gene, complete cds
taxid|2025809|NC_055727.1 Proteus phage PM2, partial genome
taxid|204711|NC_001366.1 Theilovirus, complete genome
taxid|1655305|NC_029091.1 Escherichia phage APCEc01, complete genome
taxid|1489311|NC_024117.1 Sweet potato leaf curl Henan virus isolate China:Henan10(2):2012, complete genome
taxid|2137745|NC_049384.1 Enterobacter phage EspM4VN DNA, complete genome
taxid|1923263|NC_032813.1 Hubei tombus-like virus 17 strain QTM26798 hypothetical protein 1, hypothetical protein 2, and hypothetical protein 3 genes, complete cds
taxid|1608257|NC_038963.1 Tomato latent virus isolate T2+, complete genome
taxid|1147139|NC_027980.1 Enterobacter phage phiKDA1, complete genome
taxid|2675259|NC_055009.1 Lactococcus phage CHPC967, complete genome
taxid|2218617|NC_052971.1 Ruegeria phage vB_RpoS-V11, complete genome
taxid|536083|NC_038461.1 Sida yellow leaf curl virus isolate BR:Coi3:07 segment DNA-A, complete sequence
taxid|1923671|NC_033431.1 Wenzhou tombus-like virus 18 strain beimix29339 hypothetical protein 1, hypothetical protein 2, and hypothetical protein 3 genes, complete cds
taxid|1508220|NC_034440.1 Bat coronavirus isolate PREDICT/PDF-2180, complete genome
taxid|1815988|NC_041974.1 Erwinia phage vB_EamM_Simmy50, complete genome
taxid|1647308|NC_028928.1 Mycobacterium phage Nerujay, complete genome
taxid|2902900|NC_042327.1 Mycobacterium virus BBPiebs31, complete genome
taxid|12235|NC_001801.1 Cucumber green mottle mosaic virus, complete genome
taxid|382359|NC_008296.2 Synechococcus phage syn9, complete genome
taxid|2006074|NC_039019.1 Antarctic penguin virus C, complete genome
taxid|1567006|NC_027356.1 Enterobacteria phage DT57C, complete genome
taxid|186539|NC_004161.1 Reston ebolavirus isolate Reston virus/M.fascicularis-tc/USA/1989/Philippines89-Pennsylvania, complete genome
taxid|239239|NC_038285.1 Carajas virus nucleoprotein, phosphoprotein, matrix, glycoprotein, and polymerase genes, complete cds
taxid|64295|NC_033693.1 Bouboui virus strain DAK AR B490 polyprotein gene, complete cds
taxid|487098|NC_055333.1 Grand Arbaud virus strain Argas 27 segment L RNA polymerase gene, complete cds
taxid|487098|NC_055335.1 Grand Arbaud virus strain Argas 27 segment M polyprotein gene, complete cds
taxid|487098|NC_055334.1 Grand Arbaud virus strain Argas 27 segment S nucleocapsid and non-structural protein genes, complete cds
taxid|1493858|NC_024078.1 Goose calicivirus strain N, complete genome
taxid|1692253|NC_027783.1 Littorina sp. associated circular virus isolate I0041, complete genome
taxid|2065045|NC_038351.1 Torque teno midi virus 4 isolate 6PoSMA ORF2, ORF1, and ORF3 genes, complete cds
taxid|2079433|NC_047926.1 Lactobacillus phage Semele, complete genome
taxid|199308|NC_055234.1 Porcine lymphotropic herpesvirus 3 isolate 489 long unique region, partial sequence
taxid|2116604|NC_055168.1 Pohorje myodes paramyxovirus 1 isolate TT02/05, complete genome
taxid|1569054|NC_029087.1 Elderberry carlavirus C isolate EBCVC, complete genome
taxid|2053079|NC_040623.1 Rhinolophus pusillus bocaparvovirus 1 strain Rp-BtBoV1_48C_MJ_YN_2012, complete genome
taxid|2743961|NC_052662.1 Escherichia phage Mt1B1_P17, complete genome
taxid|1923416|NC_032124.1 Shahe hepe-like virus 2 strain SHWC13612 hypothetical protein genes, complete cds
taxid|2911442|NC_008583.1 Staphylococcus phage phinm1, complete genome
taxid|2136283|NC_040802.1 Lily yellow mosaic virus, complete genome
taxid|1815522|NC_031935.1 Synechococcus phage S-WAM2 isolate 0810PA29, complete genome
taxid|1883365|NC_031903.1 Synechococcus phage S-CAM22 isolate 1209TA19, complete genome
taxid|12330|NC_038751.1 Maize stripe virus genomic RNA2, complete sequence
taxid|12330|NC_038754.1 Maize stripe virus RNA 3 nonstructural protein (NS-3) and nucleocapsid protein (N) genes, complete cds
taxid|12330|NC_038752.1 RNA4: NCP=non-capsid protein, NS4=non-structural protein NS4 [maize stripe virus MStV, Genomic RNA Complete, 2227 nt]
taxid|12330|NC_038753.1 NS5=44.2 kda protein {RNA5} [maize stripe virus MStV, Genomic RNA, 1317 nt]
taxid|103603|NC_000903.1 Snakehead rhabdovirus complete genome
taxid|1636547|NC_041962.1 Tsukamurella phage TIN4, complete genome
taxid|1448276|NC_024370.1 Streptococcus phage IC1, complete sequence
taxid|35284|NC_043425.1 Tulip mosaic virus gene for coat protein
taxid|1127767|NC_016518.1 Espirito Santo virus segment A, complete genome
taxid|1127767|NC_016517.1 Espirito Santo virus segment B, complete genome
taxid|1923365|NC_033188.1 Sanxia permutotetra-like virus 1 strain SXSSP2461 RdRp and hypothetical protein genes, complete cds
taxid|1195076|NC_047722.1 Staphylococcus phage Staph1N, complete genome
taxid|1554501|NC_028233.1 Teviot virus isolate Geelong, complete genome
taxid|11834|NC_009889.1 RD114 retrovirus, complete genome
taxid|1511871|NC_007455.1 Primate bocaparvovirus 1 isolate st2, complete genome
taxid|2547431|NC_055450.1 Lentinula edodes negative-strand RNA virus 2 HG3 RNA, segment: RNA1, complete sequence
taxid|2547431|NC_055449.1 Lentinula edodes negative-strand RNA virus 2 HG3 RNA, segment: RNA2, complete sequence
taxid|1720494|NC_028927.1 Escherichia phage slur02, complete genome
taxid|1922962|NC_032891.1 Hubei narna-like virus 9 strain WHBL72555 RNA-dependent RNA polymerase and hypothetical protein genes, complete cds
taxid|1527519|NC_025830.1 Escherichia phage Av-05, complete genome
taxid|1732175|NC_029314.1 Acidianus rod-shaped virus 2 strain ARV2, complete genome
taxid|2601686|NC_048810.1 Gordonia phage Chikenjars, complete genome
taxid|932699|NC_055531.1 Bahia Grande virus nucleoprotein, phosphoprotein, matrix, glycoprotein, hypothetical protein, and polymerase genes, complete cds
taxid|1534545|NC_024766.1 Chicken picornavirus 2 isolate 44C, complete genome
taxid|1923340|NC_033247.1 Hubei virga-like virus 7 strain QTM27262 hypothetical protein genes, complete cds
taxid|71032|NC_016081.1 Grapevine leafroll-associated virus 5, complete genome
taxid|45103|NC_002358.1 Oat golden stripe virus RNA1 complete genome
taxid|45103|NC_002357.1 Oat golden stripe virus RNA 2, complete sequence
taxid|538970|NC_043179.1 Squirrel fibroma virus isolate SQ3944 DNA polymerase gene, partial cds
taxid|2696340|NC_048849.1 Enterobacter phage vB_EclM_CIP9, complete genome
taxid|862943|NC_014359.1 Spissistilus festinus virus 1, complete genome
taxid|1277886|NC_023501.1 Bacillus phage BPS10C, complete genome
taxid|1897434|NC_047774.1 Serratia phage SM9-3Y, complete genome
taxid|2161803|NC_040605.1 Marmot sapelovirus 1 strain HT5, complete genome
taxid|1819301|NC_039021.1 Beatrice Hill virus isolate CSIRO 25, complete genome
taxid|11250|NC_001781.1 Human orthopneumovirus Subgroup B, complete genome
taxid|1348500|NC_039215.1 Cyclovirus VN isolate hcf2, complete genome
taxid|2652891|NC_052435.1 Mycobacterium phage JackSparrow, complete genome
taxid|2762423|NC_052444.1 Mycobacterium phage MaryBeth, complete genome
taxid|340196|NC_043388.1 Stocky prune virus segment RNA-1 polyprotein gene, partial cds
taxid|340196|NC_043387.1 Stocky prune virus segment RNA-2 polyprotein gene, partial cds
taxid|162145|NC_039199.1 Human metapneumovirus isolate 00-1, complete genome
taxid|11083|NC_003687.1 Powassan virus, complete genome
taxid|686439|NC_013698.1 Clavibacter phage CMP1, complete genome
taxid|347966|NC_007457.1 Bacillus phage Cherry, complete genome
taxid|2704413|NC_055603.1 Lymphocystis disease virus 4 isolate LCDV-WC, complete genome
taxid|2726708|NC_055040.1 Staphylococcus phage vB_SauS_JS02 DNA, complete genome
taxid|2234093|NC_048067.1 Escherichia phage C130_2, complete genome
taxid|1582153|NC_028951.1 Clostridium phage phiCD481-1, complete genome
taxid|256591|NC_043152.1 Meadow saffron breaking virus polyprotein gene, partial cds
taxid|2293310|NC_040343.1 Woodlouse hunter spider associated circular virus 1 isolate BC_I1646E_E10, complete sequence
taxid|912035|NC_014746.1 Ageratum leaf curl Buea betasatellite, complete genome
taxid|1109717|NC_016651.1 Rhodococcus phage RRH1, complete genome
taxid|2108134|NC_054671.1 Streptomyces phage Paedore, complete genome
taxid|1701849|NC_028941.1 Mycobacterium phage Turj99, complete genome
taxid|1922685|NC_032220.1 Beihai sobemo-like virus 14 strain HOU157842 hypothetical protein 1 and hypothetical protein 2 genes, complete cds
taxid|31658|NC_001564.2 Cell fusing agent virus strain Galveston, complete genome
taxid|130478|NC_002661.2 Staphylococcus phage phiSLT, complete genome
taxid|2301600|NC_048070.1 Corynebacterium phage Juicebox, complete genome
taxid|2305483|NC_055005.1 Lactococcus phage vB_Llc_bIBB94p4, complete genome
taxid|2024296|NC_051737.1 Mycobacterium phage Majeke, complete genome
taxid|2593922|NC_055582.1 Cucumber chlorotic leaf virus isolate CuChLV/Colima segment DNA-A, complete sequence
taxid|283876|NC_009017.1 Nootka lupine vein-clearing virus, complete genome
taxid|1076630|NC_022087.1 Mycobacterium phage AnnaL29, complete genome
taxid|859651|NC_020234.1 Rosellinia necatrix partitivirus 2 RdRp gene for RNA-dependent RNA polymerase, complete cds
taxid|859651|NC_020235.1 Rosellinia necatrix partitivirus 2 CP gene for capsid protein, complete cds
taxid|10990|NC_003729.1 Rice black streaked dwarf virus segment 1, complete sequence
taxid|10990|NC_003734.1 Rice black streaked dwarf virus segment 2, complete sequence
taxid|10990|NC_003728.1 Rice black streaked dwarf virus segment 3, complete sequence
taxid|10990|NC_003735.1 Rice black streaked dwarf virus segment 4, complete sequence
taxid|10990|NC_003736.1 Rice black streaked dwarf virus segment 5, complete sequence
taxid|10990|NC_003737.1 Rice black streaked dwarf virus segment 6, complete sequence
taxid|10990|NC_003730.1 Rice black streaked dwarf virus segment 7, complete sequence
taxid|10990|NC_003732.1 Rice black streaked dwarf virus segment 8, complete sequence
taxid|10990|NC_003731.1 Rice black streaked dwarf virus segment 9, complete sequence
taxid|10990|NC_003733.1 Rice black streaked dwarf virus segment 10, complete sequence
taxid|2530154|NC_054770.1 Mycobacterium phage Veracruz, complete genome
taxid|1425364|NC_025479.2 Carrot torradovirus 1, RNA1, complete sequence
taxid|1425364|NC_025480.2 Carrot torradovirus 1, RNA2, complete sequence
taxid|1690428|NC_042052.1 Streptomyces phage Hydra, complete genome
taxid|1685727|NC_029603.1 Lake Sarah-associated circular molecule 2 isolate LSaCM-2-LSMU-2013, complete sequence
taxid|1985359|NC_038434.1 Pegivirus F isolate PDB-1698 polyprotein gene, complete cds
taxid|1592129|NC_040523.1 Odonata-associated circular virus-9 isolate OdasCV-9-US-466DFS-12, complete genome
taxid|1592102|NC_026280.1 Sewage-associated circular DNA virus-35 isolate SaCV-35_NZ-BS4050-2012, complete genome
taxid|369584|NC_008298.1 Rousettus aegyptiacus papillomavirus type 1, complete genome
taxid|31770|NC_003795.1 Shallot virus X, complete genome
taxid|35341|NC_003708.1 Watermelon chlorotic stunt virus DNA A, complete sequence
taxid|35341|NC_003709.1 Watermelon chlorotic stunt virus DNA B, complete sequence
taxid|1923222|NC_032237.1 Hubei sobemo-like virus 35 strain QTM24286 hypothetical protein 1 and hypothetical protein 2 genes, complete cds
taxid|1150861|NC_021178.1 Canine picodicistrovirus strain 209, complete genome
taxid|1940252|NC_033738.1 Cacao mild mosaic virus isolate SCA6, complete genome
taxid|1923738|NC_033749.1 Wuhan insect virus 35 strain WHCCII10556 hypothetical protein 1 and hypothetical protein 2 genes, complete cds
taxid|1923738|NC_033750.1 Wuhan insect virus 35 strain WHCCII10592 hypothetical protein gene, complete cds
taxid|1516075|NC_033476.1 Botryosphaeria dothidea virus 1 strain YZN115 RNA-dependent RNA polymerase (RdRp) gene, complete cds
taxid|1516075|NC_033477.1 Botryosphaeria dothidea virus 1 strain YZN115 segment RNA2 hypothetical protein gene, complete cds
taxid|1516075|NC_033494.1 Botryosphaeria dothidea virus 1 strain YZN115 segment RNA3 hypothetical protein gene, complete cds
taxid|1516075|NC_033495.1 Botryosphaeria dothidea virus 1 strain YZN115 segment RNA4 hypothetical protein gene, complete cds
taxid|1516075|NC_033496.1 Botryosphaeria dothidea virus 1 strain YZN115 segment RNA5 hypothetical protein gene, complete cds
taxid|1675607|NC_028750.1 Klebsiella phage Matisse, complete genome
taxid|1494074|NC_026510.1 Sclerotinia sclerotiorum mitovirus 1 HC025, complete genome
taxid|2482952|NC_025344.1 Pneumovirus dog/Bari/100-12/ITA/2012, complete genome
taxid|2050585|NC_038393.1 Bat associated cyclovirus 2 isolate YN-BtCV-2, complete genome
taxid|1906170|NC_032426.1 Bastrovirus-like_virus/VietNam/Bat/17819_21 non-structural polyprotein and structural polyprotein genes, complete cds
taxid|207830|NC_003529.1 Mamestra configurata NPV-A, complete genome
taxid|1349409|NC_021858.1 Pandoravirus dulcis, complete genome
taxid|1391038|NC_025731.1 Faecal-associated gemycircularvirus 9, complete genome
taxid|1133031|NC_023846.1 Sputnik virophage 2, complete genome
taxid|1346829|NC_024625.1 Peridroma alphabaculovirus isolate GR_167, complete genome
taxid|1245561|NC_039049.1 WUHARV Parvovirus 1 nonstructural protein 1 and VP-1 genes, complete cds
taxid|76052|NC_038289.1 Watermelon bud necrosis virus strain JT L protein gene, complete cds
taxid|76052|NC_038290.1 Watermelon bud necrosis virus strain JT segment M, complete sequence
taxid|76052|NC_038288.1 Watermelon bud necrosis virus strain JT segment S, complete sequence
taxid|11021|NC_003899.1 Eastern equine encephalitis virus, complete genome
taxid|2696402|NC_049828.1 Escherichia phage haarsle, complete genome
taxid|194540|NC_034387.1 Nairobi sheep disease virus isolate Jilin segment L RNA-dependent RNA polymerase gene, complete cds
taxid|194540|NC_034391.1 Nairobi sheep disease virus isolate Jilin segment M glycoprotein precursor, gene, complete cds
taxid|194540|NC_034386.1 Nairobi sheep disease virus isolate Jilin segment S nucleocapsid gene, complete cds
taxid|1572750|NC_028766.1 Mannheimia phage vB_MhM_3927AP2, complete genome
taxid|1125844|NC_038260.1 Cebine herpesvirus 1 strain 5567 DNA polymerase catalytic subunit (UL54) gene, complete cds
taxid|681518|NC_014510.2 Tomato leaf deformation virus DNA-A, complete genome
taxid|1516127|NC_025893.1 Chaetoceros tenuissimus DNA virus type-II DNA, complete genome, isolate: SS10-8V
taxid|764562|NC_015254.1 Brochothrix phage BL3, complete genome
taxid|878329|NC_014564.2 Turkey adenovirus 1, complete genome
taxid|1308859|NC_038278.1 Drosophila affinis sigmavirus nucleocapsid protein (N), polymerase-associated protein (P), PP3 (X), matrix protein (M), glycoprotein (G), and RNA-dependent RNA polymerase (L) genes, complete cds
taxid|1923214|NC_032246.1 Hubei sobemo-like virus 28 strain QTM26976 hypothetical protein 1 and hypothetical protein 2 genes, complete cds
taxid|2871198|NC_043042.1 Acipenserid herpesvirus 2 strain SRWSHV, partial genome
taxid|742918|NC_038412.1 Cyclovirus PK5510, complete genome
taxid|665033|NC_013594.1 Escherichia phage D108, complete genome
taxid|2099652|NC_042120.1 Pantoea phage vB_PagS_Vid5, complete genome
taxid|624134|NC_012223.2 Enterobacteria phage SSL2009a, complete genome
taxid|1983525|NC_041967.1 Acinetobacter phage WCHABP5, complete genome
taxid|1000665|NC_038441.1 Chilli leaf curl Kanpur virus [India/Kanpur/2008] clone pChKanB19 segment DNA-A, complete sequence
taxid|1016852|NC_015506.1 Banana streak CA virus, complete genome
taxid|64286|NC_006551.1 Usutu virus, complete cds
taxid|2675256|NC_049487.1 Lactococcus phage CHPC964, complete genome
taxid|1985417|NC_024909.1 Caribou associated gemykrogvirus 1, complete genome
taxid|40282|NC_003534.1 Cryphonectria hypovirus 2, genome
taxid|1762023|NC_028635.1 Pan troglodytes verus polyomavirus 8 isolate Ch-Regina, complete genome
taxid|1922769|NC_032740.1 Changjiang crawfish virus 5 strain CJLX22437 hypothetical protein 1 and hypothetical protein 2 genes, complete cds
taxid|216614|NC_008020.1 Daphne virus S, complete genome
taxid|1795648|NC_030744.1 Picornavirales Tottori-HG1 gene for polyprotein, complete cds, strain: Tottori-HG1
taxid|943908|NC_015150.1 Human polyomavirus 9, complete genome
taxid|592206|NC_012038.1 Helleborus net necrosis virus, complete genome
taxid|1859492|NC_034249.1 Kaumoebavirus isolate Sc, complete genome
taxid|1547577|NC_025725.1 Jatropha leaf crumple virus isolate SKJ1, complete genome
taxid|1540090|NC_027366.1 Bacillus phage Mater, complete genome
taxid|341112|NC_043161.1 Ranunculus mosaic virus polyprotein gene, partial cds
taxid|666962|NC_022580.1 Drosophila obscura sigma virus 10A, complete genome
taxid|2169737|NC_030403.1 Telfairia golden mosaic virus isolate Cameroon-Bakundu Bangang-Telfairia-20-14 segment DNA-A, complete sequence
taxid|1574360|NC_038408.1 Dragonfly cyclovirus 6 isolate DfCyV-6_US-DFKWGX-2012, complete genome
taxid|1843738|NC_030143.1 Faeces associated gemycircularvirus 18 isolate 30_Fec80061_horse, complete sequence
taxid|1887641|NC_031074.1 Gordonia phage Bantam, complete genome
taxid|129953|AC_000191.1 Bovine adenovirus A, complete genome
taxid|2163598|NC_048705.1 Mycobacterium phage TChen, complete genome
taxid|1922539|NC_032564.1 Beihai picorna-like virus 110 strain BHXG26677 hypothetical protein gene, complete cds
taxid|1147146|NC_019723.1 Enterobacteria phage HK630, complete genome
taxid|1141139|NC_019403.1 Enterobacteria phage vB_EcoP_ACG-C91, complete genome
taxid|80938|NC_038943.1 Main Drain virus strain BFS5015 segment L polymerase (L) gene, partial cds
taxid|80938|NC_038942.1 Main Drain virus strain BFS5015 segment M polyprotein gene, complete cds
taxid|80938|NC_038941.1 Main Drain virus genomic RNA for N and NSs proteins
taxid|590745|NC_029853.1 Mus musculus mobilized endogenous polytropic provirus clone 15 truncated gag-pol polyprotein (gag) and envelope protein (env) genes, complete cds
taxid|1927024|NC_054799.1 Mycobacterium phage Camperdownii, complete genome
taxid|1634487|NC_026810.1 Mongoose feces-associated gemycircularvirus d strain 478d, complete genome
taxid|367061|NC_007730.2 Vernonia yellow vein virus DNA-A, complete genome
taxid|2364200|NC_040829.1 Blechmonas luni narnavirus 1 strain OSU2 RNA-dependent RNA polymerase gene, complete cds
taxid|2169709|NC_039032.1 Psittacine aviadenovirus B isolate CS15-4016, complete genome
taxid|1229760|NC_028995.1 Acinetobacter phage phiAC-1, complete genome
taxid|2301565|NC_051663.1 Mycobacterium phage Girr, complete genome
taxid|12203|NC_003377.1 Maize dwarf mosaic virus, complete genome
taxid|2283388|NC_055495.1 Faba bean polerovirus 1 strain 5253, complete genome
taxid|1543201|NC_031271.1 Salmonella phage BP12B, complete genome
taxid|1503280|NC_028771.1 BtMf-AlphaCoV/GD2012, complete genome
taxid|2315807|NC_040654.1 Yongsan picorna-like virus 4 strain 16-0128/ROK/2016 putative polyprotein gene, complete cds
taxid|2719200|NC_050146.1 Pseudomonas phage Epa7, complete genome
taxid|1416011|NC_023567.2 Klebsiella phage F19, complete genome
taxid|2053082|NC_040695.1 Rousettus leschenaultii bocaparvovirus 1 strain Rol-BtBoV1_56C_ML_YN_2012, complete genome
taxid|1961162|NC_035206.1 Picobirnavirus dog/KNA/2015 strain PBV/Dog/KNA/RVC7/2015 RNA-dependent RNA polymerase gene, complete cds
taxid|573977|NC_028101.1 Human bocavirus 2 isolate PK-2255, complete genome
taxid|2041209|NC_054665.1 Streptomyces phage Tefunt, complete genome
taxid|1805492|NC_029548.1 Pyrobaculum filamentous virus 1, complete genome
taxid|2801549|NC_052996.1 Salmonella phage BPS4, complete genome
taxid|37961|NC_003470.1 Atkinsonella hypoxylon partitivirus RNA 1, complete sequence
taxid|37961|NC_003471.1 Atkinsonella hypoxylon partitivirus RNA 2, complete sequence
taxid|134681|NC_002984.1 Cucurbit leaf crumple virus DNA A, complete sequence
taxid|134681|NC_002985.1 Cucurbit leaf crumple virus DNA B, complete sequence
taxid|1629654|NC_047747.1 Pseudomonas phage phiPsa17, complete genome
taxid|1985203|NC_034615.1 Zostera marina amalgavirus 2 isolate SRP035489-2, complete genome
taxid|1923167|NC_032222.1 Hubei picorna-like virus 82 strain spider133992 hypothetical protein 1, hypothetical protein 2, and hypothetical protein 3 genes, complete cds
taxid|1296661|NC_029029.1 Brevibacillus phage Abouo, complete genome
taxid|31631|NC_006213.1 Human coronavirus OC43 strain ATCC VR-759, complete genome
taxid|33771|NC_003345.2 Halorubrum phage HF2, complete genome
taxid|627538|NC_038368.1 Bat astrovirus Hp/Guangxi/LC03/2007 capsid protein precursor (ORF2) gene, complete cds
taxid|1111710|NC_016405.1 Spodoptera exigua iflavirus 1, complete genome
taxid|1647465|NC_029015.2 Salmonella phage SEN4, complete genome
taxid|2094143|NC_051632.1 Mycobacterium phage Alexphander, complete genome
taxid|1608064|NC_031093.1 Sanxia Water Strider Virus 5 strain SXSSP11 nucleocapsid (N), ORF2 (ORF2), ORF3 (ORF3), glycoprotein (G), and RNA-dependent RNA polymerase (L) genes, complete cds
taxid|1578134|NC_025811.1 Bovine polyomavirus 2 strain BPyV2-SF, complete genome
taxid|2250392|NC_048027.1 Gordonia phage Fryberger, complete genome
taxid|134554|NC_004172.1 Pseudomonas phage phi13 segment L, complete genome
[truncated: 12,717 more rows]
