# Supplementary material for: Microbial contamination and composition of oral samples subjected to clinical whole genome sequencing
Source: Front Genet. 2023 Feb 7;14:1081424. doi: 10.3389/fgene.2023.1081424 (PMC9941560; doi:10.3389/fgene.2023.1081424)
Supplement: Supplementary file 7 [file Table1.XLSX]

## Sheet: Sheet1
subject	TotalReads	averageDP	Reads aligned %	%NHMR	%Bacteria (of NHMR)	%Viruses (of NHMR)	Material	Country	Region	DOB	YOB	Gender	Status	Diagnostic_Outcome	NHMR_Cat	NumberOfSpecies	Top3Species
arc000001	661061624	21	78.2	21.8	57.49	0.08	buccal swab	Pakistan	Unknown	2020-03-27	2020	Male	Affected	Negative	high	14	Streptococcus mitis, Streptococcus pneumoniae, Gemella haemolysans
arc000002	679282982	24	85.7	14.3	57.74	0.01	buccal swab	Pakistan	Unknown	2011-02-09	2011	Male	Affected	Positive	medium	26	Streptococcus mitis, Neisseria sicca, Lautropia mirabilis
arc000003	620005182	13	52.7	47.3	63.83	0.01	buccal swab	Pakistan	Unknown	2015-01-03	2015	Female	Affected	Positive	high	52	Lautropia mirabilis, Ottowia sp. oral taxon 894, Neisseria sicca
arc000004	597077540	20	83	17	58.71	0.19	buccal swab	Pakistan	Unknown	2020-11-26	2020	Male	Affected	Positive	medium	15	Streptococcus mitis, Veillonella atypica, Rothia mucilaginosa
arc000005	617096710	25	86.6	13.4	62.66	0.16	buccal swab	Pakistan	Unknown	2019-10-23	2019	Female	Affected	Positive	medium	17	Streptococcus mitis, Streptococcus pneumoniae, Gemella haemolysans
arc000006	820192216	26	68.3	31.7	85.41	0	buccal swab	Pakistan	Unknown	2015-10-28	2015	Male	Affected	Positive	high	33	Lautropia mirabilis, Serratia marcescens, Haemophilus parainfluenzae
arc000007	922453370	29	69.2	30.8	52.49	0.03	buccal swab	Pakistan	Unknown	2017-01-11	2017	Male	Affected	Positive	high	40	Streptococcus mitis, Neisseria cinerea, Gemella haemolysans
arc000008	690930308	30	92.7	7.3	80.04	0.51	buccal swab	Pakistan	Unknown	2020-12-19	2020	Male	Affected	Negative	medium	8	Streptococcus sp. HSISS3, Rothia mucilaginosa, Streptococcus sp. HSISS2
arc000009	868107602	34	83.9	16.1	61	0.07	buccal swab	Pakistan	Unknown	2013-01-25	2013	Male	Affected	Positive	medium	41	Streptococcus mitis, Streptococcus oralis, Neisseria sicca
arc000010	994275440	21	46.9	53.1	36.39	0.03	buccal swab	Pakistan	Unknown	2020-12-10	2020	Male	Affected	Positive	high	23	Streptococcus mitis, Streptococcus pneumoniae, Gemella haemolysans
arc000011	683713572	14	47.7	52.3	60.16	0.01	buccal swab	Pakistan	Unknown	2016-11-03	2016	Male	Affected	Positive	high	48	Prevotella melaninogenica, Fusobacterium nucleatum, Pseudopropionibacterium propionicum
arc000012	603276352	13	53.6	46.4	57.89	0.03	buccal swab	Pakistan	Tounsa	2017-08-30	2017	Male	Affected	Positive	high	56	Corynebacterium matruchotii, Streptococcus mitis, Ottowia sp. oral taxon 894
arc000013	665388658	20	75.1	24.9	60.68	0.07	buccal swab	Pakistan	Multan	2019-10-03	2019	Female	Affected	Positive	high	29	Streptococcus mitis, Neisseria subflava, Streptococcus pneumoniae
arc000014	1021939246	41	90.1	9.9	80.09	0.26	buccal swab	Pakistan	Mehmood Kot	2008-04-01	2008	Male	Affected	Positive	medium	23	Streptococcus mitis, Streptococcus oralis, Gemella haemolysans
arc000015	2878047624	120	94.6	5.4	80.76	0.01	buccal swab	Pakistan	Abbottabad	2009-12-15	2009	Female	Affected	Positive	medium	32	Rothia dentocariosa, Veillonella parvula, Actinomyces sp. oral taxon 169
arc000016	920964154	37	97.9015	2.09848	52.01	0.02	buccal swab	Germany	Berlin	1963-04-05	1963	Male	Affected	positive	low	2	Lautropia mirabilis, Rothia mucilaginosa
arc000017	843860254	38	98.3708	1.62915	73.74	0.04	buccal swab	Germany	Rostock	1970-08-17	1970	Male	affected	Negative	low	3	Streptococcus mitis, Porphyromonas gingivalis, Haemophilus parainfluenzae
arc000018	630489988	26	88.4	11.6	73.41	0.03	buccal swab	Pakistan	Unknown	2019-03-20	2019	Male	Affected	Positive	medium	24	Neisseria sicca, Veillonella parvula, Actinomyces oris
arc000019	964124334	15	36.1	63.9	62.22	0.01	buccal swab	Pakistan	Unknown	2017-06-30	2017	Male	Affected	Positive	high	52	Neisseria subflava, Prevotella melaninogenica, Haemophilus parainfluenzae
arc000020	817446220	35	93.1	6.9	79.04	0.03	buccal swab	Pakistan	Unknown	2010-12-12	2010	Male	Affected	Positive	medium	12	Neisseria mucosa, Streptococcus mitis, Neisseria sicca
arc000021	943519456	33	77.8	22.2	70.74	0.06	buccal swab	Pakistan	Unknown	2018-09-16	2018	Male	Affected	Negative	high	32	Streptococcus mitis, Actinomyces oris, Veillonella parvula
arc000022	1202108118	45	81.2	18.8	67.03	0.04	buccal swab	Pakistan	Unknown	2013-11-05	2013	Male	Affected	Positive	medium	44	Gemella haemolysans, Streptococcus mitis, Corynebacterium matruchotii
arc000023	770830966	26	77	23	67.29	0.03	buccal swab	Pakistan	Unknown	2018-11-05	2018	Male	Affected	Positive	high	28	Lautropia mirabilis, Neisseria sicca, Streptococcus mitis
arc000024	1143178032	29	57.8	42.2	70.75	0.03	buccal swab	Pakistan	Unknown	2010-07-29	2010	Male	Affected	Positive	high	64	Capnocytophaga gingivalis, Neisseria sicca, Rothia aeria
arc000025	844547548	34	90.4	9.6	89.35	0.13	buccal swab	Pakistan	Unknown	2018-06-15	2018	Male	Affected	Positive	medium	5	Streptococcus mitis, Streptococcus pneumoniae, Streptococcus oralis
arc000026	756442850	32	98.9	1.1	90.52	0.08	buccal swab	Pakistan	Unknown	2021-03-10	2021	Male	Affected	Negative	low	2	Stenotrophomonas maltophilia, Streptococcus mitis
arc000027	771537942	20	58.3	41.7	61.31	0.16	buccal swab	Pakistan	Unknown	2020-07-30	2020	Male	Affected	Negative	high	28	Streptococcus mitis, Prevotella melaninogenica, Schaalia odontolytica
arc000028	996356302	43	96.7	3.3	86.82	1.11	buccal swab	Pakistan	Unknown	2020-04-30	2020	Male	Affected	Positive	low	6	Streptococcus mitis, Streptococcus pneumoniae, Rothia mucilaginosa
arc000029	653884066	24	80.6	19.4	54.06	0.05	buccal swab	Pakistan	Unknown	2014-01-31	2014	Male	Affected	Positive	medium	18	Streptococcus mitis, Streptococcus pneumoniae, Neisseria cinerea
arc000030	697529704	24	78	22	66.18	0.05	buccal swab	Pakistan	Unknown	2016-11-19	2016	Female	Affected	Positive	high	45	Corynebacterium matruchotii, Streptococcus mitis, Neisseria sicca
arc000031	586950536	17	64.3	35.7	62.61	0.01	buccal swab	Pakistan	Unknown	2018-05-01	2018	Female	Affected	Positive	high	53	Corynebacterium matruchotii, Campylobacter concisus, Neisseria sicca
arc000032	828215516	30	77	23	74.41	0.01	buccal swab	Pakistan	Unknown	2019-11-20	2019	Male	Affected	Positive	high	40	Corynebacterium matruchotii, Ottowia sp. oral taxon 894, Neisseria sicca
arc000033	674708274	28	91.1	8.9	77.29	0.11	buccal swab	Pakistan	Unknown	2021-03-12	2021	Male	Affected	Positive	medium	11	Prevotella melaninogenica, Prevotella jejuni, Veillonella atypica
arc000034	877819836	40	96	4	48.37	0.01	buccal swab	Pakistan	Unknown	2019-07-10	2019	Female	Affected	Positive	low	8	Capnocytophaga gingivalis, Rothia mucilaginosa, Rothia dentocariosa
arc000035	659112008	24	77.6	22.4	71.26	0.06	buccal swab	Pakistan	Unknown	2019-12-25	2019	Male	Affected	Positive	high	34	Actinomyces naeslundii, Corynebacterium matruchotii, Streptococcus mitis
arc000036	796624998	31	81.5	18.5	71.15	0.1	buccal swab	Pakistan	Unknown	2019-08-19	2019	Male	Affected	Positive	medium	28	Streptococcus mitis, Actinomyces naeslundii, Streptococcus oralis
arc000037	656289814	30	97	3	82.92	0.84	buccal swab	Pakistan	Unknown	2016-04-10	2016	Female	Affected	Negative	low	2	Streptococcus mitis, Streptococcus pneumoniae
arc000038	705669116	23	71.1	28.9	92.7	0.12	buccal swab	Pakistan	Unknown	2019-06-08	2019	Male	Affected	Negative	high	26	Rothia dentocariosa, Streptococcus oralis, Streptococcus mitis
arc000039	767322662	27	77.1	22.9	68.96	0.01	buccal swab	Pakistan	Unknown	2020-05-15	2020	Male	Affected	Negative	high	35	Neisseria sicca, Corynebacterium matruchotii, Lautropia mirabilis
arc000040	795032822	30	81.4	18.6	64.73	0.05	buccal swab	Pakistan	Unknown	2020-11-08	2020	Male	Affected	Negative	medium	40	Streptococcus mitis, Gemella haemolysans, Corynebacterium matruchotii
arc000041	608968090	23	83.1	16.9	66.53	0.03	buccal swab	Pakistan	Unknown	2014-09-10	2014	Male	Affected	Negative	medium	27	Streptococcus mitis, Prevotella melaninogenica, Streptococcus oralis
arc000042	656647562	29	92.7	7.3	57.91	0.06	buccal swab	Pakistan	Unknown	2020-04-01	2020	Male	Affected	Positive	medium	11	Corynebacterium matruchotii, Rothia dentocariosa, Streptococcus oralis
arc000043	680336244	23	70.8	29.2	38.64	3.82	buccal swab	Pakistan	Unknown	2021-03-12	2021	Male	Affected	Negative	high	14	Streptococcus mitis, Human betaherpesvirus 5, Streptococcus pneumoniae
arc000044	567062638	21	78.1	21.9	60.4	0.02	buccal swab	Pakistan	Unknown	2020-07-02	2020	Female	Affected	Positive	high	23	Prevotella melaninogenica, Streptococcus mitis, Corynebacterium matruchotii
arc000045	1030933476	35	73.8	26.2	90.41	0.04	buccal swab	Pakistan	Unknown	2021-05-21	2021	Female	Affected	Positive	high	33	Veillonella parvula, Streptococcus oralis, Streptococcus mitis
arc000046	1674478458	63	81.8	18.2	73.29	0.06	buccal swab	Pakistan	Unknown	2014-01-20	2014	Female	Affected	N/A	medium	26	Streptococcus mitis, Streptococcus pneumoniae, Streptococcus oralis
arc000047	684722774	23	72.3	27.7	56.04	0.02	buccal swab	Pakistan	Unknown	2015-12-18	2015	Female	Affected	N/A	high	27	Streptococcus mitis, Streptococcus pneumoniae, Lautropia mirabilis
arc000048	1508256486	64	90.2	9.8	79.91	0.06	buccal swab	Pakistan	Unknown	2021-04-15	2021	Male	Affected	Positive	medium	14	Streptococcus mitis, Rothia mucilaginosa, Streptococcus pneumoniae
arc000049	1136965938	44	82.7	17.3	73.5	0.4	buccal swab	Pakistan	Unknown	2018-02-15	2018	Male	Affected	Negative	medium	14	Streptococcus mitis, Streptococcus pneumoniae, Gemella haemolysans
arc000050	1073096722	38	79	21	66.49	0.07	buccal swab	Pakistan	Unknown	2009-03-02	2009	Male	Affected	Negative	high	54	Prevotella intermedia, Neisseria sicca, Veillonella parvula
arc000051	1834607784	45	58.2	41.8	56.7	0.06	buccal swab	Pakistan	Unknown	2016-03-13	2016	Male	Affected	Negative	high	56	Streptococcus mitis, Veillonella nakazawae, Prevotella melaninogenica
arc000052	822721448	27	70.9	29.1	57.6	0.04	buccal swab	Pakistan	Unknown	2012-05-15	2012	Male	Affected	Positive	high	34	Haemophilus parainfluenzae, Streptococcus mitis, Rothia mucilaginosa
arc000053	612623016	17	59.3	40.7	57.55	0.02	buccal swab	Pakistan	Unknown	2017-02-06	2017	Male	Affected	Positive	high	49	Corynebacterium matruchotii, Ottowia sp. oral taxon 894, Tannerella sp. oral taxon HOT-286
arc000054	1348847110	57	95.5	4.5	88.33	0.11	buccal swab	Pakistan	Unknown	2021-01-03	2021	Male	Affected	Positive	low	12	Streptococcus mitis, Neisseria subflava, Streptococcus oralis
arc000055	607718386	16	60	40	63.67	0.09	buccal swab	Pakistan	Unknown	2017-02-09	2017	Female	Affected	Positive	high	20	Streptococcus mitis, Streptococcus pneumoniae, Gemella haemolysans
arc000056	711085154	29	87.6	12.4	66.39	0.11	buccal swab	Pakistan	Unknown	2018-12-01	2018	Male	Affected	Positive	medium	21	Streptococcus mitis, Rothia mucilaginosa, Gemella haemolysans
arc000057	764053322	32	91.9	8.1	71.8	0.91	buccal swab	Pakistan	Unknown	2013-01-04	2013	Male	Affected	Positive	medium	16	Actinomyces sp. oral taxon 169, Rothia dentocariosa, Gemella haemolysans
arc000058	746588534	19	58.2	41.8	54.2	0.06	buccal swab	Pakistan	Unknown	2020-08-26	2020	Male	Affected	Negative	high	19	Streptococcus mitis, Streptococcus pneumoniae, Gemella haemolysans
arc000059	1044180740	49	97.9	2.1	86.03	2.13	buccal swab	Pakistan	Unknown	2021-01-23	2021	Male	Affected	Negative	low	4	Streptococcus mitis, Streptococcus pneumoniae, Streptococcus oralis
arc000060	687165796	23	74.7	25.3	67.56	0.03	buccal swab	Pakistan	Unknown	2018-08-05	2018	Male	Affected	Positive	high	40	Corynebacterium matruchotii, Tannerella sp. oral taxon HOT-286, Rothia dentocariosa
arc000061	646430812	26	90.8	9.2	73.15	0.01	buccal swab	Pakistan	Unknown	2021-03-29	2021	Female	Affected	Positive	medium	8	Rothia mucilaginosa, Streptococcus mitis, Streptococcus sp. HSISS3
arc000062	731697714	28	86.5	13.5	90.83	0.01	buccal swab	Pakistan	Unknown	2019-03-31	2019	Female	Affected	Negative	medium	7	Pseudomonas aeruginosa, Prevotella melaninogenica, Klebsiella pneumoniae
arc000063	634342026	24	83	17	67.1	0.04	buccal swab	Pakistan	Unknown	2017-12-23	2017	Male	Unaffected	Carrier	medium	27	Streptococcus mitis, Neisseria sicca, Streptococcus pneumoniae
arc000064	796894738	24	67.8	32.2	69.08	0.32	buccal swab	Pakistan	Unknown	2014-11-13	2014	Female	Unaffected	Carrier	high	55	Veillonella parvula, Corynebacterium matruchotii, Streptococcus mitis
arc000065	777344936	31	86.8	13.2	67.35	0.06	buccal swab	Pakistan	Unknown	2014-08-22	2014	Female	Affected	N/A	medium	33	Streptococcus mitis, Lautropia mirabilis, Gemella haemolysans
arc000066	624652338	25	82	18	74.28	0.15	buccal swab	Pakistan	Unknown	2015-06-20	2015	Female	Affected	Negative	medium	30	Streptococcus mitis, Veillonella parvula, Schaalia odontolytica
arc000067	814656362	24	65.3	34.7	67.8	0.25	buccal swab	Pakistan	Unknown	2019-07-15	2019	Male	Affected	Negative	high	42	Schaalia odontolytica, Rothia mucilaginosa, Streptococcus mitis
arc000068	585322570	22	79.7	20.3	68.8	0.15	buccal swab	Pakistan	Unknown	2020-12-14	2020	Female	Affected	Positive	high	17	Streptococcus mitis, Streptococcus pneumoniae, Prevotella jejuni
arc000069	1051190064	44	91.3	8.7	72.96	0.19	buccal swab	Pakistan	Unknown	2018-02-10	2018	Female	Affected	Positive	medium	19	Veillonella parvula, Streptococcus oralis, Actinomyces oris
arc000070	630398362	25	88.1	11.9	82.27	0.06	buccal swab	Pakistan	Unknown	2021-02-07	2021	Female	Affected	Positive	medium	7	Streptococcus mitis, Rothia mucilaginosa, Streptococcus pneumoniae
arc000071	589002552	12	47.5	52.5	65.29	0.01	buccal swab	Pakistan	Unknown	2019-09-05	2019	Male	Affected	Positive	high	56	Neisseria subflava, Corynebacterium matruchotii, Ottowia sp. oral taxon 894
arc000072	678614838	30	96.8	3.2	78.99	0.08	buccal swab	Pakistan	Unknown	2020-04-13	2020	Female	Affected	Negative	low	2	Streptococcus mitis, Streptococcus pneumoniae
arc000073	561712348	22	84.2	15.8	67.69	0.03	buccal swab	Pakistan	Unknown	2015-01-26	2015	Male	Affected	Positive	medium	24	Streptococcus mitis, Corynebacterium matruchotii, Streptococcus oralis
arc000074	547016914	21	86.4	13.6	81.71	0.2	buccal swab	Pakistan	Unknown	2020-11-11	2020	Male	Affected	Positive	medium	8	Streptococcus mitis, Streptococcus pneumoniae, Gemella haemolysans
arc000075	552741864	23	90.6	9.4	59.85	0.13	buccal swab	Pakistan	Unknown	1996-03-23	1996	Male	Affected	Positive	medium	12	Prevotella melaninogenica, Haemophilus parainfluenzae, Rothia mucilaginosa
arc000076	912577880	22	54.8	45.2	54.95	0.02	buccal swab	Pakistan	Unknown	2013-10-22	2013	Female	Affected	Negative	high	34	Prevotella melaninogenica, Schaalia odontolytica, Rothia mucilaginosa
arc000077	860054772	35	90.8	9.2	75	0.05	buccal swab	Pakistan	Unknown	2019-07-25	2019	Male	Affected	Positive	medium	27	Veillonella parvula, Corynebacterium matruchotii, Actinomyces sp. oral taxon 169
arc000078	799340922	35	95.1	4.9	91.69	0.38	buccal swab	Pakistan	Unknown	2021-05-01	2021	Male	Affected	Positive	low	6	Streptococcus mitis, Streptococcus pneumoniae, Gemella haemolysans
arc000079	791283556	30	82.3	17.7	69.86	0.02	buccal swab	Pakistan	Unknown	2016-01-01	2016	Male	Affected	Positive	medium	42	Corynebacterium matruchotii, Neisseria mucosa, Veillonella parvula
arc000080	715692108	32	97.5	2.5	83.78	0.23	buccal swab	Pakistan	Unknown	2020-06-16	2020	Female	Affected	Positive	low	3	Streptococcus mitis, Streptococcus pneumoniae, Rothia mucilaginosa
arc000081	771859566	34	94.1	5.9	80.68	0.1	buccal swab	Pakistan	Unknown	2019-01-01	2019	Male	Affected	Positive	medium	11	Actinomyces oris, Gemella haemolysans, Actinomyces sp. oral taxon 169
arc000082	1729681266	62	80.4	19.6	68.6	0.04	buccal swab	Pakistan	Unknown	2018-08-18	2018	Female	Affected	Negative	medium	53	Rothia mucilaginosa, Neisseria mucosa, Streptococcus mitis
arc000083	1252640076	52	90.9	9.1	68.7	0.31	buccal swab	Pakistan	Unknown	2021-02-08	2021	Male	Affected	Positive	medium	15	Veillonella atypica, Streptococcus mitis, Rothia mucilaginosa
arc000084	967540792	41	91.7	8.3	80.14	0.53	buccal swab	Pakistan	Unknown	2015-01-01	2015	Male	Affected	Negative	medium	18	Streptococcus mitis, Lautropia mirabilis, Gemella haemolysans
arc000085	887175834	37	91.7	8.3	76.12	0.24	buccal swab	Pakistan	Unknown	2007-09-16	2007	Female	Affected	Positive	medium	23	Prevotella melaninogenica, Rothia mucilaginosa, Gemella haemolysans
arc000086	684853252	30	94	6	81.23	0.24	buccal swab	Pakistan	Unknown	2021-05-24	2021	Female	Affected	Positive	medium	10	Streptococcus sp. HSISS3, Rothia mucilaginosa, Streptococcus sp. HSISS2
arc000087	768448072	34	92.3	7.7	74.22	0.02	buccal swab	Pakistan	Unknown	2018-02-05	2018	Female	Affected	Positive	medium	15	Neisseria subflava, Streptococcus mitis, Neisseria mucosa
arc000088	656995210	21	68.7	31.3	65.32	0.03	buccal swab	Pakistan	Unknown	2010-05-01	2010	Female	Affected	Positive	high	35	Prevotella melaninogenica, Streptococcus mitis, Neisseria mucosa
arc000089	1059550300	36	73.2	26.8	55.31	0.02	buccal swab	Pakistan	Unknown	2017-10-06	2017	Female	Affected	Positive	high	47	Prevotella melaninogenica, Corynebacterium matruchotii, Streptococcus mitis
arc000090	1103904764	40	79	21	69.83	0.99	buccal swab	Pakistan	Unknown	2019-05-01	2019	Male	Affected	Positive	high	32	Streptococcus mitis, Neisseria sicca, Streptococcus sanguinis
arc000091	1003065640	45	95.2	4.8	75.38	0.38	buccal swab	Pakistan	Unknown	2019-08-17	2019	Male	Affected	Positive	low	13	Streptococcus mitis, Streptococcus oralis, Streptococcus pneumoniae
arc000092	559968070	25	98.1	1.9	77.16	0.02	buccal swab	Pakistan	Unknown	2016-08-01	2016	Male	Affected	Negative	low	2	Veillonella parvula, Streptococcus oralis
arc000093	1162436070	38	75.7	24.3	72.07	0.05	buccal swab	Pakistan	Unknown	2020-01-01	2020	Female	Affected	Positive	high	47	Streptococcus mitis, Gemella haemolysans, Streptococcus pneumoniae
arc000094	696710476	25	76.1	23.9	66.18	0.2	buccal swab	Pakistan	Unknown	2020-08-27	2020	Male	Affected	Positive	high	15	Streptococcus mitis, Streptococcus pneumoniae, Streptococcus oralis
arc000095	1409663046	49	73.9	26.1	59.15	0.11	buccal swab	Pakistan	Unknown	2020-11-26	2020	Male	Affected	Positive	high	28	Streptococcus mitis, Gemella haemolysans, Rothia mucilaginosa
arc000096	713287156	28	81.5	18.5	72.49	0.08	buccal swab	Pakistan	Unknown	2013-09-28	2013	Male	Affected	Positive	medium	25	Streptococcus mitis, Gemella haemolysans, Streptococcus pneumoniae
arc000097	666860890	19	62	38	56.3	0.02	buccal swab	Pakistan	Unknown	2018-08-08	2018	Female	Affected	Positive	high	20	Streptococcus sanguinis, Rothia dentocariosa, Rothia mucilaginosa
arc000098	578317290	27	97.6	2.4	79.53	0.02	buccal swab	Pakistan	Unknown	2018-06-24	2018	Female	Affected	Positive	low	5	Veillonella parvula, Actinomyces sp. oral taxon 169, Actinomyces naeslundii
arc000099	733497128	29	84.7	15.3	72.72	0.07	buccal swab	Pakistan	Unknown	2018-08-13	2018	Male	Affected	Negative	medium	24	Streptococcus mitis, Rothia mucilaginosa, Gemella haemolysans
arc000100	636093492	29	96.4	3.6	90.41	0.31	buccal swab	Pakistan	Unknown	2020-05-24	2020	Male	Affected	Positive	low	6	Streptococcus mitis, Streptococcus pneumoniae, Rothia mucilaginosa
arc000101	603997660	27	95.6	4.4	79.42	0.66	buccal swab	Pakistan	Unknown	2021-04-09	2021	Male	Affected	Positive	low	5	Streptococcus mitis, Rothia mucilaginosa, Streptococcus pneumoniae
arc000102	775501130	28	78.8	21.2	72.49	0.06	buccal swab	Pakistan	Unknown	2019-01-05	2019	Female	Affected	Positive	high	40	Streptococcus mitis, Streptococcus oralis, Gemella haemolysans
arc000103	812592818	35	93.2	6.8	71.38	0.06	buccal swab	Pakistan	Unknown	2018-12-01	2018	Female	Affected	Positive	medium	10	Streptococcus mitis, Streptococcus pneumoniae, Gemella haemolysans
arc000104	990290828	44	99.6	0.4	53.4	0.12	buccal swab	Pakistan	Unknown	2015-05-05	2015	Male	Affected	Negative	low	1	Streptococcus vestibularis
arc000105	1323121872	62	99	1	87.07	0.08	buccal swab	Pakistan	Unknown	2020-01-22	2020	Female	Affected	Positive	low	5	Streptococcus mutans, Rothia dentocariosa, Ligilactobacillus salivarius
arc000106	722756540	30	88.1	11.9	70.74	0.12	buccal swab	Pakistan	Unknown	2010-05-03	2010	Male	Affected	N/A	medium	17	Streptococcus mitis, Veillonella parvula, Streptococcus oralis
arc000107	860609344	37	92.1	7.9	62.59	0.03	buccal swab	Pakistan	Unknown	2006-06-10	2006	Male	Affected	Positive	medium	14	Lautropia mirabilis, Campylobacter concisus, Prevotella melaninogenica
arc000108	836414638	32	85.4	14.6	65.02	0.13	buccal swab	Pakistan	Unknown	2007-02-10	2007	Female	Affected	Positive	medium	19	Streptococcus mitis, Streptococcus pneumoniae, Lautropia mirabilis
arc000109	671480110	20	64.4	35.6	56.88	0.06	buccal swab	Pakistan	Unknown	2018-04-30	2018	Male	Affected	Negative	high	49	Streptococcus mitis, Fusobacterium nucleatum, Ottowia sp. oral taxon 894
arc000110	2200668224	97	94.3	5.7	75.62	0.16	buccal swab	Pakistan	Unknown	2013-11-25	2013	Female	Affected	Positive	medium	20	Streptococcus mitis, Streptococcus pneumoniae, Streptococcus oralis
arc000111	1126353904	44	83.7	16.3	71.36	0.06	buccal swab	Pakistan	Unknown	2019-02-25	2019	Female	Affected	Positive	medium	34	Gemella haemolysans, Streptococcus mitis, Corynebacterium matruchotii
arc000112	824754028	27	71.3	28.7	59.92	0.02	buccal swab	Pakistan	Unknown	2009-07-04	2009	Male	Affected	N/A	high	40	Neisseria subflava, Prevotella melaninogenica, Fusobacterium pseudoperiodonticum
arc000113	1151196364	51	95.5	4.5	71.59	0.06	buccal swab	Pakistan	Unknown	2019-01-15	2019	Male	Affected	Positive	low	15	Streptococcus mitis, Gemella haemolysans, Streptococcus oralis
arc000114	746874172	32	93.6	6.4	70.87	0.09	buccal swab	Pakistan	Unknown	2016-11-02	2016	Female	Affected	positive	medium	8	Streptococcus mitis, Streptococcus pneumoniae, Gemella haemolysans
arc000115	772870506	32	85.6	14.4	72.87	0.02	buccal swab	Pakistan	Unknown	2019-10-10	2019	Female	Affected	Positive	medium	8	Streptococcus mitis, Streptococcus pneumoniae, Streptococcus oralis
arc000116	1165843090	38	71.7	28.3	74.79	0.04	buccal swab	Pakistan	Unknown	2018-11-03	2018	Male	Affected	Positive	high	34	Prevotella melaninogenica, Rothia mucilaginosa, Veillonella nakazawae
arc000117	640011636	21	69.2	30.8	70.32	0.1	buccal swab	Pakistan	Unknown	2019-08-01	2019	Female	Affected	Negative	high	42	Rothia mucilaginosa, Streptococcus mitis, Veillonella parvula
arc000118	820330328	31	82	18	78.96	0.36	buccal swab	Pakistan	Unknown	2020-10-03	2020	Female	Affected	Positive	medium	13	Streptococcus mitis, Rothia mucilaginosa, Streptococcus pneumoniae
arc000119	997867340	40	86.9	13.1	54.48	0.19	buccal swab	Pakistan	Unknown	2018-09-09	2018	Female	Affected	Positive	medium	10	Streptococcus mitis, Streptococcus pneumoniae, Streptococcus oralis
arc000120	903853238	41	98.8	1.2	66.31	0.11	buccal swab	Pakistan	Unknown	2020-08-01	2020	Male	Affected	Negative	low	2	Rothia mucilaginosa, Streptococcus mitis
arc000121	1192894344	43	79	21	53.65	0.04	buccal swab	Pakistan	Unknown	2020-09-07	2020	Female	Affected	Positive	high	29	Streptococcus mitis, Rothia mucilaginosa, Neisseria cinerea
arc000122	815088910	29	79	21	60.66	0.03	buccal swab	Pakistan	Unknown	2003-08-14	2003	Female	Affected	Negative	high	24	Veillonella parvula, Prevotella melaninogenica, Streptococcus mitis
arc000123	910964142	37	86.6	13.4	65.77	0.04	buccal swab	Pakistan	Unknown	2020-10-08	2020	Female	Affected	Positive	medium	33	Veillonella parvula, Corynebacterium matruchotii, Actinomyces sp. oral taxon 169
arc000124	979692754	29	63.3	36.7	70.73	0.03	buccal swab	Pakistan	Unknown	2018-01-01	2018	Female	Affected	Negative	high	60	Corynebacterium matruchotii, Ottowia sp. oral taxon 894, Streptococcus oralis
arc000125	596246930	21	78.6	21.4	76.15	0.47	buccal swab	Pakistan	Unknown	2020-04-01	2020	Male	Affected	Negative	high	14	Streptococcus mitis, Streptococcus pneumoniae, Streptococcus oralis
arc000126	599170492	24	84.3	15.7	78.67	2.35	buccal swab	Pakistan	Unknown	2021-05-31	2021	Male	Affected	Positive	medium	16	Streptococcus mitis, Rothia mucilaginosa, Streptococcus pneumoniae
arc000127	1394712224	51	84.5	15.5	89.04	0.08	buccal swab	Pakistan	Unknown	2018-01-27	2018	Male	Affected	Positive	medium	15	Serratia marcescens, Rothia mucilaginosa, Streptococcus mitis
arc000128	903629756	27	65.3	34.7	63.79	0.04	buccal swab	Pakistan	Unknown	2014-11-11	2014	Male	Affected	Negative	high	49	Gemella haemolysans, Streptococcus mitis, Neisseria cinerea
arc000129	1345669290	51	86.4	13.6	76.9	0.04	buccal swab	Pakistan	Unknown	2019-06-17	2019	Male	Affected	Negative	medium	27	Streptococcus mitis, Rothia mucilaginosa, Gemella haemolysans
arc000130	691653412	29	90.1	9.9	75.33	0.15	buccal swab	Pakistan	Unknown	2020-02-03	2020	Male	Affected	Positive	medium	9	Streptococcus mitis, Streptococcus pneumoniae, Streptococcus oralis
arc000131	629502664	21	73.3	26.7	71.11	0.03	buccal swab	Pakistan	Unknown	2019-12-11	2019	Female	Affected	Positive	high	28	Streptococcus mitis, Veillonella parvula, Corynebacterium matruchotii
arc000132	560665714	24	93.1	6.9	70.51	0.02	buccal swab	Pakistan	Unknown	2014-04-12	2014	Male	Affected	Positive	medium	16	Prevotella denticola, Streptococcus mitis, Veillonella parvula
arc000133	641562610	29	95.5	4.5	61.84	0.08	buccal swab	Pakistan	Unknown	1992-02-15	1992	Male	Affected	Positive	low	7	Haemophilus parainfluenzae, Neisseria subflava, Porphyromonas gingivalis
arc000134	1128763974	42	80.2	19.8	77.94	0.09	buccal swab	Pakistan	Unknown	2019-12-20	2019	Male	Affected	Negative	medium	33	Streptococcus mitis, Gemella haemolysans, Rothia dentocariosa
arc000135	1424213746	59	87.1	12.9	71.81	0.02	buccal swab	Pakistan	Unknown	2009-07-20	2009	Female	Affected	Positive	medium	30	Klebsiella pneumoniae, Prevotella intermedia, Streptococcus mitis
arc000136	727796494	30	84.5	15.5	64.76	0.05	buccal swab	Pakistan	Unknown	2012-08-22	2012	Female	Affected	Positive	medium	32	Corynebacterium matruchotii, Rothia dentocariosa, Streptococcus mitis
arc000137	873212492	30	71.4	28.6	82.9	0.13	buccal swab	Pakistan	Unknown	2019-11-29	2019	Female	Affected	Negative	high	32	Veillonella parvula, Rothia dentocariosa, Actinomyces sp. oral taxon 169
arc000138	953305490	39	86.9	13.1	75.91	0.02	buccal swab	Pakistan	Unknown	2016-11-16	2016	Male	Affected	Positive	medium	22	Streptococcus mutans, Veillonella parvula, Actinomyces sp. oral taxon 169
arc000139	752022752	23	60	40	62.58	0.01	buccal swab	Pakistan	Unknown	2018-03-27	2018	Male	Affected	Positive	high	48	Corynebacterium matruchotii, Neisseria sicca, Streptococcus mitis
arc000140	666847610	27	83.3	16.7	68.17	0.05	buccal swab	Pakistan	Unknown	2019-09-27	2019	Male	Affected	Positive	medium	25	Streptococcus mitis, Actinomyces naeslundii, Neisseria sicca
arc000141	991832276	44	93.6	6.4	78.86	0.04	buccal swab	Pakistan	Unknown	2011-07-14	2011	Male	Affected	Positive	medium	18	Neisseria sicca, Streptococcus mitis, Corynebacterium matruchotii
arc000142	1108232080	53	98.4	1.6	83.38	0.09	buccal swab	Pakistan	Unknown	2019-07-14	2019	Male	Affected	Positive	low	7	Streptococcus mitis, Actinomyces oris, Capnocytophaga sputigena
arc000143	1042004502	46	93.2	6.8	83.77	0.82	buccal swab	Pakistan	Unknown	2020-07-27	2020	Male	Affected	Negative	medium	9	Streptococcus mitis, Streptococcus pneumoniae, Streptococcus oralis
arc000144	852897214	33	81.9	18.1	77.35	0.02	buccal swab	Pakistan	Unknown	2020-05-11	2020	Male	Affected	Positive	medium	25	Corynebacterium matruchotii, Streptococcus mitis, Streptococcus pneumoniae
arc000145	1299463392	51	88.3	11.7	76.07	0.08	buccal swab	Pakistan	Unknown	2020-12-10	2020	Male	Affected	Positive	medium	12	Streptococcus mitis, Streptococcus pneumoniae, Streptococcus oralis
arc000146	1632741552	74	94.2	5.8	85.54	0.15	buccal swab	Pakistan	Unknown	2019-12-04	2019	Female	Affected	Positive	medium	19	Streptococcus mitis, Actinomyces oris, Streptococcus oralis
arc000147	907413788	31	78.5	21.5	79.97	0.06	buccal swab	Pakistan	Unknown	2017-06-08	2017	Female	Affected	Positive	high	36	Rothia dentocariosa, Streptococcus mitis, Actinomyces oris
arc000148	642507002	23	75.4	24.6	64.19	0.12	buccal swab	Pakistan	Unknown	2019-07-18	2019	Male	Affected	Negative	high	33	Streptococcus mitis, Corynebacterium matruchotii, Streptococcus oralis
arc000149	1008547262	42	87.8	12.2	82.51	0.03	buccal swab	Pakistan	Unknown	2019-01-01	2019	Male	Affected	Positive	medium	24	Streptococcus oralis, Kingella oralis, Campylobacter concisus
arc000150	741386322	33	95.3	4.7	81.37	0.08	buccal swab	Pakistan	Unknown	2010-06-01	2010	Male	Affected	Negative	low	9	Streptococcus mitis, Rothia dentocariosa, Actinomyces oris
arc000151	643187514	24	80.6	19.4	60.14	0.02	buccal swab	Pakistan	Unknown	2015-07-01	2015	Male	Affected	Positive	medium	32	Streptococcus mitis, Neisseria sicca, Haemophilus parainfluenzae
arc000152	914778794	30	72.5	27.5	70.82	0.03	buccal swab	Pakistan	Unknown	2018-07-20	2018	Male	Affected	Positive	high	39	Kingella denitrificans, Streptococcus mitis, Neisseria mucosa
arc000153	949614770	39	86.5	13.5	68.52	0.05	buccal swab	Pakistan	Unknown	2016-06-02	2016	Female	Affected	Positive	medium	36	Corynebacterium matruchotii, Tannerella sp. oral taxon HOT-286, Pauljensenia hongkongensis
arc000154	897993616	27	66.6	33.4	59.79	0.02	buccal swab	Pakistan	Unknown	2017-10-09	2017	Female	Affected	Positive	high	52	Corynebacterium matruchotii, Cardiobacterium hominis, Ottowia sp. oral taxon 894
arc000155	1190019570	56	97.9	2.1	84.48	0.4	buccal swab	Pakistan	Unknown	2020-06-22	2020	Male	Affected	Positive	low	6	Streptococcus mitis, Streptococcus pneumoniae, Streptococcus oralis
arc000156	725045964	33	95.2	4.8	76.21	0.1	buccal swab	Pakistan	Unknown	2020-07-18	2020	Male	Affected	Positive	low	6	Streptococcus mitis, Streptococcus pneumoniae, Streptococcus oralis
arc000157	1532966492	72	99.8	0.2	15.75	0.09	buccal swab	Pakistan	Unknown	2020-11-25	2020	Female	Affected	Positive	low	NA	NA
arc000158	853338022	39	98.1	1.9	85.75	0.27	buccal swab	Pakistan	Unknown	2020-12-27	2020	Male	Affected	Positive	low	3	Streptococcus mitis, Streptococcus pneumoniae, Rothia mucilaginosa
arc000159	1045096300	39	78.9	21.1	68.91	0.15	buccal swab	Pakistan	Unknown	2020-08-06	2020	Male	Affected	Positive	high	20	Streptococcus mitis, Neisseria cinerea, Streptococcus pneumoniae
arc000160	1007401370	36	75.5	24.5	69.93	0.04	buccal swab	Pakistan	Unknown	2013-11-16	2013	Female	Affected	Negative	high	51	Streptococcus mitis, Gemella haemolysans, Neisseria elongata
arc000161	751471888	33	94	6	64.93	0.06	buccal swab	Pakistan	Unknown	2008-02-25	2008	Female	Affected	Positive	medium	6	Streptococcus mitis, Streptococcus pneumoniae, Streptococcus oralis
arc000162	700489542	17	54.1	45.9	57.96	0.02	buccal swab	Pakistan	Unknown	2017-07-06	2017	Female	Affected	Positive	high	41	Prevotella melaninogenica, Veillonella atypica, Corynebacterium matruchotii
arc000163	797577508	22	62.7	37.3	56.41	0.01	buccal swab	Pakistan	Unknown	2002-04-03	2002	Female	Affected	Positive	high	54	Prevotella intermedia, Streptococcus mitis, Prevotella melaninogenica
arc000164	592927206	19	73.7	26.3	53.59	0.03	buccal swab	Pakistan	Unknown	2018-12-20	2018	Female	Affected	Positive	high	17	Streptococcus mitis, Veillonella parvula, Streptococcus pneumoniae
arc000165	547081294	25	96.8	3.2	70.82	0.05	buccal swab	Pakistan	Unknown	2012-11-03	2012	Male	Affected	Positive	low	5	Veillonella parvula, Actinomyces oris, Schaalia odontolytica
arc000166	850041508	38	97.9	2.1	79.71	0.03	buccal swab	Pakistan	Unknown	2010-12-07	2010	Male	Affected	Positive	low	5	Veillonella parvula, Rothia mucilaginosa, Streptococcus oralis
arc000167	546017160	24	90.9	9.1	62.99	0.23	buccal swab	Pakistan	Unknown	2020-07-06	2020	Female	Affected	Positive	medium	6	Streptococcus mitis, Streptococcus pneumoniae, Streptococcus oralis
arc000168	628603888	23	78.1	21.9	60.24	0.03	buccal swab	Pakistan	Unknown	2011-05-14	2011	Male	Affected	Positive	high	30	Veillonella parvula, Prevotella melaninogenica, Actinomyces sp. oral taxon 414
arc000169	545677654	20	80.3	19.7	59.07	0.08	buccal swab	Pakistan	Unknown	2018-03-11	2018	Female	Affected	Negative	medium	16	Streptococcus mitis, Streptococcus pneumoniae, Haemophilus haemolyticus
arc000170	1202420952	57	97.7	2.3	79.27	7.19	buccal swab	Pakistan	Unknown	2021-02-15	2021	Female	Affected	Positive	low	4	Streptococcus mitis, Human betaherpesvirus 5, Streptococcus pneumoniae
arc000171	1002316734	43	90.9	9.1	67.48	0.01	buccal swab	Pakistan	Unknown	2015-07-25	2015	Female	Affected	Positive	medium	24	Lautropia mirabilis, Neisseria sicca, Streptococcus sanguinis
arc000172	1355008398	35	58.7	41.3	68.83	0.02	buccal swab	Pakistan	Unknown	2010-12-25	2010	Male	Affected	Positive	high	80	Neisseria mucosa, Neisseria sicca, Haemophilus parainfluenzae
arc000173	966180188	41	89.4	10.6	73.1	0.05	buccal swab	Pakistan	Unknown	2017-06-02	2017	Male	Affected	Positive	medium	26	Streptococcus mitis, Streptococcus oralis, Gemella haemolysans
arc000174	916895938	42	96.5	3.5	52.72	31.25	buccal swab	Pakistan	Unknown	2021-02-14	2021	Male	Affected	Positive	low	6	Human betaherpesvirus 5, Streptococcus mitis, Rothia mucilaginosa
arc000175	639917396	23	80.4	19.6	58.39	0.05	buccal swab	Pakistan	Unknown	2015-12-04	2015	Male	Affected	Negative	medium	22	Streptococcus mitis, Gemella haemolysans, Veillonella parvula
arc000176	686607742	30	97.1	2.9	22.62	0.01	buccal swab	Pakistan	Unknown	2020-04-09	2020	Male	Affected	Positive	low	1	Clostridium botulinum
arc000177	850454834	39	93.2	6.8	79.5	0.14	buccal swab	Pakistan	Unknown	2020-11-28	2020	Female	Affected	Positive	medium	11	Limosilactobacillus fermentum, Rothia mucilaginosa, Streptococcus mitis
arc000178	852357246	31	79.6	20.4	82.39	0.61	buccal swab	Pakistan	Unknown	2020-07-02	2020	Male	Affected	Positive	high	21	Streptococcus mitis, Streptococcus pneumoniae, Rothia mucilaginosa
arc000179	798644058	26	68	32	58.63	0.02	buccal swab	Pakistan	Unknown	2020-07-26	2020	Male	Affected	Positive	high	29	Prevotella melaninogenica, Schaalia odontolytica, Veillonella atypica
arc000180	1186715580	48	85.4	14.6	83.67	0	buccal swab	Pakistan	Unknown	2020-05-13	2020	Female	Affected	Positive	medium	17	Streptococcus mitis, Rothia mucilaginosa, Streptococcus sp. HSISS3
arc000181	804915556	21	56.5	43.5	64.28	0.03	buccal swab	Pakistan	Unknown	2020-10-01	2020	Female	Affected	Positive	high	27	Streptococcus mitis, Rothia mucilaginosa, Neisseria meningitidis
arc000182	742742324	27	76.2	23.8	66.8	0.17	buccal swab	Pakistan	Unknown	2020-06-21	2020	Male	Affected	Positive	high	21	Streptococcus mitis, Rothia mucilaginosa, Streptococcus pneumoniae
arc000183	960718322	33	73	27	71.45	0.08	buccal swab	Pakistan	Unknown	2010-12-02	2010	Female	Affected	Positive	high	34	Streptococcus mitis, Streptococcus oralis, Haemophilus parainfluenzae
arc000184	1248794088	45	77.3	22.7	63.4	0.65	buccal swab	Pakistan	Unknown	2021-01-08	2021	Male	Affected	Negative	high	28	Rothia mucilaginosa, Veillonella nakazawae, Streptococcus mitis
arc000185	696053902	19	59.3	40.7	70.88	0.03	buccal swab	Pakistan	Unknown	2019-11-23	2019	Male	Affected	Positive	high	38	Streptococcus mitis, Rothia mucilaginosa, Prevotella melaninogenica
arc000186	636977212	25	86.8	13.2	83.59	0.05	buccal swab	Pakistan	Unknown	2008-11-18	2008	Male	Affected	Positive	medium	18	Rothia mucilaginosa, Rothia dentocariosa, Streptococcus sanguinis
arc000187	979679202	27	59.8	40.2	69.7	0.05	buccal swab	Pakistan	Unknown	2019-10-09	2019	Male	Affected	Positive	high	67	Streptococcus mitis, Rothia mucilaginosa, Kingella oralis
arc000188	577589576	11	43.1	56.9	60.72	0.05	buccal swab	Pakistan	Unknown	2020-12-13	2020	Female	Affected	Negative	high	29	Streptococcus mitis, Rothia mucilaginosa, Veillonella atypica
arc000189	1280995892	51	90.4	9.6	45.26	0.03	buccal swab	Pakistan	Unknown	2005-05-24	2005	Male	Affected	Negative	medium	21	Prevotella melaninogenica, Haemophilus parainfluenzae, Prevotella jejuni
arc000190	954276102	38	86.8	13.2	70.73	0.02	buccal swab	Pakistan	Unknown	2013-11-29	2013	Male	Affected	Negative	medium	25	Neisseria mucosa, Neisseria subflava, Haemophilus parainfluenzae
arc000191	719825146	27	82.5	17.5	69.78	0.05	buccal swab	Pakistan	Unknown	2020-01-15	2020	Male	Affected	Negative	medium	24	Streptococcus mitis, Rothia dentocariosa, Rothia mucilaginosa
arc000192	769701000	27	79.5	20.5	68.76	0.06	buccal swab	Pakistan	Unknown	2014-01-01	2014	Male	Affected	Positive	high	30	Rothia mucilaginosa, Streptococcus mitis, Veillonella nakazawae
arc000193	761923000	32	93.2	6.8	73.56	0.05	buccal swab	Pakistan	Unknown	2011-01-01	2011	Male	Affected	Positive	medium	16	Streptococcus mitis, Haemophilus parainfluenzae, Gemella haemolysans
arc000194	1101183448	39	81.2	18.8	73.66	0.03	buccal swab	Pakistan	Unknown	2010-01-01	2010	Female	Affected	Positive	medium	31	Rothia mucilaginosa, Neisseria subflava, Haemophilus parainfluenzae
arc000195	555663294	25	98.5	1.5	84.87	1.04	buccal swab	Pakistan	Unknown	2020-09-25	2020	Male	Affected	Positive	low	2	Streptococcus mitis, Streptococcus pneumoniae
arc000196	885932808	39	98.6	1.4	65.94	5.32	buccal swab	Pakistan	Unknown	2019-07-12	2019	Male	Affected	Negative	low	5	Streptococcus mitis, Rothia aeria, Actinomyces oris
arc000197	863345074	17	43	57	73.91	0.03	buccal swab	Pakistan	Unknown	2018-03-27	2018	Male	Affected	Positive	high	49	Rothia mucilaginosa, Haemophilus parainfluenzae, Neisseria mucosa
arc000198	901613528	32	75.1	24.9	88.68	0.52	buccal swab	Pakistan	Unknown	2020-03-26	2020	Male	Affected	Negative	high	17	Streptococcus mitis, Serratia marcescens, Rothia mucilaginosa
arc000199	879703990	5	19.1	80.9	71.66	0.02	buccal swab	Pakistan	Unknown	2016-05-23	2016	Female	Affected	Positive	high	58	Ottowia sp. oral taxon 894, Bergeyella cardium, Rothia mucilaginosa
arc000200	1215039418	45	82.8	17.2	72.61	0.01	buccal swab	Pakistan	Unknown	2011-12-04	2011	Male	Affected	Positive	medium	34	Lautropia mirabilis, Rothia aeria, Rothia mucilaginosa
arc000201	948513434	30	67.2	32.8	71.54	0.1	buccal swab	Pakistan	Unknown	2015-01-01	2015	Male	Affected	Positive	high	38	Rothia mucilaginosa, Streptococcus mitis, Gemella haemolysans
arc000202	854213868	27	68.9	31.1	69.34	0.38	buccal swab	Pakistan	Unknown	2019-02-12	2019	Female	Affected	Positive	high	27	Prevotella melaninogenica, Streptococcus mitis, Schaalia odontolytica
arc000203	732290598	29	85.1	14.9	92.5	0	buccal swab	Pakistan	Unknown	2021-06-06	2021	Female	Affected	Positive	medium	5	Enterococcus faecalis, Rothia mucilaginosa, Staphylococcus haemolyticus
arc000204	615839536	8	36.3	63.7	58.09	0.02	buccal swab	Pakistan	Unknown	2007-12-24	2007	Male	Affected	Positive	high	33	Prevotella melaninogenica, Prevotella jejuni, Veillonella parvula
arc000205	651059898	30	98.4	1.6	72.39	0.01	buccal swab	Pakistan	Unknown	2005-01-01	2005	Female	Affected	Negative	low	2	Lautropia mirabilis, Prevotella melaninogenica
arc000206	555780152	17	69.2	30.8	65.87	0.02	buccal swab	Pakistan	Unknown	2013-01-01	2013	Female	Affected	Positive	high	45	Prevotella melaninogenica, Veillonella parvula, Streptococcus oralis
arc000207	953943480	38	84.9	15.1	61.49	0.01	buccal swab	Pakistan	Unknown	2014-01-01	2014	Male	Affected	Positive	medium	20	Lautropia mirabilis, Abiotrophia defectiva, Veillonella parvula
arc000208	1196483770	26	49.7	50.3	65.57	0.02	buccal swab	Pakistan	Unknown	2021-07-17	2021	Male	Affected	Positive	high	30	Veillonella atypica, Veillonella nakazawae, Streptococcus parasanguinis
arc000209	667512522	28	90	10	81.68	0.89	buccal swab	Pakistan	Unknown	2021-01-12	2021	Male	Affected	Positive	medium	11	Streptococcus mitis, Veillonella atypica, Streptococcus salivarius
arc000210	934784320	36	81.8	18.2	77.21	0.37	buccal swab	Pakistan	Unknown	2021-01-01	2021	Female	Affected	Negative	medium	20	Streptococcus mitis, Veillonella atypica, Streptococcus pneumoniae
arc000211	618070658	10	38.9	61.1	68.37	5.1	buccal swab	Pakistan	Unknown	2021-05-01	2021	Female	Affected	Positive	high	24	Streptococcus sp. oral taxon 061, Rothia mucilaginosa, Streptococcus sp. oral taxon 431
arc000212	725562632	30	88.7	11.3	69.31	0.02	buccal swab	Pakistan	Unknown	2017-07-07	2017	Male	Affected	Positive	medium	20	Veillonella atypica, Veillonella nakazawae, Rothia mucilaginosa
arc000213	876848676	39	99.7	0.3	9.39	0.07	buccal swab	Pakistan	Unknown	2012-01-01	2012	Male	Affected	Negative	low	NA	NA
arc000214	650264656	17	56.9	43.1	71.83	0.01	buccal swab	Pakistan	Unknown	2011-01-01	2011	Male	Affected	Positive	high	37	Lautropia mirabilis, Streptococcus oralis, Neisseria elongata
arc000215	745853394	33	98.6	1.4	50.85	1.58	buccal swab	Pakistan	Unknown	2014-01-01	2014	Female	Affected	Negative	low	2	Enterococcus faecium, Klebsiella pneumoniae
arc000216	869385660	24	62.7	37.3	73.31	0.03	buccal swab	Albania	Unknown	2018-12-03	2018	Male	Affected	Negative	high	62	Neisseria mucosa, Corynebacterium matruchotii, Haemophilus parainfluenzae
arc000217	800099462	23	63.3	36.7	70.45	0.02	buccal swab	Albania	Unknown	2012-12-03	2012	Male	Affected	Negative	high	53	Streptococcus mitis, Neisseria sicca, Gemella haemolysans
arc000218	896157542	37	88.5	11.5	62.46	0.03	buccal swab	Albania	Unknown	2018-02-03	2018	Male	Affected	Positive	medium	20	Streptococcus mitis, Corynebacterium matruchotii, Prevotella melaninogenica
arc000219	715468630	22	66.6	33.4	52.12	0.02	buccal swab	Albania	Unknown	2020-02-09	2020	Female	Affected	Positive	high	31	Streptococcus mitis, Haemophilus parainfluenzae, Streptococcus pneumoniae
arc000220	953625132	43	97.1	2.9	77.48	0.03	buccal swab	Albania	Unknown	2005-08-06	2005	Female	Affected	Positive	low	9	Rothia aeria, Actinomyces sp. oral taxon 169, Rothia dentocariosa
arc000221	968196042	36	79.9	20.1	66.66	0.04	buccal swab	Albania	Unknown	2017-12-28	2017	Male	Affected	Negative	high	44	Streptococcus mitis, Veillonella parvula, Gemella haemolysans
arc000222	732403154	32	93.8	6.2	67.01	0.03	buccal swab	Albania	Unknown	2008-07-26	2008	Female	Affected	Positive	medium	15	Streptococcus mitis, Corynebacterium matruchotii, Veillonella parvula
arc000223	691898268	25	76.5	23.5	52.14	0.02	buccal swab	Albania	Unknown	2011-04-19	2011	Female	Affected	Negative	high	34	Prevotella melaninogenica, Streptococcus mitis, Prevotella intermedia
arc000224	952119964	41	95.4	4.6	60.22	0.06	buccal swab	Albania	Unknown	2004-09-15	2004	Female	Affected	Positive	low	7	Streptococcus mitis, Gemella haemolysans, Haemophilus haemolyticus
arc000225	697320024	25	78.4	21.6	65.05	0.06	buccal swab	Albania	Unknown	2014-04-02	2014	Female	Affected	Positive	high	26	Streptococcus mitis, Haemophilus haemolyticus, Haemophilus parainfluenzae
arc000226	740043746	26	80.3	19.7	54.91	0.01	buccal swab	Albania	Unknown	2005-10-09	2005	Male	Affected	Negative	medium	38	Veillonella parvula, Tannerella sp. oral taxon HOT-286, Prevotella melaninogenica
arc000227	806390344	34	94.6	5.4	73.13	0.24	buccal swab	Albania	Unknown	2021-02-01	2021	Male	Affected	Positive	medium	7	Streptococcus mitis, Streptococcus pneumoniae, Gemella haemolysans
arc000228	857944572	23	61.6	38.4	53.52	0.02	buccal swab	Albania	Unknown	2010-06-25	2010	Female	Affected	Positive	high	66	Streptococcus mitis, Tannerella sp. oral taxon HOT-286, Prevotella melaninogenica
arc000229	652371652	24	80.9	19.1	60.81	0.01	buccal swab	Albania	Unknown	2014-05-06	2014	Female	Affected	Negative	medium	29	Veillonella parvula, Prevotella melaninogenica, Streptococcus mitis
arc000230	948151240	37	86.3	13.7	65.36	0.03	buccal swab	Albania	Unknown	2008-03-28	2008	Male	Affected	Positive	medium	30	Streptococcus mitis, Prevotella melaninogenica, Veillonella parvula
arc000231	870191718	37	92	8	84.93	0.05	buccal swab	Albania	Unknown	2017-06-04	2017	Female	Affected	Positive	medium	15	Veillonella parvula, Streptococcus oralis, Streptococcus mitis
arc000232	822036514	37	97.6	2.4	81.47	0.06	buccal swab	Albania	Unknown	2007-05-03	2007	Male	Affected	Positive	low	7	Lautropia mirabilis, Veillonella parvula, Streptococcus sanguinis
arc000233	786367366	33	90.9	9.1	70.27	0.04	buccal swab	Albania	Unknown	2019-06-20	2019	Female	Affected	Negative	medium	19	Streptococcus mitis, Neisseria sicca, Gemella haemolysans
arc000234	785560398	34	91.1	8.9	43.88	0.01	buccal swab	Albania	Unknown	2019-11-05	2019	Male	Affected	Positive	medium	7	Streptococcus mitis, Neisseria cinerea, Streptococcus pneumoniae
arc000235	726363028	24	75.3	24.7	71.77	0.04	buccal swab	Albania	Unknown	2007-03-19	2007	Male	Affected	Negative	high	35	Streptococcus mitis, Gemella haemolysans, Neisseria sicca
arc000236	703497626	29	88.6	11.4	65.49	0.1	buccal swab	Albania	Unknown	2020-05-25	2020	Male	Affected	Positive	medium	10	Streptococcus mitis, Streptococcus pneumoniae, Streptococcus oralis
arc000237	599096874	22	80.3	19.7	61.09	0.01	buccal swab	Albania	Unknown	2016-12-12	2016	Female	Affected	Positive	medium	24	Lautropia mirabilis, Tannerella sp. oral taxon HOT-286, Veillonella parvula
arc000238	769661512	31	93.1	6.9	72.79	0.06	buccal swab	Albania	Unknown	2011-03-13	2011	Male	Affected	Positive	medium	14	Streptococcus mitis, Rothia mucilaginosa, Gemella haemolysans
arc000239	846661348	24	64.5	35.5	67.08	0.09	buccal swab	Albania	Unknown	2017-06-01	2017	Male	Affected	Negative	high	43	Streptococcus mitis, Lautropia mirabilis, Gemella haemolysans
arc000240	746448774	32	92.2	7.8	88.13	0.31	buccal swab	Albania	Unknown	2020-08-13	2020	Male	Affected	Positive	medium	17	Streptococcus mitis, Neisseria cinerea, Streptococcus pneumoniae
arc000241	624999802	26	90.3	9.7	77.26	0.04	buccal swab	Albania	Unknown	2009-08-07	2009	Female	Affected	Positive	medium	19	Streptococcus mitis, Veillonella parvula, Gemella haemolysans
arc000242	1888373786	73	89.4	10.6	64.49	0.04	buccal swab	Albania	Unknown	2019-09-28	2019	Female	Affected	Positive	medium	33	Haemophilus parahaemolyticus, Gemella haemolysans, Streptococcus mitis
arc000243	868899108	37	93.5	6.5	79.63	0.01	buccal swab	Albania	Unknown	2008-06-07	2008	Male	Affected	Positive	medium	17	Corynebacterium matruchotii, Pseudopropionibacterium propionicum, Veillonella parvula
arc000244	877026390	39	94.9	5.1	77.88	0.06	buccal swab	Albania	Unknown	2015-01-26	2015	Male	Affected	Positive	medium	9	Streptococcus mitis, Haemophilus parahaemolyticus, Streptococcus pneumoniae
arc000245	977004142	41	89.8	10.2	53.91	0.06	buccal swab	Albania	Unknown	2007-07-26	2007	Male	Affected	Positive	medium	12	Streptococcus mitis, Streptococcus pneumoniae, Haemophilus haemolyticus
arc000246	783367180	32	89.5	10.5	74.23	0.12	buccal swab	Albania	Unknown	2009-01-19	2009	Female	Affected	Positive	medium	25	Streptococcus mitis, Veillonella parvula, Actinomyces oris
arc000247	756088042	26	74.2	25.8	65.93	0.01	buccal swab	Albania	Unknown	2016-02-24	2016	Female	Affected	Positive	high	34	Actinomyces naeslundii, Streptococcus oralis, Corynebacterium matruchotii
arc000248	756716390	28	80.2	19.8	68.58	0.04	buccal swab	Albania	Unknown	2012-01-07	2012	Male	Affected	Negative	medium	32	Veillonella parvula, Streptococcus mitis, Streptococcus oralis
arc000249	632961538	19	69.7	30.3	73.5	0.03	buccal swab	Albania	Unknown	2019-01-31	2019	Male	Affected	Positive	high	33	Neisseria sicca, Corynebacterium matruchotii, Lautropia mirabilis
arc000250	881428042	25	68.7	31.3	53.22	0.02	buccal swab	Albania	Unknown	2012-09-23	2012	Male	Affected	Negative	high	61	Prevotella melaninogenica, Prevotella intermedia, Corynebacterium matruchotii
arc000251	788630648	32	92	8	66.86	0.09	buccal swab	Albania	Unknown	2019-07-05	2019	Female	Affected	Positive	medium	18	Streptococcus mitis, Veillonella parvula, Neisseria bacilliformis
arc000252	836645664	33	88.3	11.7	66.78	0.12	buccal swab	Albania	Unknown	2021-05-06	2021	Female	Affected	Positive	medium	10	Streptococcus mitis, Rothia mucilaginosa, Veillonella atypica
arc000253	901285702	41	97.2	2.8	80.34	0.04	buccal swab	Albania	Unknown	2020-06-10	2020	Female	Affected	Positive	low	7	Streptococcus mitis, Rothia mucilaginosa, Actinomyces oris
arc000254	871872706	38	93.5	6.5	74.63	2.95	buccal swab	Albania	Unknown	2020-08-26	2020	Male	Affected	Positive	medium	12	Rothia mucilaginosa, Streptococcus mitis, Gemella haemolysans
arc000255	721272136	29	87.2	12.8	60.78	0.11	buccal swab	Albania	Unknown	2018-10-15	2018	Female	Affected	Positive	medium	19	Streptococcus mitis, Veillonella parvula, Actinomyces naeslundii
arc000256	702627346	33	99.8	0.2	57.73	0.09	buccal swab	Albania	Unknown	2004-09-12	2004	Male	Affected	Positive	low	NA	NA
arc000257	959296010	43	95.4	4.6	80.88	0.1	buccal swab	Albania	Unknown	2021-03-03	2021	Female	Affected	Negative	low	8	Streptococcus mitis, Rothia mucilaginosa, Streptococcus pneumoniae
arc000258	743446984	33	99.9	0.1	7.22	0.04	buccal swab	Pakistan	Unknown	2016-12-09	2016	Male	Affected	Negative	low	NA	NA
arc000259	752644600	34	99.9	0.1	6.21	0.04	buccal swab	Pakistan	Unknown	2013-05-04	2013	Male	Unaffected	Carrier	low	NA	NA
arc000260	582856210	18	78.8	21.2	60.79	0.02	buccal swab	Albania	Unknown	2008-06-21	2008	Male	Affected	Negative	high	20	Streptococcus mitis, Streptococcus oralis, Gemella haemolysans
arc000261	800829470	25	84.9	15.1	64.6	0.05	buccal swab	Albania	Unknown	2019-04-11	2019	Female	Affected	Positive	medium	32	Streptococcus mitis, Corynebacterium matruchotii, Veillonella parvula
arc000262	762933810	26	90.4	9.6	46.94	0.09	buccal swab	Albania	Unknown	2010-06-02	2010	Female	Affected	Positive	medium	9	Streptococcus mitis, Gemella haemolysans, Fusobacterium nucleatum
arc000263	638359764	21	85.4	14.6	53.28	0.03	buccal swab	Albania	Unknown	2019-03-15	2019	Male	Affected	Positive	medium	28	Tannerella sp. oral taxon HOT-286, Fusobacterium nucleatum, Prevotella melaninogenica
arc000264	668477952	22	88	12	79.9	0.02	buccal swab	Albania	Korce	2020-03-24	2020	Female	Affected	Positive	medium	14	Streptococcus mitis, Veillonella parvula, Streptococcus pneumoniae
arc000265	707654228	25	94	6	76.1	0.08	buccal swab	Albania	Unknown	2011-07-16	2011	Male	Affected	Positive	medium	9	Streptococcus mitis, Haemophilus parainfluenzae, Streptococcus pneumoniae
arc000266	677668776	24	94.2	5.8	62.06	0.02	buccal swab	Albania	Unknown	2006-10-24	2006	Male	Affected	Negative	medium	10	Prevotella melaninogenica, Prevotella intermedia, Veillonella parvula
arc000267	484802422	19	98.8	1.2	76.53	0.01	buccal swab	Albania	Unknown	2020-10-16	2020	Female	Affected	Positive	low	1	Streptococcus mitis, Streptococcus mitis, Streptococcus pneumoniae
arc000268	761362502	26	87.2	12.8	49.58	0.01	buccal swab	Albania	Gramsh	2016-11-14	2016	Female	Affected	Positive	medium	18	Prevotella intermedia, Treponema denticola, Fusobacterium nucleatum
arc000269	718960460	27	96.4	3.6	69.55	0.13	buccal swab	Albania	Tirana	2016-03-22	2016	Female	Affected	Positive	low	7	Streptococcus mitis, Streptococcus pneumoniae, Haemophilus haemolyticus
arc000270	688352450	24	92	8	73.09	0.22	buccal swab	Albania	Kavaje	2021-04-11	2021	Male	Affected	Positive	medium	9	Streptococcus mitis, Streptococcus pneumoniae, Streptococcus sp. oral taxon 431
arc000271	684799418	25	94.1	5.9	58.93	0.02	buccal swab	Albania	Unknown	2001-04-04	2001	Female	Affected	Negative	medium	10	Prevotella melaninogenica, Prevotella jejuni, Haemophilus parainfluenzae
arc000272	803953498	23	74.9	25.1	71.17	0.02	buccal swab	Albania	Prishtina	2019-08-15	2019	Male	Affected	Positive	high	42	Corynebacterium matruchotii, Veillonella parvula, Actinomyces oris
arc000273	655428474	23	95.3	4.7	65.46	0.02	buccal swab	Albania	Berat	2010-08-11	2010	Female	Affected	Positive	low	10	Lautropia mirabilis, Neisseria mucosa, Streptococcus mitis
arc000274	663004898	25	95	5	61.66	12.73	buccal swab	Albania	Unknown	2021-07-09	2021	Male	Affected	Positive	medium	6	Rothia mucilaginosa, Human betaherpesvirus 5, Streptococcus mitis
arc000275	811974660	21	67.7	32.3	74.41	0.07	buccal swab	Albania	Unknown	2011-01-14	2011	Male	Affected	Positive	high	48	Streptococcus mitis, Gemella haemolysans, Streptococcus sanguinis
arc000276	592260826	21	91.4	8.6	82.61	0.2	buccal swab	Albania	Unknown	2016-10-10	2016	Male	Affected	Negative	medium	10	Streptococcus mitis, Streptococcus pneumoniae, Gemella haemolysans, Streptococcus mitis, Streptococcus pneumoniae, Gemella haemolysans
arc000277	820237040	29	93.7	6.3	80.47	0.04	buccal swab	Albania	Unknown	2017-07-04	2017	Female	Affected	Negative	medium	14	Streptococcus mitis, Veillonella parvula, Actinomyces naeslundii
arc000278	657360746	24	96	4	67.88	0.08	buccal swab	Albania	Vlora	2014-09-04	2014	Female	Affected	Negative	low	5	Streptococcus mitis, Gemella haemolysans, Streptococcus pneumoniae
arc000279	679136648	24	92.9	7.1	59.3	0.06	buccal swab	Albania	Unknown	2018-11-17	2018	Male	Affected	Negative	medium	9	Streptococcus mitis, Streptococcus pneumoniae, Gemella haemolysans
arc000280	694155630	24	93.5	6.5	86.41	0.13	buccal swab	Albania	Vlorë	2015-01-07	2015	Male	Affected	Negative	medium	9	Streptococcus mitis, Streptococcus pneumoniae, Streptococcus oralis
arc000281	621467202	24	99.4	0.6	71.54	0.03	buccal swab	Albania	Tirana	2019-09-24	2019	Male	Affected	Positive	low	1	Streptococcus mitis
arc000282	730448826	19	69.3	30.7	64.54	0.03	buccal swab	Albania	Unknown	2016-02-01	2016	Male	Affected	Positive	high	39	Streptococcus mitis, Gemella haemolysans, Veillonella parvula
arc000283	770905642	26	91	9	67.59	0.05	buccal swab	Albania	Unknown	2016-06-27	2016	Female	Affected	Negative	medium	15	Streptococcus mitis, Gemella haemolysans, Streptococcus pneumoniae
arc000284	727075864	24	91.3	8.7	75.51	0.14	buccal swab	Albania	Unknown	2013-07-13	2013	Female	Affected	Negative	medium	17	Veillonella parvula, Streptococcus oralis, Rothia dentocariosa
arc000285	678144402	19	73.6	26.4	54.99	0.01	buccal swab	Albania	Unknown	2020-04-08	2020	Male	Affected	Positive	high	18	Streptococcus mitis, Streptococcus pneumoniae, Haemophilus haemolyticus
arc000286	730860054	25	93.4	6.6	67.49	0.04	buccal swab	Albania	Unknown	2018-09-03	2018	Male	Affected	Positive	medium	9	Streptococcus mitis, Gemella haemolysans, Streptococcus pneumoniae
arc000287	689365036	22	86.5	13.5	46.12	0.05	buccal swab	Albania	Unknown	2019-12-27	2019	Male	Affected	Positive	medium	10	Streptococcus mitis, Neisseria cinerea, Haemophilus haemolyticus
arc000288	621416202	23	98.7	1.3	57.02	0.05	buccal swab	Albania	Burrel	2014-05-18	2014	Female	Affected	Positive	low	1	Streptococcus mitis
arc000289	766850514	25	86.7	13.3	61.75	0.02	buccal swab	Albania	Unknown	2018-06-11	2018	Male	Affected	Positive	medium	26	Corynebacterium matruchotii, Actinomyces sp. oral taxon 414, Actinomyces naeslundii
arc000290	584728316	21	92.2	7.8	74.39	0.04	buccal swab	Albania	Unknown	2021-01-24	2021	Female	Affected	Negative	medium	9	Streptococcus mitis, Gemella haemolysans, Streptococcus pneumoniae, Streptococcus mitis, Gemella haemolysans, Streptococcus pneumoniae
arc000291	611573994	18	80.8	19.2	62.76	0.06	buccal swab	Albania	Unknown	2009-11-14	2009	Male	Affected	Negative	medium	15	Streptococcus mitis, Gemella haemolysans, Veillonella parvula
arc000292	804750082	25	83.1	16.9	76.98	0.15	buccal swab	Albania	Unknown	2017-10-12	2017	Male	Affected	Positive	medium	25	Rothia dentocariosa, Streptococcus oralis, Streptococcus mitis
arc000293	629388658	23	93.4	6.6	58.81	0.84	buccal swab	Albania	Athina	2010-07-27	2010	Male	Affected	Positive	medium	12	Prevotella melaninogenica, Veillonella atypica, Veillonella nakazawae
arc000294	817749872	28	90.4	9.6	68.47	0.04	buccal swab	Albania	Tirana	2016-12-11	2016	Male	Affected	Negative	medium	26	Streptococcus oralis, Neisseria subflava, Rothia aeria
arc000295	759240558	28	95.6	4.4	64.2	0.14	buccal swab	Albania	Kruje	2009-11-03	2009	Male	Affected	Positive	low	9	Haemophilus parainfluenzae, Neisseria subflava, Streptococcus mitis
arc000296	679350634	19	71.8	28.2	66.72	0.01	buccal swab	Albania	Tirana	2004-10-20	2004	Female	Affected	Positive	high	30	Streptococcus mitis, Gemella haemolysans, Haemophilus haemolyticus
arc000297	738250370	20	74.2	25.8	66.33	0.02	buccal swab	Albania	Unknown	1995-09-27	1995	Female	Affected	Positive	high	51	Prevotella intermedia, Streptococcus mitis, Lautropia mirabilis
arc000298	576616076	20	96	4	77.24	0.28	buccal swab	Albania	Korce	2018-06-01	2018	Female	Affected	Positive	low	5	Gemella haemolysans, Streptococcus mitis, Streptococcus pneumoniae, Gemella haemolysans, Streptococcus mitis, Streptococcus pneumoniae
arc000299	672472504	20	77	23	74.24	0.08	buccal swab	Albania	Elbasan	2015-07-03	2015	Male	Affected	Positive	high	39	Streptococcus mitis, Streptococcus oralis, Veillonella parvula
arc000300	607324008	23	94.4	5.6	66.31	0.09	buccal swab	Albania	Unknown	2013-01-17	2013	Female	Affected	Negative	medium	9	Streptococcus mitis, Prevotella melaninogenica, Gemella haemolysans
arc000301	754500440	28	93.7	6.3	97.46	0.01	buccal swab	Albania	Unknown	2021-07-23	2021	Male	Affected	Positive	medium	3	Stenotrophomonas maltophilia, Pseudomonas aeruginosa, Achromobacter xylosoxidans
arc000302	594696848	19	80.3	19.7	74.04	0.05	buccal swab	Albania	Unknown	2017-08-14	2017	Female	Affected	Negative	medium	19	Veillonella parvula, Streptococcus oralis, Haemophilus parainfluenzae, Veillonella parvula, Streptococcus oralis, Haemophilus parainfluenzae
arc000303	869036954	30	90.7	9.3	58.33	0.08	buccal swab	Albania	Unknown	2020-07-24	2020	Male	Affected	Positive	medium	16	Streptococcus mitis, Neisseria cinerea, Streptococcus pneumoniae
arc000304	634742566	24	94.8	5.2	68.15	0.02	buccal swab	Albania	Tirana	2007-11-11	2007	Male	Affected	Negative	medium	10	Rothia mucilaginosa, Prevotella melaninogenica, Haemophilus parainfluenzae
arc000305	536040632	20	96.4	3.6	60.51	0.03	buccal swab	Albania	Unknown	2011-02-16	2011	Female	Affected	Positive	low	5	Pseudopropionibacterium propionicum, Cardiobacterium hominis, Veillonella parvula
arc000306	877028866	32	97.7	2.3	71.61	0.03	buccal swab	Albania	Unknown	2006-05-08	2006	Male	Affected	Negative	low	3	Haemophilus parainfluenzae, Rothia mucilaginosa, Prevotella melaninogenica
arc000307	630982242	21	86.2	13.8	70.28	0.04	buccal swab	Albania	Tirana	2020-02-15	2020	Female	Affected	Positive	medium	16	Streptococcus mitis, Streptococcus pneumoniae, Gemella haemolysans
arc000308	616533234	23	99.8	0.2	64.46	1.19	buccal swab	Albania	Unknown	2021-08-14	2021	Male	Affected	Negative	low	NA	NA
arc000309	1266554834	55	92.5	7.5	58.53	0.02	buccal swab	Pakistan	Unknown	1996-02-12	1996	Male	Affected	Positive	medium	21	Gemella haemolysans, Veillonella parvula, Streptococcus mitis
arc000310	794007846	32	84.6	15.4	56.19	0.01	buccal swab	Pakistan	Lahore	2016-10-07	2016	Female	Affected	Positive	medium	24	Lautropia mirabilis, Ottowia sp. oral taxon 894, Rothia aeria
arc000311	564628038	27	97.1	2.9	73.06	5.71	buccal swab	Pakistan	Kohat	2021-07-15	2021	Male	Affected	Positive	low	4	Streptococcus mitis, Streptococcus pneumoniae, Rothia mucilaginosa
arc000312	902125114	39	92.3	7.7	72.17	0.15	buccal swab	Pakistan	Chakdara	2019-11-12	2019	Male	Affected	Negative	medium	16	Actinomyces oris, Veillonella parvula, Actinomyces sp. oral taxon 169
arc000313	575281434	27	98	2	74.66	0.02	buccal swab	Pakistan	Risalpur	2014-03-12	2014	Female	Affected	Negative	low	2	Streptococcus mitis, Gemella haemolysans
arc000314	661628370	23	77.4	22.6	49.59	0.04	buccal swab	Pakistan	Hangu	2006-07-01	2006	Female	Affected	Positive	high	26	Streptococcus mitis, Veillonella parvula, Gemella haemolysans
arc000315	821082838	33	88.4	11.6	84.07	0.66	buccal swab	Pakistan	Peshawar	2020-12-12	2020	Female	Affected	Negative	medium	12	Streptococcus mitis, Streptococcus pneumoniae, Rothia mucilaginosa
arc000316	745738566	31	90.4	9.6	57.23	0.03	buccal swab	Pakistan	Peshawar	2012-07-01	2012	Male	Affected	Positive	medium	14	Streptococcus mitis, Veillonella parvula, Gemella haemolysans
arc000317	602485314	25	95.1	4.9	75.47	0.1	buccal swab	Pakistan	Peshawar	2020-01-20	2020	Male	Affected	Positive	low	8	Streptococcus mitis, Actinomyces naeslundii, Streptococcus pneumoniae
arc000318	814947414	32	82.5	17.5	72.59	0.05	buccal swab	Pakistan	Chirat	2015-07-15	2015	Male	Affected	Positive	medium	35	Streptococcus mitis, Streptococcus pneumoniae, Gemella haemolysans
arc000319	947850770	38	88.8	11.2	71.84	0.07	buccal swab	Pakistan	Swat	2015-10-01	2015	Male	Affected	Positive	medium	14	Streptococcus mitis, Streptococcus pneumoniae, Streptococcus oralis
arc000320	1138932646	48	90.2	9.8	69.22	0.14	buccal swab	Pakistan	Mohmand	2018-08-30	2018	Male	Affected	Positive	medium	30	Streptococcus mitis, Rothia mucilaginosa, Ottowia sp. oral taxon 894
arc000321	813659122	38	97.2	2.8	78.85	0.05	buccal swab	Pakistan	Peshawar	2021-03-12	2021	Male	Affected	Positive	low	4	Streptococcus mitis, Streptococcus pneumoniae, Rothia mucilaginosa
arc000322	683462084	30	92.3	7.7	67.13	0.06	buccal swab	Pakistan	Unknown	2017-01-20	2017	Female	Affected	Positive	medium	13	Veillonella parvula, Actinomyces sp. oral taxon 169, Prevotella oris
arc000323	997094632	47	98.8	1.2	82.47	6.79	buccal swab	Pakistan	Dara	2021-07-15	2021	Male	Affected	Positive	low	3	Streptococcus mitis, Streptococcus pneumoniae, Human betaherpesvirus 5
arc000324	785702094	30	81.6	18.4	65.49	0.01	buccal swab	Pakistan	Batour	2018-01-01	2018	Female	Affected	Positive	medium	21	Actinomyces oris, Veillonella parvula, Actinomyces sp. HMT 175
arc000325	891687044	40	90.5	9.5	48.39	0.9	buccal swab	Pakistan	Peshawar	2020-11-20	2020	Female	Affected	Positive	medium	9	Streptococcus mitis, Streptococcus pneumoniae, Gemella haemolysans
arc000326	804016154	37	94	6	64.01	0.05	buccal swab	Pakistan	Unknown	2017-12-12	2017	Female	Affected	Positive	medium	13	Streptococcus mitis, Gemella haemolysans, Streptococcus pneumoniae
arc000327	1404177216	61	89.8	10.2	82.29	0.13	buccal swab	Pakistan	Peshawar	2020-10-11	2020	Male	Affected	Positive	medium	14	Streptococcus mitis, Streptococcus pneumoniae, Rothia mucilaginosa
arc000328	816811204	37	91.7	8.3	69.27	0.06	buccal swab	Pakistan	Swat	2020-12-08	2020	Female	Affected	Positive	medium	18	Streptococcus mitis, Corynebacterium matruchotii, Rothia mucilaginosa
arc000329	637970434	29	92.3	7.7	80.61	0.06	buccal swab	Pakistan	Lower Dir	2020-07-15	2020	Male	Affected	Negative	medium	8	Streptococcus mitis, Rothia mucilaginosa, Streptococcus pneumoniae
arc000330	720109292	27	79.8	20.2	67.59	0.01	buccal swab	Pakistan	Kohat	2020-11-06	2020	Male	Affected	Positive	high	17	Prevotella jejuni, Streptococcus mitis, Veillonella atypica
arc000331	963282400	38	77.7	22.3	63.62	0.04	buccal swab	Pakistan	Swat	2019-11-10	2019	Male	Affected	Positive	high	26	Streptococcus mitis, Neisseria cinerea, Haemophilus haemolyticus
arc000332	668715960	29	88.3	11.7	58.57	0.04	buccal swab	Pakistan	Peshawar	2020-05-15	2020	Female	Affected	Positive	medium	6	Streptococcus mitis, Streptococcus pneumoniae, Streptococcus oralis
arc000333	1319526522	32	51.4	48.6	64.69	0.02	buccal swab	Pakistan	Swat	2009-10-01	2009	Male	Affected	Positive	high	67	Lautropia mirabilis, Corynebacterium matruchotii, Ottowia sp. oral taxon 894
arc000334	899515172	35	79	21	59.29	0.04	buccal swab	Pakistan	Charsadda	2018-03-29	2018	Female	Affected	Positive	high	41	Streptococcus mitis, Corynebacterium matruchotii, Ottowia sp. oral taxon 894
arc000335	667979668	31	98.4	1.6	91.9	0.57	buccal swab	Pakistan	Unknown	2019-06-24	2019	Male	Affected	Positive	low	1	Klebsiella pneumoniae
arc000336	621214098	25	84.1	15.9	69.73	0.07	buccal swab	Pakistan	Swat	2019-10-01	2019	Male	Affected	Positive	medium	11	Streptococcus mitis, Streptococcus pneumoniae, Gemella haemolysans
arc000337	683173692	30	92.4	7.6	69.83	0.14	buccal swab	Pakistan	Charsadda	2018-10-30	2018	Male	Affected	Positive	medium	15	Streptococcus mitis, Streptococcus oralis, Streptococcus pneumoniae
arc000338	934392538	43	92.9	7.1	66.7	0.34	buccal swab	Pakistan	Unknown	2018-09-03	2018	Male	Affected	Negative	medium	18	Actinomyces naeslundii, Capnocytophaga endodontalis, Kingella denitrificans
arc000339	843100598	29	74	26	65.49	0.03	buccal swab	Pakistan	Shangla	2018-10-31	2018	Male	Affected	Positive	high	46	Lautropia mirabilis, Ottowia sp. oral taxon 894, Streptococcus mitis
arc000340	1359463416	58	86.2	13.8	53.69	0.11	buccal swab	Pakistan	Swabi	2021-03-02	2021	Male	Affected	Positive	medium	12	Streptococcus mitis, Gemella haemolysans, Streptococcus pneumoniae
arc000341	776953662	35	88.9	11.1	63.53	0.03	buccal swab	Pakistan	Peshawar	2016-12-03	2016	Male	Affected	Positive	medium	26	Pseudopropionibacterium propionicum, Corynebacterium matruchotii, Actinomyces naeslundii
arc000342	775495988	31	84.3	15.7	81.23	0.43	buccal swab	Pakistan	Peshawar	2020-01-01	2020	Male	Affected	Positive	medium	22	Streptococcus mitis, Lautropia mirabilis, Neisseria sicca
arc000343	896004484	41	94.1	5.9	60.34	0.01	buccal swab	Pakistan	Unknown	2018-03-11	2018	Male	Affected	Positive	medium	11	Actinomyces naeslundii, Rothia dentocariosa, Streptococcus oralis
arc000344	558508460	24	88.4	11.6	68.64	0.05	buccal swab	Pakistan	Unknown	2020-08-10	2020	Female	Affected	Positive	medium	17	Streptococcus mitis, Streptococcus pneumoniae, Rothia mucilaginosa
arc000345	741239088	33	90.8	9.2	69.94	0.02	buccal swab	Pakistan	Charsadda	2017-03-18	2017	Female	Affected	Positive	medium	16	Veillonella parvula, Actinomyces oris, Streptococcus oralis
arc000346	829794098	38	94.7	5.3	86.46	0.3	buccal swab	Pakistan	Peshawar	2021-01-16	2021	Male	Affected	Positive	medium	9	Streptococcus mitis, Streptococcus pneumoniae, Rothia mucilaginosa
arc000347	665606748	29	93.2	6.8	90.14	0.32	buccal swab	Pakistan	Kohat	2020-10-11	2020	Male	Affected	Positive	medium	6	Streptococcus mitis, Streptococcus pneumoniae, Streptococcus oralis
arc000348	846487284	37	93.6	6.4	75.87	0.1	buccal swab	Pakistan	Sheikhupura	2012-12-07	2012	Male	Affected	Positive	medium	13	Streptococcus mitis, Rothia mucilaginosa, Neisseria cinerea
arc000349	754280798	33	94.8	5.2	81.59	0.78	buccal swab	Pakistan	Peshawar	2021-09-06	2021	Female	Affected	Positive	medium	11	Streptococcus mitis, Streptococcus parasanguinis, Staphylococcus hominis
arc000350	589861092	18	69.8	30.2	63.4	0.08	buccal swab	Pakistan	Unknown	2017-10-10	2017	Female	Affected	Positive	high	37	Streptococcus mitis, Lautropia mirabilis, Gemella haemolysans
arc000351	596003728	24	89.1	10.9	81.24	0.29	buccal swab	Pakistan	Unknown	2020-02-03	2020	Male	Affected	Positive	medium	10	Streptococcus mitis, Gemella haemolysans, Streptococcus pneumoniae
arc000352	849199642	34	87.7	12.3	64.12	0.02	buccal swab	Pakistan	Kurram	2016-08-14	2016	Male	Affected	Positive	medium	29	Neisseria cinerea, Prevotella melaninogenica, Streptococcus mitis
arc000353	683012650	15	68.4055	31.5945	66.58	0.05	buccal swab	Pakistan	Unknown	2019-09-05	2019	Female	Affected	Positive	high	34	Streptococcus mitis, Haemophilus parainfluenzae, Gemella haemolysans
arc000354	857880570	31	80	20	64.08	0.13	buccal swab	Pakistan	Peshawar	2019-03-01	2019	Female	Affected	Positive	high	36	Streptococcus mitis, Corynebacterium matruchotii, Streptococcus pneumoniae
arc000355	556083776	22	82.8	17.2	68.73	0.02	buccal swab	Pakistan	Mardan	2017-12-18	2017	Male	Affected	Negative	medium	26	Neisseria subflava, Neisseria mucosa, Neisseria sicca
arc000356	836631052	37	94.4	5.6	70.9	0.22	buccal swab	Pakistan	Peshawar	2019-08-30	2019	Male	Affected	Positive	medium	15	Corynebacterium matruchotii, Neisseria sicca, Veillonella parvula
arc000357	656933406	30	99.6	0.4	62.61	0.28	buccal swab	Pakistan	Unknown	2020-12-13	2020	Female	Affected	Positive	low	1	Rothia mucilaginosa
arc000358	651170256	30	98.4	1.6	83.32	1.42	buccal swab	Pakistan	Peshawar	2021-08-14	2021	Male	Affected	Negative	low	2	Streptococcus mitis, Streptococcus pneumoniae
arc000359	949645084	43	94.8	5.2	81.01	0.13	buccal swab	Pakistan	Dir	2020-10-01	2020	Male	Affected	Positive	medium	8	Streptococcus mitis, Rothia mucilaginosa, Streptococcus pneumoniae
arc000360	730741092	26	77.2	22.8	59.73	0.08	buccal swab	Pakistan	Swat	2010-01-01	2010	Male	Affected	Positive	high	18	Streptococcus mitis, Gemella haemolysans, Streptococcus pneumoniae
arc000361	810750510	27	72.3	27.7	65.14	0.03	buccal swab	Pakistan	Hangu	2006-06-26	2006	Male	Affected	Positive	high	31	Haemophilus parainfluenzae, Streptococcus mitis, Gemella haemolysans
arc000362	733325886	34	96.1	3.9	77.24	2.05	buccal swab	Pakistan	Nowshehra	2021-02-22	2021	Male	Affected	Positive	low	5	Streptococcus mitis, Rothia mucilaginosa, Streptococcus pneumoniae
arc000363	752208226	28	83.4	16.6	61.98	0.07	buccal swab	Pakistan	Abbottabad	2004-05-03	2004	Male	Affected	Positive	medium	14	Veillonella parvula, Streptococcus oralis, Streptococcus mitis
arc000364	880694000	37	91.9	8.1	64.56	0.1	buccal swab	Pakistan	Unknown	2018-02-27	2018	Female	Affected	Positive	medium	13	Streptococcus mitis, Streptococcus oralis, Veillonella parvula
arc000365	1301792226	58	92.1	7.9	75.57	0.1	buccal swab	Pakistan	Unknown	2016-09-29	2016	Male	Affected	Positive	medium	18	Lautropia mirabilis, Streptococcus oralis, Veillonella parvula
arc000366	546003302	20	82.4	17.6	85.4	0.1	buccal swab	Pakistan	Dir	2019-04-01	2019	Female	Affected	Positive	medium	20	Streptococcus mitis, Veillonella parvula, Haemophilus parainfluenzae
arc000367	1178906242	55	99.1	0.9	78.83	0.64	buccal swab	Pakistan	Peshawar	2021-03-03	2021	Male	Affected	Positive	low	2	Streptococcus mitis, Streptococcus pneumoniae
arc000368	1411288470	51	80.1	19.9	78.75	0.18	buccal swab	Pakistan	Unknown	2021-01-12	2021	Male	Affected	Positive	medium	14	Streptococcus mitis, Streptococcus pneumoniae, Gemella haemolysans
arc000369	624980828	23	80.9	19.1	76.69	0.07	buccal swab	Pakistan	Talagang	2019-12-16	2019	Male	Affected	Positive	medium	30	Rothia mucilaginosa, Neisseria mucosa, Streptococcus mitis
arc000370	708482912	24	93.0713	6.92866	68.56	0.02	buccal swab	Pakistan	Jhelum	1988-07-17	1988	Male	Unaffected	Carrier	medium	14	Rothia mucilaginosa, Prevotella melaninogenica, Haemophilus parainfluenzae
arc000371	817530894	24	93.1395	6.86055	60.96	0.04	buccal swab	Pakistan	Jhelum	1988-07-12	1988	Female	Unaffected	Carrier	medium	14	Prevotella jejuni, Haemophilus parainfluenzae, Prevotella melaninogenica
arc000372	542188218	24	95.7	4.3	57.73	22.5	buccal swab	Pakistan	Kahuta	2021-05-20	2021	Male	Affected	Positive	low	5	Human betaherpesvirus 5, Rothia mucilaginosa, Streptococcus mitis
arc000373	550500366	19	93.9	6.1	67.02	0.1	buccal swab	Pakistan	Dera Ismail Khan	2015-05-05	2015	Male	Affected	Negative	medium	5	Streptococcus mitis, Gemella haemolysans, Streptococcus pneumoniae
arc000374	800617502	31	82.4	17.6	59.74	0.03	buccal swab	Pakistan	Karachi	2019-07-14	2019	Male	Affected	Positive	medium	33	Streptococcus mitis, Gemella haemolysans, Neisseria cinerea
arc000375	1485254760	54	78.1	21.9	86.81	0.42	buccal swab	Pakistan	N/A	#N/A	2021	Male	affected	Positive	high	27	Streptococcus mitis, Streptococcus pneumoniae, Streptococcus oralis
arc000376	878715752	25	86.6008	13.3992	66.49	0.02	buccal swab	Pakistan	Bagh	1989-11-02	1989	Male	Unaffected	Carrier	medium	26	Haemophilus parainfluenzae, Neisseria sicca, Neisseria mucosa
arc000377	762446468	25	95.3523	4.6477	60.7	0.02	buccal swab	Pakistan	Muzaffarabad	1989-09-11	1989	Female	Unaffected	Carrier	low	7	Rothia mucilaginosa, Haemophilus parainfluenzae, Prevotella melaninogenica
arc000378	832688746	33	83.6	16.4	63.61	0.44	buccal swab	Pakistan	Lahore	2021-05-01	2021	Female	Affected	Positive	medium	17	Streptococcus mitis, Streptococcus pneumoniae, Rothia mucilaginosa
arc000379	920452862	31	76.2	23.8	64.33	0.45	buccal swab	Pakistan	Islamabad	2020-10-29	2020	Female	Affected	Positive	high	15	Streptococcus mitis, Streptococcus pneumoniae, Gemella haemolysans
arc000380	1469197772	52	77.7	22.3	52.85	0.03	buccal swab	Pakistan	Rawalpindi	2015-01-01	2015	Female	Affected	Positive	high	51	Lautropia mirabilis, Streptococcus mitis, Neisseria sicca
arc000381	1310005692	51	83	17	70.29	0.02	buccal swab	Pakistan	N/A	#N/A	2021	Male	affected	Positive	medium	37	Streptococcus mitis, Gemella haemolysans, Streptococcus pneumoniae
arc000382	936358798	41	96.3	3.7	67.23	0.1	buccal swab	Pakistan	Dera Ismail Khan	2015-07-22	2015	Female	Affected	Positive	low	9	Streptococcus mitis, Gemella haemolysans, Streptococcus oralis
arc000383	1146729800	50	97.5	2.5	68.15	0.02	buccal swab	Pakistan	Talagang	2007-01-06	2007	Male	Affected	Positive	low	5	Streptococcus mitis, Streptococcus pneumoniae, Streptococcus oralis
arc000384	919238352	30	72.5	27.5	56.6	0.09	buccal swab	Pakistan	Khushab	2019-11-30	2019	Male	Affected	Positive	high	27	Streptococcus mitis, Streptococcus pneumoniae, Gemella haemolysans
arc000385	744659098	29	85.7	14.3	61.05	0.01	buccal swab	Pakistan	Rawalpindi	2012-10-23	2012	Male	Affected	Positive	medium	22	Actinomyces naeslundii, Pseudopropionibacterium propionicum, Actinomyces sp. oral taxon 414
arc000386	584620624	24	95.2	4.8	59.21	0.02	buccal swab	Pakistan	Rawlakot	2019-06-21	2019	Male	Affected	Positive	low	6	Streptococcus mitis, Streptococcus pneumoniae, Veillonella parvula
arc000387	803557146	30	81.7	18.3	64.79	0.05	buccal swab	Pakistan	Hassan Abdal	2016-11-09	2016	Female	Affected	Positive	medium	35	Veillonella parvula, Neisseria sicca, Streptococcus mitis
arc000388	593937762	24	90.7	9.3	69.21	0.06	buccal swab	Pakistan	Dera Ghazi Khan	2011-10-24	2011	Female	Affected	Positive	medium	12	Streptococcus mitis, Veillonella parvula, Haemophilus parainfluenzae
arc000389	877827576	28	72.7	27.3	72.14	0.17	buccal swab	Pakistan	Kotli	2021-05-16	2021	Male	Affected	Negative	high	18	Streptococcus mitis, Streptococcus pneumoniae, Streptococcus oralis
arc000390	711211032	27	79.9	20.1	66.6	0.02	buccal swab	Pakistan	Rawalpindi	2016-01-18	2016	Female	Affected	Positive	high	26	Corynebacterium matruchotii, Leptotrichia wadei, Actinomyces naeslundii
arc000391	990732168	32	69.6	30.4	70.88	0.03	buccal swab	Pakistan	Rawalpindi	2016-02-02	2016	Male	Affected	Negative	high	44	Haemophilus parainfluenzae, Streptococcus mitis, Lautropia mirabilis
arc000392	1210267198	58	97.9	2.1	85.12	0.01	buccal swab	Pakistan	Unknown	2021-06-09	2021	Female	Affected	Positive	low	4	Haemophilus parahaemolyticus, Streptococcus mitis, Streptococcus pneumoniae
arc000393	1629798628	74	96.7	3.3	62.54	0.07	buccal swab	Pakistan	Gujrat	2010-02-08	2010	Male	Affected	Positive	low	16	Haemophilus parainfluenzae, Streptococcus mitis, Gemella haemolysans
arc000394	680347832	19	82.7548	17.2452	66.46	0.02	buccal swab	Pakistan	Gujrat	2012-12-18	2012	Female	Affected	Positive	medium	32	Corynebacterium matruchotii, Lautropia mirabilis, Streptococcus oralis
arc000395	1062798170	45	87.2	12.8	74.85	0.02	buccal swab	Pakistan	Mianwali	2015-06-14	2015	Male	Affected	Positive	medium	27	Streptococcus mitis, Gemella haemolysans, Lautropia mirabilis
arc000396	1501634006	70	97.9	2.1	86.22	0.72	buccal swab	Pakistan	Unknown	2021-06-06	2021	Male	Affected	Positive	low	5	Streptococcus mitis, Streptococcus pneumoniae, Streptococcus oralis
arc000397	925204174	34	77.7	22.3	56.58	0.02	buccal swab	Pakistan	Islamabad	2012-05-11	2012	Female	Affected	Positive	high	39	Corynebacterium matruchotii, Prevotella intermedia, Fusobacterium nucleatum
arc000398	1072671662	52	97.7	2.3	82.32	2.58	buccal swab	Pakistan	Rawalpindi	2021-04-20	2021	Male	Affected	Positive	low	5	Streptococcus mitis, Streptococcus pneumoniae, Rothia mucilaginosa
arc000399	886647426	35	83.3	16.7	68.97	0.02	buccal swab	Pakistan	Mardan	2007-12-17	2007	Male	Affected	Positive	medium	26	Rothia mucilaginosa, Prevotella melaninogenica, Haemophilus parainfluenzae
arc000400	653198066	28	87.3	12.7	66.34	0.04	buccal swab	Pakistan	Bannu	2007-01-01	2007	Male	Affected	Negative	medium	15	Streptococcus mitis, Gemella haemolysans, Streptococcus pneumoniae
arc000401	618942472	28	95.2	4.8	61.57	0.02	buccal swab	Pakistan	Rawalpindi	2016-06-30	2016	Male	Affected	Positive	low	6	Streptococcus mitis, Gemella haemolysans, Haemophilus parainfluenzae
arc000402	925284108	43	95.7	4.3	64.64	0.04	buccal swab	Pakistan	Islamabad	2019-06-13	2019	Male	Affected	Positive	low	8	Streptococcus mitis, Gemella haemolysans, Haemophilus parainfluenzae
arc000403	844334124	40	97.5	2.5	70.21	0.03	buccal swab	Pakistan	Rawalpindi	2018-12-11	2018	Female	Affected	Positive	low	7	Streptococcus mitis, Lautropia mirabilis, Gemella haemolysans
arc000404	812241366	32	82.2	17.8	60.04	0.6	buccal swab	Pakistan	Unknown	2021-06-23	2021	Male	Affected	Negative	medium	18	Veillonella atypica, Streptococcus mitis, Veillonella parvula
arc000405	775796464	31	82.7	17.3	59.96	0.03	buccal swab	Pakistan	Unknown	2013-10-26	2013	Male	Affected	Positive	medium	23	Streptococcus mitis, Streptococcus pneumoniae, Streptococcus oralis
arc000406	710016898	23	94.6265	5.37351	57.69	0.04	buccal swab	Pakistan	Unknown	2016-08-20	2016	Male	Affected	Positive	medium	8	Streptococcus mitis, Prevotella melaninogenica, Veillonella parvula
arc000407	803578716	36	93.6	6.4	70.7	0.01	buccal swab	Pakistan	Rawalpindi	2011-09-27	2011	Female	Affected	Positive	medium	17	Lautropia mirabilis, Corynebacterium matruchotii, Pseudopropionibacterium propionicum
arc000408	673944640	22	95.2645	4.7355	78.52	0.28	buccal swab	Pakistan	Unknown	2021-01-11	2021	Male	Affected	Positive	low	6	Streptococcus mitis, Streptococcus pneumoniae, Streptococcus oralis
arc000409	679301992	14	46.3	53.7	56.85	0.02	buccal swab	Pakistan	Unknown	2017-07-17	2017	Male	Affected	Positive	high	60	Aggregatibacter segnis, Prevotella intermedia, Prevotella melaninogenica
arc000410	618947168	28	97.2	2.8	74.16	0.04	buccal swab	Pakistan	Unknown	2018-03-16	2018	Male	Affected	Negative	low	5	Streptococcus mitis, Lautropia mirabilis, Streptococcus sanguinis
arc000411	739701252	27	78.1	21.9	66.87	0.08	buccal swab	Pakistan	Unknown	2020-04-17	2020	Male	Affected	Positive	high	20	Streptococcus mitis, Streptococcus pneumoniae, Gemella haemolysans
arc000412	856241470	32	78.7	21.3	61.02	0.06	buccal swab	Pakistan	Islamabad	2020-02-07	2020	Male	Affected	Positive	high	24	Streptococcus mitis, Neisseria sicca, Capnocytophaga sputigena
arc000413	869690438	43	98.5	1.5	81.8	2.36	buccal swab	Pakistan	Rawalpindi	2021-08-18	2021	Male	Affected	Positive	low	2	Streptococcus mitis, Streptococcus pneumoniae
arc000414	651090782	29	97.1	2.9	79.23	0.03	buccal swab	Pakistan	Peshawar	2016-12-28	2016	Female	Affected	Positive	low	5	Lautropia mirabilis, Streptococcus mitis, Streptococcus oralis
arc000415	790594460	35	97	3	79.99	0.1	buccal swab	Pakistan	Abbottabad	2003-04-28	2003	Male	Affected	Negative	low	7	Streptococcus mitis, Veillonella parvula, Gemella haemolysans
arc000416	600508810	22	81.3	18.7	66.43	0.3	buccal swab	Pakistan	Pattan	2018-08-12	2018	Female	Affected	Positive	medium	31	Prevotella melaninogenica, Veillonella parvula, Actinomyces oris
arc000417	673625702	33	99.3	0.7	73.17	0.19	buccal swab	Pakistan	Bhakar	2019-11-02	2019	Male	Affected	Positive	low	1	Streptococcus mitis
arc000418	912991866	30	71.3	28.7	64.86	0.05	buccal swab	Pakistan	Rawalakot	2017-07-07	2017	Female	Affected	Positive	high	39	Neisseria bacilliformis, Neisseria subflava, Corynebacterium matruchotii
arc000419	721226800	21	88.3118	11.6882	57.9	0.01	buccal swab	Pakistan	Islamabad	1986-07-18	1986	Male	Unaffected	Carrier	medium	14	Haemophilus parainfluenzae, Rothia mucilaginosa, Prevotella melaninogenica
arc000420	832086070	28	96.1493	3.85073	58.71	0.03	buccal swab	Pakistan	Lahore	1991-04-14	1991	Female	Unaffected	Carrier	low	9	Prevotella melaninogenica, Haemophilus parainfluenzae, Rothia mucilaginosa
arc000421	558269554	20	79.1	20.9	64.09	0.02	buccal swab	Pakistan	Islamabad	2016-07-12	2016	Female	Affected	Positive	high	33	Streptococcus mitis, Haemophilus parainfluenzae, Veillonella parvula
arc000422	1485668476	62	86.8	13.2	83.75	0.01	buccal swab	Pakistan	Rawalpindi	2020-06-13	2020	Male	Affected	Positive	medium	27	Streptococcus mitis, Streptococcus oralis, Rothia aeria
arc000423	1031931882	50	98.2	1.8	85.45	0.35	buccal swab	Pakistan	Unknown	2021-07-28	2021	Male	Affected	Positive	low	5	Streptococcus mitis, Streptococcus pneumoniae, Gemella haemolysans
arc000424	917919324	35	78.5	21.5	67.15	0.04	buccal swab	Pakistan	Unknown	2015-09-19	2015	Male	Affected	Positive	high	47	Streptococcus mitis, Streptococcus oralis, Gemella haemolysans
arc000425	745797338	36	96.7	3.3	85.23	0.01	buccal swab	Pakistan	Unknown	2021-06-27	2021	Male	Affected	Positive	low	7	Streptococcus mitis, Streptococcus pneumoniae, Streptococcus oralis
arc000426	668920242	31	95.4	4.6	86.04	0.15	buccal swab	Pakistan	Wahcantt	2020-01-06	2020	Male	Affected	Positive	low	9	Streptococcus mitis, Neisseria sicca, Streptococcus sanguinis
arc000427	684466024	13	40.9	59.1	62.46	0.1	buccal swab	Pakistan	Tando Allahyar	2020-09-12	2020	Male	Affected	Positive	high	20	Streptococcus mitis, Streptococcus pneumoniae, Gemella haemolysans
arc000428	644147272	23	76.7	23.3	75.6	0.21	buccal swab	Pakistan	Unknown	2019-08-19	2019	Female	Affected	Positive	high	34	Streptococcus mitis, Streptococcus pneumoniae, Rothia mucilaginosa
arc000429	851975042	38	91.1	8.9	81.77	0.02	buccal swab	Pakistan	Unknown	2016-12-09	2016	Male	Affected	Positive	medium	20	Lautropia mirabilis, Streptococcus mitis, Haemophilus parainfluenzae
arc000430	1082638998	40	77.9	22.1	67.91	0.06	buccal swab	Pakistan	Unknown	2013-07-19	2013	Female	Affected	Positive	high	52	Streptococcus oralis, Streptococcus mitis, Rothia dentocariosa
arc000431	611389934	25	84.8	15.2	62.69	0.07	buccal swab	Pakistan	Haripur	2016-03-20	2016	Female	Affected	Positive	medium	33	Neisseria subflava, Prevotella melaninogenica, Neisseria mucosa
arc000432	948632676	42	89.4	10.6	48.13	0.06	buccal swab	Pakistan	Unknown	2020-08-03	2020	Female	Affected	Positive	medium	16	Streptococcus mitis, Veillonella nakazawae, Streptococcus pneumoniae
arc000433	656471286	21	67.5	32.5	74.58	0.19	buccal swab	Pakistan	Islamabad	2020-02-17	2020	Male	Affected	Positive	high	22	Streptococcus mitis, Rothia mucilaginosa, Schaalia odontolytica
arc000434	945882068	42	91.2	8.8	89.55	0.14	buccal swab	Pakistan	Unknown	2021-05-21	2021	Male	Affected	Positive	medium	7	Streptococcus mitis, Streptococcus pneumoniae, Streptococcus oralis
arc000435	717646580	20	57	43	70.31	0.05	buccal swab	Pakistan	Sarghoda	2017-09-09	2017	Male	Affected	Positive	high	54	Streptococcus mitis, Haemophilus parainfluenzae, Rothia mucilaginosa
arc000436	899121376	33	76.3	23.7	68.46	0.05	buccal swab	Pakistan	Unknown	2020-11-16	2020	Female	Affected	Positive	high	11	Streptococcus mitis, Streptococcus pneumoniae, Gemella haemolysans
arc000437	1523858790	54	77.7	22.3	81.53	0.04	buccal swab	Pakistan	Rawalpindi	2021-01-08	2021	Female	Affected	Positive	high	24	Rothia mucilaginosa, Streptococcus sp. oral taxon 061, Streptococcus mitis
arc000438	805747066	36	95.7	4.3	68.14	0.14	buccal swab	Pakistan	Unknown	2020-02-10	2020	Male	Affected	Positive	low	8	Streptococcus mitis, Rothia dentocariosa, Veillonella parvula
arc000439	732820262	33	95.1	4.9	67.74	0.05	buccal swab	Pakistan	Unknown	2015-03-27	2015	Male	Affected	Positive	low	8	Streptococcus mitis, Gemella haemolysans, Streptococcus pneumoniae
arc000440	943036526	40	90.8	9.2	55.25	0.08	buccal swab	Pakistan	Unknown	2018-04-07	2018	Male	Affected	Positive	medium	12	Streptococcus mitis, Streptococcus pneumoniae, Gemella haemolysans
arc000441	626819780	26	95	5	77.49	0.06	buccal swab	Pakistan	Abbottabad	2015-11-05	2015	Female	Affected	Positive	low	10	Streptococcus mitis, Gemella haemolysans, Streptococcus oralis
arc000442	1342983926	57	90.1	9.9	83.32	0.12	buccal swab	Pakistan	Islamabad	2020-03-25	2020	Female	Affected	Positive	medium	14	Streptococcus mitis, Streptococcus pneumoniae, Streptococcus oralis
arc000443	551820922	24	92.6	7.4	83.86	0.07	buccal swab	Pakistan	Unknown	2020-09-24	2020	Male	Affected	Positive	medium	9	Streptococcus mitis, Streptococcus oralis, Streptococcus pneumoniae
arc000444	697264610	32	97.4	2.6	71.27	0.69	buccal swab	Pakistan	Unknown	2020-12-17	2020	Female	Affected	Positive	low	3	Rothia mucilaginosa, Streptococcus mitis, Streptococcus pneumoniae
arc000445	1234158470	49	84.8	15.2	71.2	0.07	buccal swab	Pakistan	Unknown	2019-08-14	2019	Male	Affected	Positive	medium	24	Streptococcus mitis, Veillonella parvula, Actinomyces sp. oral taxon 169
arc000446	678312978	29	91.7	8.3	87.9	0.12	buccal swab	Pakistan	Islamabad	2019-08-05	2019	Male	Affected	Positive	medium	7	Streptococcus mitis, Streptococcus pneumoniae, Gemella haemolysans
arc000447	594982416	22	82.2	17.8	67.2	0.02	buccal swab	Pakistan	Unknown	2009-04-02	2009	Female	Affected	Positive	medium	38	Neisseria sicca, Gemella haemolysans, Veillonella parvula
arc000448	578757306	19	70.3	29.7	69.89	0.01	buccal swab	Pakistan	Unknown	2013-05-02	2013	Male	Affected	Negative	high	17	Prevotella intermedia, Fusobacterium nucleatum, Prevotella oris
arc000449	772629102	31	88.3	11.7	83.88	0.01	buccal swab	Pakistan	Multan	2010-02-20	2010	Female	Affected	Positive	medium	22	Kingella denitrificans, Streptococcus mitis, Haemophilus parainfluenzae
arc000450	930392102	28	68.1	31.9	72.25	0.03	buccal swab	Pakistan	Multan	2017-01-01	2017	Male	Affected	Positive	high	44	Veillonella parvula, Neisseria sicca, Lautropia mirabilis
arc000451	1195674084	45	88.3	11.7	63.82	0.03	buccal swab	Pakistan	Jampur	2017-01-27	2017	Male	Affected	Positive	medium	34	Streptococcus mitis, Gemella haemolysans, Haemophilus parainfluenzae
arc000452	930381418	21	56.2	43.8	67.53	0.03	buccal swab	Pakistan	Muzaffargarh	2019-05-27	2019	Male	Affected	Positive	high	68	Neisseria sicca, Corynebacterium matruchotii, Streptococcus mitis
arc000453	718941692	23	74.8	25.2	71.54	0.02	buccal swab	Pakistan	Jhang	2006-09-01	2006	Male	Affected	Negative	high	31	Actinomyces naeslundii, Veillonella parvula, Rothia aeria
arc000454	1291416452	58	99.4	0.6	62.73	3.81	buccal swab	Pakistan	Bahawal Pur	2021-07-10	2021	Male	Affected	Positive	low	2	Streptococcus sp. HSISS3, Streptococcus sp. HSISS2
arc000455	955474438	30	69.3	30.7	62.55	0.01	buccal swab	Pakistan	Faisalabad	2015-12-10	2015	Female	Affected	Positive	high	45	Capnocytophaga sp. FDAARGOS_737, Capnocytophaga leadbetteri, Pseudopropionibacterium propionicum
arc000456	668607694	23	93.219	6.781	65.8	0.04	buccal swab	Pakistan	Multan	1986-02-04	1986	Female	Unaffected	Carrier	medium	12	Streptococcus mitis, Rothia mucilaginosa, Haemophilus parainfluenzae
arc000457	701722230	22	88.0124	11.9876	83.76	0.02	buccal swab	Pakistan	Lahore	1990-12-09	1990	Female	Unaffected	Carrier	medium	15	Klebsiella pneumoniae, Haemophilus parainfluenzae, Neisseria sicca
arc000458	653692474	23	79	21	59.42	0.02	buccal swab	Pakistan	Multan	2019-07-16	2019	Female	Affected	Positive	high	31	Streptococcus mitis, Corynebacterium matruchotii, Capnocytophaga sputigena
arc000459	672318660	29	94.4	5.6	75.23	0.1	buccal swab	Pakistan	Multan	2021-08-09	2021	Male	Affected	Positive	medium	9	Streptococcus mitis, Rothia mucilaginosa, Streptococcus sp. HSISS3
arc000460	977046232	38	84.8	15.2	50.77	0.09	buccal swab	Pakistan	Khanewal	2021-02-26	2021	Male	Affected	Positive	medium	12	Streptococcus mitis, Streptococcus pneumoniae, Streptococcus oralis
arc000461	817822346	29	78.6	21.4	67.13	1.35	buccal swab	Pakistan	Jhang	2020-08-15	2020	Male	Affected	Positive	high	25	Schaalia odontolytica, Rothia mucilaginosa, Streptococcus mitis
arc000462	960968238	36	88	12	72.21	0.03	buccal swab	Pakistan	Multan	2018-01-01	2018	Male	Affected	Positive	medium	23	Veillonella parvula, Streptococcus oralis, Actinomyces oris
arc000463	1096807514	45	94.9	5.1	72.32	0.09	buccal swab	Pakistan	Multan	2015-02-27	2015	Male	Affected	Positive	medium	11	Streptococcus mitis, Gemella haemolysans, Pseudopropionibacterium propionicum
arc000464	772696784	25	76.6	23.4	59.59	0.02	buccal swab	Pakistan	Layyah	2016-01-09	2016	Female	Affected	Positive	high	34	Streptococcus mitis, Prevotella melaninogenica, Streptococcus pneumoniae
arc000465	649583884	22	80.7	19.3	70.05	0.02	buccal swab	Pakistan	Jalal Pur	2011-01-01	2011	Male	Affected	Positive	medium	28	Streptococcus mitis, Neisseria subflava, Neisseria mucosa
arc000466	584021116	20	81.7	18.3	74.97	0.05	buccal swab	Pakistan	Sakhi Sarwar	2018-03-23	2018	Male	Affected	Positive	medium	28	Streptococcus mitis, Lautropia mirabilis, Ottowia sp. oral taxon 894
arc000467	968796368	39	92.1	7.9	78.22	0.03	buccal swab	Pakistan	Lodhran	2011-02-01	2011	Male	Affected	Positive	medium	18	Streptococcus mitis, Veillonella parvula, Gemella haemolysans
arc000468	892515068	26	68.3	31.7	61.18	0.17	buccal swab	Pakistan	Muzaffargarh	2021-01-11	2021	Female	Affected	Positive	high	21	Streptococcus mitis, Streptococcus pneumoniae, Haemophilus haemolyticus
arc000469	726063934	23	76.7	23.3	75.61	0.01	buccal swab	Pakistan	Islamabad	2020-09-09	2020	Male	Affected	Positive	high	14	Streptococcus mitis, Streptococcus pneumoniae, Streptococcus oralis
arc000470	833024282	23	65.4	34.6	65.76	0.04	buccal swab	Pakistan	Muzaffargarh	2020-10-05	2020	Male	Affected	Negative	high	26	Streptococcus mitis, Neisseria cinerea, Rothia mucilaginosa
arc000471	683027388	20	71.7	28.3	66.47	0.1	buccal swab	Pakistan	CHAK 9 MB	2014-06-01	2014	Male	Affected	Positive	high	27	Streptococcus mitis, Rothia mucilaginosa, Gemella haemolysans
arc000472	621376704	18	68.7	31.3	79.65	0.03	buccal swab	Pakistan	Bahawal Pur	2021-06-13	2021	Male	Affected	Positive	high	14	Streptococcus mitis, Streptococcus pneumoniae, Rothia mucilaginosa
arc000473	946276194	37	91.3	8.7	58.4	0.07	buccal swab	Pakistan	Jatoi	2017-01-01	2017	Female	Affected	Negative	medium	8	Streptococcus mitis, Streptococcus pneumoniae, Gemella haemolysans
arc000474	1066590922	28	64.9	35.1	80.2	0.01	buccal swab	Pakistan	Deherki	2018-01-01	2018	Female	Affected	Positive	high	47	Bergeyella cardium, Aggregatibacter aphrophilus, Ottowia sp. oral taxon 894
arc000475	730021440	16	56.1	43.9	68.43	0.01	buccal swab	Pakistan	Ahmad Pur	2020-07-07	2020	Female	Affected	Positive	high	48	Streptococcus mitis, Haemophilus parainfluenzae, Neisseria cinerea
arc000476	932769428	23	63.9	36.1	74.64	0.03	buccal swab	Pakistan	Multan	2020-07-10	2020	Female	Affected	Positive	high	22	Streptococcus mitis, Rothia mucilaginosa, Schaalia odontolytica
arc000477	1337957942	52	85.6	14.4	67.82	0.02	buccal swab	Pakistan	Bakkar	2017-01-01	2017	Male	Affected	Negative	medium	43	Streptococcus mitis, Rothia mucilaginosa, Neisseria mucosa
arc000478	1128743030	42	84.7	15.3	61.77	0.04	buccal swab	Pakistan	Bakkar	2017-03-01	2017	Male	Affected	Negative	medium	32	Streptococcus mitis, Neisseria sicca, Gemella haemolysans
arc000479	1346311662	42	77.7	22.3	76.07	0.05	buccal swab	Pakistan	D I Khan	2011-09-07	2011	Female	Affected	Positive	high	45	Streptococcus mitis, Streptococcus oralis, Gemella haemolysans
arc000480	1039175068	44	93	7	82.52	0.01	buccal swab	Pakistan	Gujrat	2021-07-24	2021	Female	Affected	Positive	medium	8	Streptococcus mitis, Streptococcus pneumoniae, Rothia mucilaginosa
arc000481	776117702	28	76.8	23.2	64.28	0.11	buccal swab	Pakistan	Multan	2019-11-21	2019	Male	Affected	Positive	high	32	Streptococcus mitis, Streptococcus oralis, Streptococcus pneumoniae
arc000482	1060076050	38	88.8	11.2	87.26	1.71	buccal swab	Pakistan	Multan	2020-11-11	2020	Male	Affected	Positive	medium	20	Streptococcus mitis, Streptococcus sp. oral taxon 431, Veillonella nakazawae
arc000483	566406858	16	64.6	35.4	55.53	0.03	buccal swab	Pakistan	Multan	2018-08-01	2018	Male	Affected	Positive	high	45	Streptococcus mitis, Gemella haemolysans, Corynebacterium matruchotii
arc000484	711113246	25	79.2	20.8	90.63	0.12	buccal swab	Pakistan	Multan	2020-09-01	2020	Female	Affected	Positive	high	10	Streptococcus mitis, Streptococcus pneumoniae, Streptococcus oralis
arc000485	864590392	35	93.6	6.4	79.78	0.11	buccal swab	Pakistan	Tounsa	2020-02-08	2020	Male	Affected	Positive	medium	14	Streptococcus mitis, Veillonella parvula, Streptococcus oralis
arc000486	637169198	19	89.1197	10.8803	70.4	0.22	buccal swab	Pakistan	Unknown	2021-01-19	2021	Male	Affected	Positive	medium	11	Streptococcus mitis, Streptococcus pneumoniae, Streptococcus oralis
arc000487	1214836376	32	65.9	34.1	65.47	0.04	buccal swab	Pakistan	Jhang	2020-04-03	2020	Male	Affected	Positive	high	37	Streptococcus mitis, Streptococcus pneumoniae, Gemella haemolysans
arc000488	993142542	37	79.4	20.6	95.45	0.01	buccal swab	Pakistan	Multan	2021-11-01	2021	Female	Affected	Positive	high	8	Serratia marcescens, Streptococcus mitis, Gemella haemolysans
arc000489	609569368	24	83.3	16.7	79.63	1.18	buccal swab	Pakistan	Rajan Pur	2008-01-01	2008	Female	Affected	Negative	medium	19	Streptococcus mitis, Streptococcus pneumoniae, Streptococcus oralis
arc000490	662945782	25	83.7	16.3	74.44	0.04	buccal swab	Pakistan	Malsi	2017-10-13	2017	Male	Affected	Positive	medium	18	Streptococcus mitis, Gemella haemolysans, Streptococcus pneumoniae
arc000491	629445160	29	94.6	5.4	61.76	0.07	buccal swab	Pakistan	Muzaffargarh	2015-01-01	2015	Male	Affected	Positive	medium	5	Streptococcus mitis, Streptococcus pneumoniae, Streptococcus oralis
arc000492	964975108	33	79.4	20.6	65.92	0.04	buccal swab	Pakistan	Jalal Pur	2011-03-27	2011	Female	Affected	Negative	high	38	Streptococcus mitis, Gemella haemolysans, Rothia mucilaginosa
arc000493	1176342978	46	90.7	9.3	81.16	0.05	buccal swab	Pakistan	Muzaffargarh	2020-03-03	2020	Female	Affected	Positive	medium	12	Streptococcus mitis, Streptococcus pneumoniae, Rothia mucilaginosa
arc000494	581199718	27	96.5	3.5	72.9	0.36	buccal swab	Pakistan	Dera Ghazi Khan	2020-09-01	2020	Female	Affected	Positive	low	4	Streptococcus mitis, Rothia mucilaginosa, Gemella haemolysans
arc000495	1009441906	37	79.2	20.8	78.45	0.2	buccal swab	Pakistan	Multan	#N/A	2020	Male	Affected	Negative	high	29	Streptococcus mitis, Streptococcus pneumoniae, Veillonella parvula
arc000496	691574772	15	49.3	50.7	83.23	0.3	buccal swab	Pakistan	Kot Addu	2018-01-01	2018	Male	Affected	Negative	high	34	Serratia marcescens, Achromobacter xylosoxidans, Pseudomonas aeruginosa
arc000497	663651370	21	69.9	30.1	70.56	0.05	buccal swab	Pakistan	Multan	#N/A	2020	Female	Affected	Positive	high	29	Streptococcus mitis, Capnocytophaga sputigena, Streptococcus pneumoniae
arc000498	829849996	30	87.1	12.9	65.26	0.06	buccal swab	Pakistan	Bahawal Pur	2020-06-15	2020	Male	Affected	positive	medium	10	Streptococcus mitis, Streptococcus pneumoniae, Gemella haemolysans
arc000499	895814002	32	87.8	12.2	74.94	0.1	buccal swab	Pakistan	Multan	2012-09-24	2012	Male	Affected	positive	medium	23	Streptococcus mitis, Actinomyces naeslundii, Gemella haemolysans
arc000500	1202432178	52	91.4	8.6	80.69	0.03	buccal swab	Pakistan	Jatoi	2018-06-01	2018	Female	Affected	Positive	medium	21	Streptococcus mitis, Actinomyces naeslundii, Rothia aeria
arc000501	698419642	21	65.9	34.1	68.59	0.02	buccal swab	Pakistan	Shujabad	2018-01-01	2018	Male	Affected	Positive	high	44	Veillonella parvula, Prevotella melaninogenica, Streptococcus oralis
arc000502	734696442	28	98.3	1.7	82.54	0.03	buccal swab	Pakistan	Bahawalnagar	2021-08-23	2021	Female	Affected	Positive	low	4	Streptococcus mitis, Rothia mucilaginosa, Streptococcus pneumoniae
arc000503	1102711650	24	52.9	47.1	57.96	0.02	buccal swab	Pakistan	Shorkot	2012-11-24	2012	Male	Affected	Positive	high	53	Neisseria cinerea, Neisseria mucosa, Haemophilus parainfluenzae
arc000504	1150558428	39	85.6	14.4	62.06	0.08	buccal swab	Pakistan	Chakwal	2012-02-01	2012	Male	Affected	positive	medium	33	Streptococcus mitis, Veillonella parvula, Gemella haemolysans
arc000505	669161504	18	62.2	37.8	48.9	0.02	buccal swab	Pakistan	Faisalabad	2017-09-23	2017	Male	Affected	positive	high	17	Streptococcus mitis, Streptococcus pneumoniae, Gemella haemolysans
arc000506	848726816	29	74.4	25.6	54.86	0.02	buccal swab	Pakistan	Narowal	2021-05-28	2021	Female	Affected	Positive	high	21	Streptococcus mitis, Gemella haemolysans, Streptococcus pneumoniae
arc000507	879013472	32	86.4	13.6	57.03	0.44	buccal swab	Pakistan	Sargodha	2014-10-22	2014	Male	Affected	Positive	medium	26	Prevotella melaninogenica, Prevotella intermedia, Streptococcus mitis
arc000508	1027330956	44	92.8	7.2	70.9	0.14	buccal swab	Pakistan	Lahore	2021-09-05	2021	Female	Affected	Positive	medium	9	Streptococcus mitis, Gemella haemolysans, Streptococcus pneumoniae
arc000509	650462270	19	72.1	27.9	72.96	0.04	buccal swab	Pakistan	Lahore	2019-09-15	2019	Male	Affected	Negative	high	33	Neisseria mucosa, Haemophilus parainfluenzae, Neisseria sicca
arc000510	655291470	20	89.3	10.7	67.58	0.02	buccal swab	Pakistan	Jandawala	2017-04-02	2017	Female	Affected	Positive	medium	24	Streptococcus mitis, Pseudopropionibacterium propionicum, Neisseria sicca
arc000511	553276010	23	94.4	5.6	67.33	0.06	buccal swab	Pakistan	Sahinal	2021-09-08	2021	Male	Affected	Positive	medium	8	Veillonella atypica, Prevotella melaninogenica, Rothia mucilaginosa
arc000512	785133492	26	75.6	24.4	56.52	0.09	buccal swab	Pakistan	Nankana	2019-05-14	2019	Male	Affected	Positive	high	41	Actinomyces naeslundii, Corynebacterium matruchotii, Streptococcus mitis
arc000513	967425066	27	69.6	30.4	60.55	0.03	buccal swab	Pakistan	Lahore	2014-02-17	2014	Male	Affected	Positive	high	55	Streptococcus mitis, Tannerella sp. oral taxon HOT-286, Prevotella melaninogenica
arc000514	865208784	27	92.3	7.7	66.15	0.06	buccal swab	Pakistan	Kamoke	2021-08-17	2021	Male	Affected	Positive	medium	12	Streptococcus mitis, Rothia mucilaginosa, Streptococcus pneumoniae
arc000515	731542838	12	37.2	62.8	64	0.01	buccal swab	Pakistan	Edmonton	2019-04-24	2019	Male	Affected	Positive	high	72	Neisseria sicca, Veillonella parvula, Tannerella sp. oral taxon HOT-286
arc000516	668590852	21	74.2	25.8	69.14	0.03	buccal swab	Pakistan	Lahore	2014-01-01	2014	Male	Affected	Positive	high	39	Neisseria subflava, Corynebacterium matruchotii, Streptococcus oralis
arc000517	737777124	26	91	9	77.92	0.1	buccal swab	Pakistan	Shahdra	2021-02-16	2021	Male	Affected	Positive	medium	6	Streptococcus mitis, Streptococcus pneumoniae, Streptococcus oralis
arc000518	899149782	29	98.8	1.2	67.88	0.03	buccal swab	Pakistan	Lahore	1976-06-26	1976	Female	Affected	Negative	low	1	Rothia mucilaginosa
arc000519	859761224	28	91.3	8.7	68.16	0.24	buccal swab	Pakistan	Cheechawatni	2021-03-13	2021	Female	Affected	Positive	medium	8	Streptococcus mitis, Streptococcus pneumoniae, Streptococcus oralis
arc000520	983335718	32	75.1	24.9	71.92	0.05	buccal swab	Pakistan	Peshawar	2020-01-21	2020	Male	Affected	Positive	high	19	Streptococcus mitis, Streptococcus pneumoniae, Gemella haemolysans
arc000521	635699024	24	83.2	16.8	77.85	0.05	buccal swab	Pakistan	Gujranwala	2007-04-30	2007	Male	Affected	Negative	medium	22	Streptococcus mitis, Streptococcus oralis, Neisseria elongata
arc000522	621053596	24	85.6	14.4	62.15	0.05	buccal swab	Pakistan	Kasur	2014-08-10	2014	Male	Affected	Positive	medium	25	Streptococcus mitis, Gemella haemolysans, Tannerella sp. oral taxon HOT-286
arc000523	684145136	27	85.4	14.6	67.03	0.03	buccal swab	Pakistan	Hafizabal	2012-11-30	2012	Female	Affected	Negative	medium	21	Streptococcus mitis, Gemella haemolysans, Haemophilus parainfluenzae
arc000524	757629392	19	55.9	44.1	63.64	0.04	buccal swab	Pakistan	Sheikhupura	2017-03-22	2017	Male	Affected	Positive	high	58	Corynebacterium matruchotii, Streptococcus mutans, Streptococcus oralis
arc000525	838433334	23	62.2	37.8	57.68	0.09	buccal swab	Pakistan	Gujrat	2021-02-26	2021	Male	Affected	Positive	high	28	Streptococcus mitis, Haemophilus parainfluenzae, Streptococcus pneumoniae
arc000526	623144770	23	77.9	22.1	73.58	0.67	buccal swab	Pakistan	Mandi	2021-07-14	2021	Male	Affected	Negative	high	12	Streptococcus mitis, Streptococcus pneumoniae, Gemella haemolysans
arc000527	615756450	23	82	18	68.04	0.14	buccal swab	Pakistan	Rawlpindi	2021-07-06	2021	Female	Affected	Positive	medium	17	Streptococcus mitis, Rothia mucilaginosa, Veillonella nakazawae
arc000528	1108158168	36	68.6	31.4	46.21	0.13	buccal swab	Pakistan	Lahore	2020-12-01	2020	Female	Affected	Positive	high	12	Streptococcus mitis, Streptococcus pneumoniae, Gemella haemolysans
arc000529	704842406	21	64.4	35.6	69.65	0.08	buccal swab	Pakistan	Rahim Yar Khan	2014-01-22	2014	Female	Affected	Positive	high	34	Streptococcus mitis, Streptococcus oralis, Veillonella parvula
arc000530	935326674	44	99.4	0.6	48.07	0.02	buccal swab	Pakistan	Gujranwala	2021-04-23	2021	Male	Affected	Positive	low	1	Rothia mucilaginosa
arc000531	618793192	14	49.1	50.9	56.77	0.02	buccal swab	Pakistan	Lahore	2017-09-04	2017	Male	Affected	Positive	high	58	Haemophilus parainfluenzae, Rothia mucilaginosa, Prevotella melaninogenica
arc000532	671403466	22	88.6367	11.3633	65.06	0.01	buccal swab	Pakistan	Okara	1994-09-18	1994	Female	Unaffected	Carrier	medium	17	Prevotella melaninogenica, Haemophilus parainfluenzae, Rothia mucilaginosa
arc000533	700636154	22	87.4456	12.5544	65.09	0.02	buccal swab	Pakistan	Okara	1986-09-25	1986	Male	Unaffected	Carrier	medium	15	Haemophilus parainfluenzae, Rothia mucilaginosa, Fusobacterium pseudoperiodonticum
arc000534	717080354	21	72.1	27.9	78.42	0.17	buccal swab	Pakistan	Bakhar	2019-11-16	2019	Male	Affected	Positive	high	44	Streptococcus mitis, Neisseria sicca, Streptococcus oralis
arc000535	1754491576	58	75.3	24.7	59.88	0.03	buccal swab	Pakistan	Sialkot	2015-05-27	2015	Female	Affected	Positive	high	45	Rothia mucilaginosa, Haemophilus parainfluenzae, Streptococcus mitis
arc000536	877420626	33	91.3	8.7	73.62	0.05	buccal swab	Pakistan	Arif Wala	2016-06-08	2016	Male	Affected	Positive	medium	25	Rothia mucilaginosa, Streptococcus mitis, Prevotella melaninogenica
arc000537	632558856	25	91.3	8.7	72.03	0.09	buccal swab	Pakistan	Lahore	2020-12-29	2020	Male	Affected	Positive	medium	6	Streptococcus mitis, Streptococcus pneumoniae, Gemella haemolysans
arc000538	719364632	23	88.9	11.1	73.09	0.08	buccal swab	Pakistan	Lahore	2017-12-20	2017	Male	Affected	Positive	medium	17	Streptococcus mitis, Streptococcus pneumoniae, Gemella haemolysans
arc000539	990362176	31	75.8	24.2	62.33	0.06	buccal swab	Pakistan	Sheikhupura	2019-07-26	2019	Male	Affected	Positive	high	48	Streptococcus mitis, Streptococcus pneumoniae, Streptococcus oralis
arc000540	684155348	27	92.6	7.4	75.83	0.03	buccal swab	Pakistan	Unknown	2004-04-12	2004	Female	Affected	Positive	medium	18	Streptococcus mitis, Streptococcus oralis, Rothia dentocariosa
arc000541	596281682	24	92.1	7.9	89.1	0.01	buccal swab	Pakistan	Sargodha	2021-01-10	2021	Female	Affected	Negative	medium	6	Streptococcus mitis, Streptococcus pneumoniae, Streptococcus oralis
arc000542	790366062	30	89.1	10.9	66.03	0.05	buccal swab	Pakistan	Kohat	2016-05-09	2016	Male	Affected	Positive	medium	25	Streptococcus mitis, Veillonella parvula, Corynebacterium matruchotii
arc000543	689401974	24	82.7	17.3	65.64	0.03	buccal swab	Pakistan	Lahore	2019-08-15	2019	Male	Affected	Positive	medium	35	Streptococcus mitis, Capnocytophaga sputigena, Neisseria sicca
arc000544	755217690	26	85.8	14.2	72.74	0.02	buccal swab	Pakistan	Lahore	2008-08-07	2008	Male	Affected	Positive	medium	23	Neisseria sicca, Lautropia mirabilis, Cardiobacterium hominis
arc000545	701913878	24	83.5	16.5	81.67	0.03	buccal swab	Pakistan	Sialkot	2019-03-29	2019	Female	Affected	Positive	medium	14	Streptococcus mitis, Streptococcus pneumoniae, Streptococcus oralis
arc000546	1126842628	45	85.4	14.6	70.37	0.04	buccal swab	Pakistan	Lahore	2017-09-09	2017	Male	Affected	Positive	medium	32	Streptococcus mitis, Gemella haemolysans, Streptococcus pneumoniae
arc000547	1060876528	41	96.5	3.5	80.17	0.31	buccal swab	Pakistan	Lahore	2020-06-23	2020	Male	Affected	Negative	low	10	Bifidobacterium breve, Streptococcus salivarius, Lacticaseibacillus paracasei
arc000548	478504280	16	83.5	16.5	64.59	0.01	buccal swab	Pakistan	Karachi	2014-01-16	2014	Male	Affected	Positive	medium	26	Streptococcus mitis, Streptococcus oralis, Corynebacterium matruchotii, Streptococcus mitis, Streptococcus oralis, Corynebacterium matruchotii
arc000549	1126143444	25	56.2	43.8	50.61	0.03	buccal swab	Pakistan	Abbottabad	2013-01-01	2013	Female	Affected	Positive	high	65	Prevotella melaninogenica, Streptococcus mitis, Gemella haemolysans
arc000550	882403648	9	26.9	73.1	75.93	0.02	buccal swab	Pakistan	Arif Wala	2021-03-09	2021	Female	Affected	Positive	high	26	Serratia marcescens, Streptococcus mitis, Streptococcus pneumoniae
arc000551	943280582	27	76	24	69.79	0.03	buccal swab	Pakistan	Okara	2021-06-11	2021	Female	Affected	Negative	high	26	Haemophilus parainfluenzae, Streptococcus mitis, Rothia mucilaginosa
arc000552	1105384680	38	81.3	18.7	73.9	0.02	buccal swab	Pakistan	Noshera	2015-11-14	2015	Female	Affected	Positive	medium	39	Streptococcus mitis, Streptococcus pneumoniae, Streptococcus oralis
arc000553	860281848	29	82.7	17.3	77.29	0.09	buccal swab	Pakistan	Jhelum	2014-01-27	2014	Female	Affected	Negative	medium	27	Streptococcus oralis, Streptococcus mitis, Neisseria mucosa
arc000554	636825546	25	92.3	7.7	66.53	0.06	buccal swab	Pakistan	Gujranwala	2020-12-09	2020	Male	Affected	Positive	medium	8	Rothia mucilaginosa, Streptococcus mitis, Streptococcus sp. oral taxon 431
arc000555	1012729408	38	90	10	69.67	0.03	buccal swab	Pakistan	Khanewal	2013-01-01	2013	Male	Affected	Positive	medium	31	Rothia mucilaginosa, Prevotella melaninogenica, Streptococcus mitis
arc000556	751673814	30	90.3	9.7	76.2	0.03	buccal swab	Pakistan	Lower Dir	2009-01-01	2009	Female	Affected	Negative	medium	20	Streptococcus oralis, Haemophilus parainfluenzae, Lautropia mirabilis
arc000557	1356713198	36	60.3	39.7	70.74	0.06	buccal swab	Pakistan	Lahore	2020-12-15	2020	Male	Affected	Positive	high	48	Streptococcus mitis, Gemella haemolysans, Haemophilus parainfluenzae
arc000558	1506309412	11	18.9	81.1	96.7	0	buccal swab	Pakistan	Lahore	2011-02-09	2011	Female	Affected	Negative	high	45	Klebsiella pneumoniae, Pseudomonas putida, Acinetobacter baumannii
arc000559	550939958	25	99.7	0.3	32	9.55	buccal swab	Pakistan	Lahore	2021-03-25	2021	Male	Affected	Positive	low	NA	NA
arc000560	946275906	19	47.1	52.9	81.09	0.15	buccal swab	Pakistan	Rawalpindi	2019-11-28	2019	Female	Affected	Negative	high	56	Haemophilus parainfluenzae, Neisseria mucosa, Neisseria subflava
arc000561	1073262466	41	88.5	11.5	83.04	0.11	buccal swab	Pakistan	Kasur	2021-07-22	2021	Female	Affected	Positive	medium	17	Streptococcus mitis, Streptococcus salivarius, Streptococcus sp. oral taxon 061
arc000562	694070110	31	97.6	2.4	76.53	0.67	buccal swab	Pakistan	Sialkot	2020-10-12	2020	Male	Affected	Positive	low	5	Rothia mucilaginosa, Streptococcus mitis, Veillonella parvula
arc000563	624805810	29	98.1	1.9	96.42	0.13	buccal swab	Pakistan	Lahore	2021-07-18	2021	Male	Affected	Positive	low	4	Staphylococcus haemolyticus, Klebsiella pneumoniae, Stenotrophomonas maltophilia
arc000564	1315358132	54	87.6	12.4	97.31	0.02	buccal swab	Pakistan	Nakana	2019-06-01	2019	Male	Affected	Positive	medium	4	Acinetobacter baumannii, Stenotrophomonas sp. Pemsol, Stenotrophomonas maltophilia
arc000565	936824138	28	66.9	33.1	54.39	0.03	buccal swab	Pakistan	Faisalabad	2017-06-22	2017	Male	Affected	Negative	high	28	Streptococcus mitis, Gemella haemolysans, Streptococcus pneumoniae
arc000566	1152199546	42	79.5	20.5	83.93	0.38	buccal swab	Pakistan	Pakpattan	2021-05-14	2021	Male	Affected	Positive	high	21	Streptococcus mitis, Rothia mucilaginosa, Veillonella nakazawae
arc000567	694040122	23	92.8403	7.15967	78.52	0.06	buccal swab	Pakistan	Unknown	2019-08-15	2019	Male	Affected	Positive	medium	19	Streptococcus mitis, Rothia mucilaginosa, Streptococcus pneumoniae
arc000568	704722124	20	99.0111	0.988912	83.22	0.4	buccal swab	Pakistan	Karachi	2021-10-18	2021	Female	Affected	Positive	low	2	Staphylococcus hominis, Streptococcus vestibularis
arc000569	735323112	23	87.3834	12.6166	56.38	0.05	buccal swab	Pakistan	Karachi	2013-06-01	2013	Female	Affected	Negative	medium	16	Streptococcus mitis, Streptococcus pneumoniae, Gemella haemolysans
arc000570	650242428	17	74.5546	25.4454	60.25	0.03	buccal swab	Pakistan	Mithi	2019-01-02	2019	Female	Affected	Positive	high	46	Corynebacterium matruchotii, Streptococcus mitis, Streptococcus oralis
arc000571	715739102	21	85.2247	14.7753	75.54	0.28	buccal swab	Pakistan	Karachi	2021-01-11	2021	Female	Affected	Positive	medium	10	Streptococcus mitis, Streptococcus pneumoniae, Streptococcus oralis
arc000572	625528252	20	92.3983	7.60174	60.04	0.03	buccal swab	Pakistan	Karachi	2008-03-19	2008	Female	Affected	Positive	medium	12	Prevotella melaninogenica, Streptococcus mitis, Veillonella parvula
arc000573	706807094	19	92.9798	7.02017	56.76	0.13	buccal swab	Pakistan	Karachi	2005-07-15	2005	Female	Affected	Negative	medium	12	Veillonella parvula, Fusobacterium pseudoperiodonticum, Streptococcus mitis
arc000574	701529592	17	80.871	19.129	57.79	0.02	buccal swab	Pakistan	Karachi	2008-11-12	2008	Female	Affected	Positive	medium	15	Streptococcus mitis, Gemella haemolysans, Haemophilus parainfluenzae
arc000575	616591060	18	98.3257	1.6743	67.87	0.03	buccal swab	Pakistan	Abbottabad	2015-07-13	2015	Female	Affected	Positive	low	2	Streptococcus mitis, Gemella haemolysans
arc000576	702118614	23	95.7645	4.23546	83.4	1.19	buccal swab	Pakistan	Karachi	2021-05-17	2021	Male	Affected	Positive	low	6	Streptococcus mitis, Gemella haemolysans, Streptococcus pneumoniae
arc000577	721060550	15	66.0952	33.9048	68	0.04	buccal swab	Pakistan	Karachi	2019-03-28	2019	Male	Affected	Positive	high	45	Streptococcus oralis, Streptococcus mitis, Veillonella parvula
arc000578	671217482	21	88.9451	11.0549	71	0.04	buccal swab	Pakistan	Karachi	2016-12-29	2016	Female	Affected	Positive	medium	17	Streptococcus mitis, Veillonella parvula, Streptococcus pneumoniae
arc000579	779834750	17	66.4377	33.5623	59.28	0.02	buccal swab	Pakistan	Karachi	2019-11-08	2019	Male	Affected	Negative	high	49	Neisseria cinerea, Haemophilus parahaemolyticus, Streptococcus mitis
arc000580	777637832	23	87.0156	12.9844	69.51	0.03	buccal swab	Pakistan	Karachi	2016-10-28	2016	Female	Affected	Positive	medium	25	Streptococcus mitis, Gemella haemolysans, Streptococcus oralis
arc000581	694213748	19	78.2025	21.7975	60.83	0.03	buccal swab	Pakistan	Shikarpur Sukur	2017-12-18	2017	Male	Affected	Positive	high	39	Streptococcus mitis, Neisseria sicca, Capnocytophaga gingivalis
arc000582	637544288	18	90.3165	9.68347	73.87	0.13	buccal swab	Pakistan	Karachi	2021-06-29	2021	Female	Affected	Positive	medium	11	Streptococcus mitis, Streptococcus pneumoniae, Gemella haemolysans
arc000583	725641196	22	86.474	13.526	60.02	0.14	buccal swab	Pakistan	Thatta	2019-07-15	2019	Female	Affected	Positive	medium	23	Kingella denitrificans, Streptococcus sanguinis, Neisseria sicca
arc000584	744074616	25	98.8298	1.17022	64.84	3.35	buccal swab	Pakistan	Karachi	2021-06-16	2021	Male	Affected	Positive	low	2	Streptococcus vestibularis, Streptococcus mitis
arc000585	721696074	23	93.4993	6.50067	84.99	0.04	buccal swab	Pakistan	Karachi	2017-05-24	2017	Male	Affected	Positive	medium	5	Streptococcus mitis, Streptococcus pneumoniae, Streptococcus oralis
arc000586	784204240	25	98.6682	1.33177	72.92	0.07	buccal swab	Pakistan	Haripur	2019-05-08	2019	Female	Affected	Positive	low	2	Veillonella parvula, Actinomyces naeslundii
arc000587	702794544	20	78.7412	21.2588	73.05	0.04	buccal swab	Pakistan	Sukkur	2008-05-10	2008	Female	Affected	Positive	high	23	Veillonella parvula, Streptococcus oralis, Streptococcus mitis
arc000588	740378594	14	65.4082	34.5918	68.57	0.02	buccal swab	Pakistan	Karachi	2013-10-11	2013	Male	Affected	Positive	high	60	Streptococcus mitis, Neisseria sicca, Corynebacterium matruchotii
arc000589	773508974	21	90.9898	9.01025	86.26	0.27	buccal swab	Pakistan	Sukkur	2021-09-25	2021	Male	Affected	Positive	medium	6	Streptococcus mitis, Bifidobacterium longum, Rothia mucilaginosa
arc000590	652755864	21	90.9819	9.01808	37.18	0.02	buccal swab	Pakistan	Karachi	2020-12-09	2020	Female	Affected	Positive	medium	4	Streptococcus mitis, Streptococcus pneumoniae, Neisseria cinerea
arc000591	755660916	22	86.4946	13.5054	51.46	0.02	buccal swab	Pakistan	Karachi	2005-01-23	2005	Male	Affected	Positive	medium	20	Haemophilus parainfluenzae, Streptococcus mitis, Prevotella intermedia
arc000592	918449920	17	55.3831	44.6169	47.77	0.02	buccal swab	Pakistan	Karachi	2017-05-10	2017	Male	Affected	Positive	high	50	Corynebacterium matruchotii, Pauljensenia hongkongensis, Tannerella sp. oral taxon HOT-286
arc000593	675567930	17	98.5441	1.45592	67.29	0.08	buccal swab	Pakistan	Karachi	2004-09-11	2004	Male	Affected	Positive	low	2	Lautropia mirabilis, Streptococcus mitis
arc000594	685800950	23	99.2278	0.772233	76.23	0.04	buccal swab	Pakistan	Karachi	2012-10-02	2012	Female	Affected	Positive	low	1	Streptococcus mitis
arc000595	627666136	19	91.3898	8.61019	77.4	0.44	buccal swab	Pakistan	Karachi	2021-02-07	2021	Male	Affected	Negative	medium	8	Streptococcus mitis, Streptococcus pneumoniae, Gemella haemolysans
arc000596	702582606	15	62.2574	37.7426	65.51	0.07	buccal swab	Pakistan	Karachi	2018-09-10	2018	Female	Affected	Positive	high	48	Veillonella parvula, Streptococcus oralis, Streptococcus mitis
arc000597	612685620	16	84.3677	15.6323	46.35	0.08	buccal swab	Pakistan	Karachi	2020-08-04	2020	Female	Affected	Positive	medium	12	Streptococcus mitis, Gemella haemolysans, Streptococcus pneumoniae
arc000598	767251344	22	84.0791	15.9209	63.23	0.02	buccal swab	Pakistan	Khairpur	2016-01-29	2016	Female	Affected	Positive	medium	36	Streptococcus mitis, Lautropia mirabilis, Gemella haemolysans
arc000599	792813832	23	81.7849	18.2151	60.26	0.07	buccal swab	Pakistan	Karachi	2020-12-26	2020	Female	Affected	Positive	medium	31	Streptococcus mitis, Streptococcus pneumoniae, Fusobacterium nucleatum
arc000600	633859054	11	56.0051	43.9949	59.25	0.05	buccal swab	Pakistan	Multan	2021-01-09	2021	Female	Affected	Positive	high	26	Streptococcus mitis, Gemella haemolysans, Streptococcus pneumoniae
arc000601	714712704	24	98.7553	1.24466	56.34	2.62	buccal swab	Pakistan	Karachi	2021-01-06	2021	Female	Affected	Negative	low	1	Streptococcus mitis
arc000602	602800428	17	79.3873	20.6127	82.81	0.04	buccal swab	Pakistan	Karachi	2020-04-13	2020	Female	Affected	Positive	high	21	Veillonella parvula, Prevotella melaninogenica, Streptococcus mitis
arc000603	704272988	16	75.7205	24.2795	56.39	0.02	buccal swab	Pakistan	Karachi	2018-08-10	2018	Female	Affected	Positive	high	33	Ottowia sp. oral taxon 894, Fusobacterium nucleatum, Corynebacterium matruchotii
arc000604	677468766	22	92.774	7.22602	79.97	0.13	buccal swab	Pakistan	Karachi	2015-08-18	2015	Male	Affected	Positive	medium	13	Streptococcus mitis, Veillonella parvula, Gemella haemolysans
arc000605	691055828	21	87.8117	12.1883	78.25	0.05	buccal swab	Pakistan	Karachi	2019-05-07	2019	Male	Affected	Positive	medium	24	Streptococcus mitis, Veillonella parvula, Rothia aeria
arc000606	876047050	26	95.5523	4.44767	58.88	0.1	buccal swab	Pakistan	Karachi	2018-03-06	2018	Male	Affected	Negative	low	7	Streptococcus mitis, Gemella haemolysans, Rothia dentocariosa
arc000607	782456062	17	63.1921	36.8079	50.95	0.03	buccal swab	Pakistan	Karachi	2009-06-26	2009	Female	Affected	Positive	high	54	Prevotella melaninogenica, Leptotrichia wadei, Fusobacterium nucleatum
arc000608	612682332	19	87.2988	12.7012	51.19	0.05	buccal swab	Pakistan	Mansehra	2009-07-07	2009	Female	Affected	Positive	medium	11	Streptococcus mitis, Veillonella parvula, Streptococcus oralis
arc000609	670561534	11	56.7932	43.2068	63	0.07	buccal swab	Pakistan	Karachi	2019-03-13	2019	Male	Affected	Negative	high	54	Neisseria subflava, Corynebacterium matruchotii, Neisseria sicca
arc000610	673840176	20	88.0725	11.9275	69.71	0.03	buccal swab	Pakistan	Karachi	2012-12-01	2012	Female	Affected	Positive	medium	25	Veillonella parvula, Streptococcus mitis, Neisseria mucosa
arc000611	759643094	25	94.7243	5.27574	56.84	0.13	buccal swab	Pakistan	Karachi	2016-01-09	2016	Female	Affected	Positive	medium	5	Streptococcus mitis, Streptococcus pneumoniae, Gemella haemolysans
arc000612	819941028	24	84.8003	15.1997	60.42	0.05	buccal swab	Pakistan	Karachi	2018-06-09	2018	Female	Affected	Positive	medium	33	Streptococcus mitis, Corynebacterium matruchotii, Prevotella melaninogenica
arc000613	755372484	23	95.3287	4.67126	66.22	0.11	buccal swab	Pakistan	Karachi	2008-01-27	2008	Female	Affected	Positive	low	8	Streptococcus mitis, Lautropia mirabilis, Neisseria sicca
arc000614	631531316	19	89.4319	10.5681	66.95	0.03	buccal swab	Pakistan	Umarkot	2019-03-10	2019	Male	Affected	Negative	medium	18	Gemella haemolysans, Veillonella parvula, Corynebacterium matruchotii
arc000615	809102166	24	86.0086	13.9914	55.52	0.04	buccal swab	Pakistan	Karachi	2015-06-22	2015	Male	Affected	Positive	medium	28	Corynebacterium matruchotii, Streptococcus mitis, Leptotrichia wadei
arc000616	685681614	19	80.7021	19.2979	68.29	0.05	buccal swab	Pakistan	Karachi	2018-12-18	2018	Male	Affected	Positive	medium	19	Streptococcus mitis, Veillonella parvula, Streptococcus mutans
arc000617	813087990	23	85.7235	14.2765	54.18	0.12	buccal swab	Pakistan	Karachi	2020-10-20	2020	Male	Affected	Positive	medium	11	Streptococcus mitis, Streptococcus pneumoniae, Rothia mucilaginosa
arc000618	739903832	15	75.655	24.345	84.4	0.11	buccal swab	Pakistan	Karachi	2020-06-19	2020	Male	Affected	Positive	high	32	Veillonella parvula, Streptococcus mitis, Streptococcus oralis
arc000619	764857542	15	60.2015	39.7985	60.34	0.02	buccal swab	Pakistan	Karachi	2016-12-16	2016	Female	Affected	Positive	high	60	Corynebacterium matruchotii, Fusobacterium nucleatum, Veillonella parvula
arc000620	754495236	26	97.7677	2.23234	93.09	0.14	buccal swab	Pakistan	Winder	2020-11-12	2020	Female	Affected	Positive	low	5	Haemophilus parainfluenzae, Neisseria subflava, Neisseria mucosa
arc000621	824358544	22	82.6118	17.3882	53.72	0.02	buccal swab	Pakistan	Karachi	2019-10-15	2019	Male	Affected	Positive	medium	33	Streptococcus mitis, Corynebacterium matruchotii, Veillonella parvula
arc000622	763719678	18	77.5974	22.4026	70.76	0.05	buccal swab	Pakistan	Karachi	2019-11-05	2019	Female	Affected	Positive	high	45	Streptococcus mitis, Neisseria cinerea, Streptococcus pneumoniae
arc000623	668759902	22	91.6781	8.32192	57.87	0.02	buccal swab	Pakistan	Karachi	2018-01-04	2018	Female	Affected	Positive	medium	9	Prevotella oris, Veillonella parvula, Fusobacterium nucleatum
arc000624	834782964	18	64.8128	35.1872	60.11	0.07	buccal swab	Pakistan	Quetta	2019-06-02	2019	Female	Affected	Positive	high	43	Streptococcus mitis, Veillonella parvula, Streptococcus pneumoniae
arc000625	722916768	21	95.69	4.31003	61.94	0.04	buccal swab	Pakistan	Karachi	2015-02-02	2015	Male	Affected	Positive	low	6	Streptococcus mitis, Gemella haemolysans, Rothia mucilaginosa
arc000626	807432410	21	73.7022	26.2978	54.83	0.17	buccal swab	Pakistan	Karachi	2019-01-26	2019	Male	Affected	Positive	high	37	Corynebacterium matruchotii, Cardiobacterium hominis, Pseudopropionibacterium propionicum
arc000627	793909158	22	85.0414	14.9586	63.97	0	buccal swab	Pakistan	Karachi	2014-06-24	2014	Male	Affected	Negative	medium	13	Prevotella melaninogenica, Veillonella parvula, Abiotrophia defectiva
arc000628	631743450	21	94.5605	5.43954	67.2	0.08	buccal swab	Pakistan	Karachi	2012-07-14	2012	Male	Affected	Positive	medium	9	Streptococcus mitis, Prevotella melaninogenica, Streptococcus pneumoniae
arc000629	672310184	18	83.6601	16.3399	58.99	0.03	buccal swab	Pakistan	Khanewal	2016-04-04	2016	Female	Affected	Positive	medium	19	Neisseria cinerea, Streptococcus mitis, Haemophilus haemolyticus
arc000630	959310250	27	69.4	30.6	77.36	0.04	buccal swab	Pakistan	Faisalabad	2019-03-20	2019	Female	Affected	Positive	high	52	Corynebacterium matruchotii, Streptococcus mitis, Streptococcus oralis
arc000631	881745440	20	50.0643	49.9357	55.36	0.03	buccal swab	Albania	Bilisht	2018-09-07	2018	Male	Affected	Negative	high	66	Corynebacterium matruchotii, Tannerella sp. oral taxon HOT-286, Ottowia sp. oral taxon 894
arc000632	946352730	43	99.5998	0.400151	59.63	0.54	buccal swab	Albania	Fier	1987-07-13	1987	Female	Affected	Negative	low	NA	NA
arc000633	991977896	29	66.6925	33.3075	71.57	0.02	buccal swab	Albania	Bulqizë	2015-11-11	2015	Female	Affected	Positive	high	36	Rothia mucilaginosa, Haemophilus parainfluenzae, Streptococcus mitis
arc000634	927146260	31	75.6087	24.3913	82.65	0.12	buccal swab	Albania	Tirana	2020-03-24	2020	Male	Affected	Negative	high	44	Streptococcus mitis, Gemella haemolysans, Rothia mucilaginosa
arc000635	650685740	28	96.6311	3.36891	79.59	0.04	buccal swab	Albania	Tirana	1992-07-08	1992	Male	Affected	Negative	low	10	Haemophilus parainfluenzae, Streptococcus mitis, Rothia dentocariosa
arc000636	765336212	12	41.1919	58.8081	57.55	0.24	buccal swab	Albania	Vlorë	2015-01-31	2015	Male	Affected	Negative	high	71	Prevotella melaninogenica, Veillonella parvula, Neisseria sicca
arc000637	881128332	35	88.2502	11.7498	72.58	0.04	buccal swab	Albania	Fier	2015-09-16	2015	Male	Affected	Positive	medium	10	Gemella haemolysans, Streptococcus mitis, Streptococcus pneumoniae
arc000638	720238810	27	86.5632	13.4368	41.79	0.02	buccal swab	Albania	Tirana	2015-05-21	2015	Male	Affected	Positive	medium	13	Haemophilus haemolyticus, Gemella haemolysans, Streptococcus mitis
arc000639	642779174	20	73.7031	26.2969	72.22	0.02	buccal swab	Albania	Durres	2012-06-17	2012	Female	Affected	Positive	high	33	Streptococcus mitis, Gemella haemolysans, Neisseria mucosa
arc000640	1196153578	50	91.1826	8.81741	65.95	0.06	buccal swab	Albania	Tirana	2007-07-16	2007	Male	Affected	Positive	medium	12	Streptococcus mitis, Prevotella jejuni, Streptococcus pneumoniae
arc000641	597469608	26	94.6518	5.34819	78.82	0.02	buccal swab	Albania	Tirana	2010-11-01	2010	Female	Affected	Positive	medium	10	Streptococcus mitis, Rothia dentocariosa, Haemophilus haemolyticus
arc000642	938984158	41	98.6489	1.35111	72.43	0.16	buccal swab	Albania	Fier	1996-01-05	1996	Female	Affected	Positive	low	4	Streptococcus mitis, Prevotella intermedia, Streptococcus pneumoniae
arc000643	1076547994	24	51.9024	48.0976	64.52	0.04	buccal swab	Albania	Burrel	2017-08-18	2017	Male	Affected	Positive	high	64	Haemophilus parainfluenzae, Streptococcus mitis, Neisseria cinerea
arc000644	937927362	30	76.7171	23.2829	61.32	0.07	buccal swab	Albania	Kavaje	2019-10-30	2019	Female	Affected	Positive	high	31	Prevotella melaninogenica, Neisseria mucosa, Streptococcus mitis
arc000645	825394806	29	79.0927	20.9073	68.25	0.01	buccal swab	Albania	Tirana	2013-03-01	2013	Female	Affected	Negative	high	40	Streptococcus mitis, Veillonella parvula, Neisseria sicca
arc000646	587928170	13	53.4063	46.5937	57.26	0.01	buccal swab	Albania	Tirana	2020-09-17	2020	Female	Affected	Positive	high	19	Streptococcus mitis, Streptococcus pneumoniae, Haemophilus parainfluenzae
arc000647	696746964	32	97.0528	2.94722	79.52	0.03	buccal swab	Albania	Burrel	2008-05-16	2008	Female	Affected	Negative	low	7	Neisseria sicca, Haemophilus parainfluenzae, Rothia aeria
arc000648	746022256	33	91.9834	8.01658	71.21	0.37	buccal swab	Albania	Peshkopi	2021-10-03	2021	Female	Affected	Positive	medium	14	Streptococcus mitis, Streptococcus thermophilus, Veillonella atypica
arc000649	725674208	32	94.44	5.55999	62.41	0.02	buccal swab	Albania	Fier	2014-12-28	2014	Male	Affected	Negative	medium	11	Rothia dentocariosa, Streptococcus mitis, Gemella haemolysans
arc000650	744905510	33	96.7683	3.23168	85.65	0.02	buccal swab	Albania	Bulqizë	2011-07-08	2011	Female	Affected	Positive	low	6	Rothia mucilaginosa, Gemella haemolysans, Streptococcus oralis
arc000651	726918662	33	94.275	5.72499	76.02	0.03	buccal swab	Albania	Tirana	2021-07-22	2021	Male	Affected	Positive	medium	8	Streptococcus mitis, Rothia mucilaginosa, Bifidobacterium breve
arc000652	1300950210	38	68.8	31.2	89.75	0	buccal swab	Mid	Dammam	2018-09-28	2018	Female	Unknown	Positive	high	29	Neisseria cinerea, Neisseria meningitidis, Haemophilus influenzae
arc000653	1584351256	48	66.9	33.1	82.55	0.01	buccal swab	Mid	Gazan	2019-10-19	2019	Male	Unknown	Positive	high	42	Ottowia sp. oral taxon 894, Haemophilus parainfluenzae, Streptococcus mitis
arc000654	627453388	26	95.1146	4.88542	74.07	0.1	saliva	Pakistan	Unknown	2018-08-01	2018	Male	Affected	N/A	low	7	Streptococcus mitis, Streptococcus pneumoniae, Streptococcus oralis
arc000655	992576718	23	51.6784	48.3216	58.95	0.01	saliva	Pakistan	Unknown	2000-05-10	2000	Male	Affected	Positive	high	73	Prevotella melaninogenica, Prevotella intermedia, Veillonella parvula
arc000656	1284758484	39	78.6483	21.3517	62.73	0.02	saliva	Pakistan	Unknown	1995-04-19	1995	Male	Unaffected	Carrier	high	48	Rothia mucilaginosa, Neisseria subflava, Neisseria sicca
arc000657	1048747456	35	80.5875	19.4125	58.42	0.02	saliva	Pakistan	Unknown	2000-01-01	2000	Female	Unaffected	Carrier	medium	33	Prevotella jejuni, Prevotella melaninogenica, Veillonella atypica
arc000658	1199446872	49	94.9651	5.03485	61.56	0.04	saliva	Pakistan	Unknown	2020-01-26	2020	Male	Affected	Negative	medium	6	Streptococcus mitis, Gemella haemolysans, Streptococcus pneumoniae
arc000659	1044356116	51	99.9035	0.0965412	3.99	0.06	saliva	Pakistan	Unknown	2005-01-01	2005	Male	Affected	Negative	low	NA	NA
arc000660	1136391718	42	80.5566	19.4434	0	0	saliva	Pakistan	Unknown	2017-05-07	2017	Male	Affected	Positive	medium	38	Streptococcus mitis, Neisseria subflava, Gemella haemolysans
arc000661	2046203396	81	91.8707	8.12931	0	0	saliva	Pakistan	Unknown	2021-07-02	2021	Female	Affected	Negative	medium	17	Veillonella atypica, Rothia mucilaginosa, Streptococcus mitis
arc000662	952367052	34	76.1582	23.8418	0	0	saliva	Pakistan	Unknown	2009-05-07	2009	Female	Affected	Positive	high	45	Veillonella parvula, Actinomyces oris, Actinomyces naeslundii
arc000663	583490330	25	93.471	6.52897	0	0	saliva	Pakistan	Unknown	2002-02-18	2002	Male	Unaffected	Carrier	medium	9	Rothia mucilaginosa, Haemophilus parainfluenzae, Neisseria subflava
arc000664	1089754364	48	95.2579	4.74208	63.12	0.02	saliva	Pakistan	Unknown	1982-01-01	1982	Male	Unaffected	Carrier	low	11	Prevotella melaninogenica, Haemophilus parainfluenzae, Rothia mucilaginosa
arc000665	1117669074	45	89.8885	10.1115	62.31	0.01	saliva	Pakistan	Unknown	1987-02-20	1987	Male	Affected	positive	medium	18	Neisseria mucosa, Neisseria subflava, Rothia mucilaginosa
arc000666	1047173926	42	89.3707	10.6293	46.91	0.07	saliva	Pakistan	Unknown	1985-09-16	1985	Female	Unaffected	Carrier	medium	16	Prevotella melaninogenica, Prevotella intermedia, Fusobacterium pseudoperiodonticum
arc000667	953609138	34	76.6342	23.3658	66.81	0.06	saliva	Pakistan	Unknown	2020-01-05	2020	Female	Affected	Positive	high	55	Corynebacterium matruchotii, Streptococcus mitis, Gemella haemolysans
arc000668	544123520	23	92.7705	7.22954	72.4	0.75	saliva	Pakistan	Unknown	2019-06-10	2019	Female	Affected	Positive	medium	12	Streptococcus mitis, Gemella haemolysans, Neisseria sicca
arc000669	1177978574	47	85.0636	14.9364	0	0.01	saliva	Pakistan	Unknown	2020-12-17	2020	Male	Affected	Negative	medium	23	Streptococcus mitis, Streptococcus pneumoniae, Prevotella melaninogenica
arc000670	2037600276	82	84.4666	15.5334	66.7	0.18	saliva	Pakistan	Unknown	2005-04-07	2005	Male	Affected	Positive	medium	61	Corynebacterium matruchotii, Veillonella parvula, Streptococcus oralis
arc000671	1033258166	45	94.5803	5.41968	73.49	0.04	saliva	Pakistan	Unknown	2016-06-06	2016	Female	Affected	Positive	medium	17	Actinomyces naeslundii, Streptococcus mitis, Veillonella parvula
arc000672	1260598638	52	88.8399	11.1601	67.4	0.03	saliva	Pakistan	Unknown	2018-12-19	2018	Male	Affected	Positive	medium	21	Rothia dentocariosa, Streptococcus sobrinus, Gemella haemolysans
arc000673	869198990	37	92.4124	7.5876	68.26	0.02	saliva	Pakistan	Unknown	2017-02-25	2017	Male	Affected	Negative	medium	19	Streptococcus mitis, Gemella haemolysans, Lautropia mirabilis
arc000674	612384874	18	65.9944	34.0056	68.5	0.03	saliva	Pakistan	Unknown	2015-02-27	2015	Female	Affected	Negative	high	34	Prevotella melaninogenica, Neisseria subflava, Rothia mucilaginosa
arc000675	1268549022	47	80.5567	19.4433	66.97	0.03	saliva	Pakistan	Unknown	2017-04-22	2017	Male	Affected	Negative	medium	40	Rothia mucilaginosa, Streptococcus mitis, Neisseria mucosa
arc000676	1578928712	40	56.9078	43.0922	57.04	0.04	saliva	Pakistan	Unknown	2015-05-05	2015	Male	Affected	Positive	high	76	Neisseria sicca, Streptococcus mitis, Ottowia sp. oral taxon 894
arc000677	662949322	28	92.493	7.507	87.21	0.02	saliva	Pakistan	Unknown	2020-06-01	2020	Male	Affected	Positive	medium	7	Streptococcus mitis, Streptococcus pneumoniae, Streptococcus oralis
arc000678	994748298	28	65.4197	34.5803	68.92	0.09	saliva	Pakistan	Unknown	2013-01-01	2013	Female	Affected	Negative	high	53	Rothia mucilaginosa, Neisseria mucosa, Prevotella melaninogenica
arc000679	783521064	27	79.5011	20.4989	68.38	0.04	saliva	Pakistan	Unknown	2017-01-01	2017	Male	Affected	Negative	high	35	Streptococcus mitis, Gemella haemolysans, Veillonella parvula
arc000680	666930038	27	90.86	9.13997	79.13	1.28	saliva	Pakistan	Unknown	2009-09-06	2009	Female	Affected	Positive	medium	17	Neisseria mucosa, Streptococcus mitis, Gemella haemolysans
arc000681	654881958	27	90.5583	9.44171	66.31	0.06	saliva	Pakistan	Unknown	2015-01-21	2015	Female	Affected	Positive	medium	22	Veillonella nakazawae, Rothia mucilaginosa, Veillonella dispar
arc000682	996658556	38	84.3887	15.6113	57.95	0.1	saliva	Pakistan	Unknown	2019-02-19	2019	Female	Affected	Positive	medium	21	Rothia mucilaginosa, Streptococcus mitis, Gemella haemolysans
arc000683	1105078718	41	82.4795	17.5205	70.19	0.09	saliva	Pakistan	Unknown	2020-08-05	2020	Female	Affected	Negative	medium	24	Streptococcus mitis, Neisseria cinerea, Streptococcus pneumoniae
arc000684	637943502	22	75.8797	24.1203	63.74	0.03	saliva	Pakistan	Unknown	2019-11-27	2019	Male	Affected	Positive	high	34	Streptococcus mitis, Corynebacterium matruchotii, Streptococcus pneumoniae
arc000685	1481053034	68	95.3951	4.60491	67.66	0.03	saliva	Pakistan	Unknown	2019-10-14	2019	Male	Affected	Positive	low	21	Lautropia mirabilis, Streptococcus mitis, Corynebacterium matruchotii
arc000686	1024665280	47	95.6388	4.36119	58.53	0.03	saliva	Albania	Unknown	2014-03-04	2014	Female	Affected	positive	low	8	Prevotella melaninogenica, Prevotella intermedia, Streptococcus mitis
arc000687	547410004	19	72.5014	27.4986	76.59	0.02	saliva	Pakistan	Unknown	2017-04-12	2017	Female	Affected	Negative	high	27	Rothia mucilaginosa, Prevotella melaninogenica, Veillonella nakazawae
arc000688	1155432348	46	84.3415	15.6585	62.18	0.04	saliva	Pakistan	Unknown	1997-03-19	1997	Male	Unaffected	Carrier	medium	32	Prevotella melaninogenica, Rothia mucilaginosa, Veillonella nakazawae
arc000689	724954350	26	85.8566	14.1434	60.16	0.06	saliva	Pakistan	Unknown	2001-01-01	2001	Female	Unaffected	Carrier	medium	22	Prevotella melaninogenica, Rothia mucilaginosa, Prevotella jejuni
arc000690	1174825666	36	66.8411	33.1589	61.97	0	saliva	Pakistan	Unknown	2010-06-10	2010	Female	Affected	Positive	high	NA	NA
arc000691	710814608	24	73.8098	26.1902	0	0	saliva	Pakistan	Unknown	2008-03-20	2008	Male	Affected	Positive	high	41	Streptococcus mitis, Haemophilus parainfluenzae, Lautropia mirabilis
arc000692	1934459174	65	73.7016	26.2984	60.31	0.03	saliva	Pakistan	Unknown	2016-01-01	2016	Female	Affected	Positive	high	62	Streptococcus mitis, Lautropia mirabilis, Rothia dentocariosa
arc000693	1273162632	51	86.7302	13.2698	64.8	0.08	saliva	Pakistan	Unknown	2014-01-01	2014	Female	Affected	Positive	medium	47	Streptococcus mitis, Gemella haemolysans, Streptococcus pneumoniae
arc000694	747307448	27	83.6239	16.3761	67.09	0.02	saliva	Pakistan	Unknown	2011-12-25	2011	Male	Affected	N/A	medium	32	Streptococcus mitis, Neisseria sicca, Streptococcus oralis
arc000695	726121474	25	76.5491	23.4509	74.01	0.11	saliva	Pakistan	Unknown	2017-10-18	2017	Female	Affected	N/A	high	36	Streptococcus mitis, Corynebacterium matruchotii, Streptococcus oralis
arc000696	929837606	36	95.8178	4.18225	70.22	0	saliva	Germany	Berlin	1991-05-15	1991	Male	Unknown	Negative	low	9	Haemophilus parainfluenzae, Rothia mucilaginosa, Veillonella nakazawae
arc000697	801246808	33	95.9586	4.04137	0	0	saliva	Germany	Frankfurt am Main	1983-01-07	1983	Male	Unknown	Positive	low	NA	NA
arc000698	643566084	24	79.2631	20.7369	52.56	0.08	saliva	Pakistan	Unknown	2021-08-01	2021	Male	Affected	N/A	high	19	Streptococcus mitis, Streptococcus pneumoniae, Haemophilus haemolyticus
arc000699	835519964	24	65.4889	34.5111	54.56	0.07	saliva	Pakistan	Unknown	2008-01-01	2008	Male	Affected	Negative	high	39	Streptococcus mitis, Haemophilus haemolyticus, Prevotella intermedia
arc000700	741063426	21	67.6582	32.3418	55.57	0.06	saliva	Pakistan	Unknown	2014-04-03	2014	Male	Affected	Negative	high	33	Streptococcus mitis, Veillonella parvula, Streptococcus oralis
arc000701	555032416	12	51.6576	48.3424	62.04	0.01	saliva	Pakistan	Unknown	2012-01-01	2012	Female	Affected	Negative	high	47	Prevotella melaninogenica, Neisseria subflava, Prevotella intermedia
arc000702	581582430	21	78.0674	21.9326	66.75	0.02	saliva	Pakistan	Unknown	2016-01-01	2016	Male	Affected	Negative	high	34	Streptococcus mitis, Corynebacterium matruchotii, Rothia aeria
arc000703	578052270	25	93.8153	6.18471	73.83	0.5	saliva	Pakistan	Unknown	2013-02-01	2013	Male	Affected	Positive	medium	7	Streptococcus mitis, Streptococcus pneumoniae, Streptococcus oralis
arc000704	1087311706	43	86.64	13.36	68.73	0.03	saliva	Pakistan	Unknown	2018-08-28	2018	Female	Affected	Positive	medium	30	Streptococcus oralis, Rothia mucilaginosa, Veillonella parvula
arc000705	1377558588	46	72.3505	27.6495	72.43	0.02	saliva	Pakistan	Unknown	2018-08-28	2018	Female	Affected	Negative	high	57	Streptococcus mitis, Neisseria subflava, Neisseria mucosa
arc000706	1493900058	46	64.7378	35.2622	63.23	0.04	saliva	Pakistan	Unknown	2019-04-08	2019	Female	Affected	Positive	high	79	Haemophilus parainfluenzae, Corynebacterium matruchotii, Streptococcus mitis
arc000707	1967731686	88	96.2112	3.78884	52.03	0.03	saliva	Pakistan	Unknown	1998-11-07	1998	Male	Affected	Positive	low	14	Veillonella parvula, Propionibacterium acidifaciens, Streptococcus mitis
arc000708	1259947842	59	96.5859	3.41409	0	0	saliva	Germany	Berlin	1959-08-09	1959	Male	Unknown	Negative	low	12	Haemophilus parainfluenzae, Neisseria elongata, Neisseria subflava
arc000709	1809496944	76	93.8213	6.17867	80.28	0.25	saliva	Pakistan	Unknown	2021-03-01	2021	Male	Affected	Negative	medium	13	Streptococcus mitis, Rothia mucilaginosa, Streptococcus pneumoniae
arc000710	709253322	19	61.5394	38.4606	72.28	0.03	saliva	Pakistan	Unknown	2020-02-17	2020	Male	Affected	Positive	high	33	Haemophilus parainfluenzae, Rothia mucilaginosa, Neisseria cinerea
arc000711	666622370	21	65.1557	34.8443	64.75	0.03	saliva	Pakistan	Unknown	2018-07-17	2018	Male	Affected	Positive	high	37	Veillonella parvula, Streptococcus mutans, Prevotella melaninogenica
arc000712	670435178	29	91.7349	8.26511	47.46	0.02	saliva	Pakistan	Unknown	2019-02-08	2019	Male	Affected	Positive	medium	8	Prevotella intermedia, Streptococcus mitis, Haemophilus haemolyticus
arc000713	1175141776	42	78.4106	21.5894	72.41	0.05	saliva	Pakistan	Unknown	2001-01-01	2001	Female	Affected	Negative	high	55	Prevotella melaninogenica, Veillonella parvula, Corynebacterium matruchotii
arc000714	888303780	41	96.6551	3.34495	84	0.34	saliva	Pakistan	Unknown	2020-01-01	2020	Female	Affected	Negative	low	5	Streptococcus mitis, Streptococcus pneumoniae, Streptococcus oralis
arc000715	1506094710	56	86.9302	13.0698	67.25	0.03	saliva	Pakistan	Unknown	2018-11-15	2018	Male	Affected	Negative	medium	40	Actinomyces naeslundii, Streptococcus mitis, Kingella denitrificans
arc000716	1016527404	42	88.0519	11.9481	73.07	0.02	saliva	Pakistan	Unknown	2016-12-29	2016	Male	Affected	Negative	medium	37	Corynebacterium matruchotii, Actinomyces naeslundii, Kingella oralis
arc000717	958391626	39	86.951	13.049	61.8	0.04	saliva	Pakistan	Unknown	2017-06-13	2017	Female	Affected	Negative	medium	23	Streptococcus mitis, Streptococcus oralis, Veillonella parvula
arc000718	1391065464	61	96.8181	3.18192	38.42	0.04	saliva	Pakistan	Unknown	2020-01-01	2020	Male	Affected	Positive	low	4	Rothia mucilaginosa, Streptococcus mitis, Streptococcus oralis
arc000719	1025317256	32	69.605	30.395	54.3	0.03	saliva	Pakistan	Unknown	2017-02-01	2017	Female	Affected	Positive	high	43	Streptococcus mitis, Haemophilus haemolyticus, Streptococcus pneumoniae
arc000720	552599466	18	68.9916	31.0084	74.07	0.01	saliva	Pakistan	Unknown	2016-11-22	2016	Male	Affected	Negative	high	26	Actinomyces oris, Actinomyces sp. HMT 175, Streptococcus oralis
arc000721	642932728	21	72.2078	27.7922	78.13	0.02	saliva	Pakistan	Unknown	2013-01-30	2013	Male	Affected	Positive	high	36	Haemophilus parainfluenzae, Rothia dentocariosa, Neisseria sicca
arc000722	952062450	28	61.9469	38.0531	62.93	0.01	saliva	Pakistan	Unknown	2010-01-05	2010	Male	Affected	Positive	high	65	Corynebacterium matruchotii, Veillonella parvula, Neisseria mucosa
arc000723	1211224966	31	58.9066	41.0934	63.41	0.19	saliva	Pakistan	Unknown	2020-06-28	2020	Male	Affected	Positive	high	42	Streptococcus mitis, Streptococcus pneumoniae, Gemella haemolysans
arc000724	1360414898	47	75.358	24.642	57.63	0.02	saliva	Pakistan	Unknown	2012-06-05	2012	Female	Affected	Positive	high	62	Streptococcus mitis, Corynebacterium matruchotii, Neisseria mucosa
arc000725	1133532610	39	74.4339	25.5661	55.06	0.19	saliva	Pakistan	Unknown	2014-01-01	2014	Female	Affected	Positive	high	50	Streptococcus mitis, Gemella haemolysans, Kingella denitrificans
arc000726	910403044	42	97.1691	2.83087	75.31	0.04	saliva	Pakistan	Unknown	2014-09-14	2014	Female	Affected	Positive	low	9	Veillonella parvula, Leptotrichia wadei, Actinomyces oris
arc000727	837451798	30	75.5387	24.4613	72.64	0.08	saliva	Pakistan	Unknown	2020-05-22	2020	Male	Affected	Positive	high	43	Streptococcus mitis, Streptococcus pneumoniae, Rothia mucilaginosa
arc000728	756173400	29	85.9191	14.0809	64.96	0.05	saliva	Pakistan	Unknown	2019-03-01	2019	Female	Affected	Negative	medium	30	Veillonella parvula, Prevotella melaninogenica, Rothia mucilaginosa
arc000729	1064297910	33	68.557	31.443	72.83	0.06	saliva	Pakistan	Unknown	2015-01-01	2015	Male	Affected	Positive	high	48	Rothia mucilaginosa, Streptococcus mitis, Veillonella atypica
arc000730	1060692286	33	71.815	28.185	76.5	0.09	saliva	Pakistan	Unknown	2019-03-09	2019	Female	Affected	Positive	high	30	Rothia mucilaginosa, Streptococcus mitis, Haemophilus parainfluenzae
arc000731	627389402	26	91.4252	8.57485	63.15	0.02	saliva	Pakistan	Unknown	1970-01-01	1970	Male	Unaffected	Carrier	medium	10	Prevotella melaninogenica, Rothia mucilaginosa, Prevotella jejuni
arc000732	570507516	23	88.2533	11.7467	53.39	0.01	saliva	Pakistan	Unknown	1999-01-01	1999	Female	Unaffected	Carrier	medium	17	Prevotella melaninogenica, Rothia mucilaginosa, Neisseria subflava
arc000733	602300206	24	89.0486	10.9514	55.69	0.02	saliva	Pakistan	Unknown	1987-06-21	1987	Female	Unaffected	Carrier	medium	16	Prevotella jejuni, Prevotella melaninogenica, Campylobacter concisus
arc000734	2697042034	111	97.2681	2.73195	56.19	0.03	saliva	Pakistan	Unknown	1967-04-04	1967	Male	Affected	Positive	low	13	Neisseria subflava, Rothia mucilaginosa, Neisseria mucosa
arc000735	951462944	43	97.4036	2.59639	53.65	0.11	saliva	Mid	Dammam	2014-02-02	2014	Male	Unknown	Positive	low	5	Lautropia mirabilis, Neisseria subflava, Gemella haemolysans
arc000736	689804986	30	93.7156	6.28436	63.46	0.02	saliva	Pakistan	Unknown	1983-03-02	1983	Female	Unaffected	Carrier	medium	11	Prevotella melaninogenica, Neisseria subflava, Haemophilus parainfluenzae
arc000737	993040284	45	99.412	0.587993	60.03	1.03	saliva	Pakistan	Unknown	2007-11-20	2007	Male	Affected	Positive	low	NA	NA
arc000738	829803888	37	94.7865	5.21352	88.34	0.48	saliva	Pakistan	Unknown	2021-05-05	2021	Male	Affected	Positive	medium	7	Lactobacillus gasseri, Streptococcus sp. HSISS3, Rothia mucilaginosa
arc000739	1108414050	42	85.3701	14.6299	90.88	0.03	saliva	Pakistan	Unknown	2012-06-28	2012	Female	Affected	Positive	medium	19	Streptococcus oralis, Lautropia mirabilis, Veillonella parvula
arc000740	634226084	20	70.6048	29.3952	63.83	0.02	saliva	Pakistan	Unknown	1981-09-11	1981	Male	Unaffected	Carrier	high	28	Prevotella melaninogenica, Prevotella jejuni, Veillonella atypica
arc000741	1420853486	58	88.8661	11.1339	64.62	0.02	saliva	Pakistan	Unknown	1987-05-10	1987	Female	Unaffected	Carrier	medium	23	Neisseria mucosa, Prevotella melaninogenica, Haemophilus parainfluenzae
arc000742	692050844	31	97.4383	2.56174	59.7	0.03	saliva	Pakistan	Unknown	1989-03-05	1989	Male	Unaffected	Carrier	low	4	Prevotella melaninogenica, Haemophilus parainfluenzae, Neisseria subflava
arc000743	1039388642	28	60.5034	39.4966	58.3	0.01	saliva	Albania	Unknown	2012-04-10	2012	Male	Affected	Negative	high	60	Neisseria sicca, Prevotella melaninogenica, Fusobacterium nucleatum
arc000744	667339152	31	97.4725	2.52751	39.91	0.04	saliva	Pakistan	Talagang	2002-06-16	2002	Male	Affected	Positive	low	1	Prevotella melaninogenica
arc000745	900865988	39	92.9649	7.03513	59.51	0.03	saliva	Albania	Unknown	2013-03-30	2013	Male	Affected	Positive	medium	11	Streptococcus mitis, Streptococcus pneumoniae, Gemella haemolysans
arc000746	825328952	37	97.8093	2.19071	67.4	0.02	saliva	Pakistan	Unknown	1984-12-15	1984	Male	Unaffected	Carrier	low	3	Haemophilus parainfluenzae, Neisseria sicca, Lautropia mirabilis
arc000747	600033016	26	93.3904	6.60958	48.06	0.04	saliva	Pakistan	Unknown	2011-05-25	2011	Male	Affected	Positive	medium	7	Prevotella melaninogenica, Veillonella atypica, Campylobacter concisus
arc000748	1263617256	38	77.5681	22.4319	49.71	0.02	saliva	Pakistan	Unknown	1996-12-25	1996	Male	Affected	Negative	high	34	Rothia mucilaginosa, Neisseria subflava, Neisseria mucosa
arc000749	1107245294	41	88.7907	11.2093	49	0.07	saliva	Pakistan	Dera Ghazi Khan	1995-01-01	1995	Male	Affected	Positive	medium	20	Veillonella parvula, Prevotella melaninogenica, Prevotella oris
arc000750	945966854	36	86.5544	13.4456	67.53	0.02	saliva	Pakistan	Peshawar	1999-01-01	1999	Male	Unaffected	Carrier	medium	32	Neisseria subflava, Prevotella melaninogenica, Haemophilus parainfluenzae
arc000751	929759382	32	79.3738	20.6262	55.3	0.02	saliva	Pakistan	Peshawar	2005-01-05	2005	Female	Unaffected	Carrier	high	35	Rothia mucilaginosa, Prevotella melaninogenica, Prevotella jejuni
arc000752	708628162	27	91.6413	8.35873	0	0	saliva	Mid	Jeddah	1992-03-18	1992	Female	unknown	positive	medium	13	Haemophilus parainfluenzae, Prevotella melaninogenica, Neisseria subflava
arc000753	894933168	33	77.2777	22.7223	0	0	saliva	Mid	Jeddah	1982-12-18	1982	Male	unknown	Negative	high	28	Prevotella melaninogenica, Rothia mucilaginosa, Fusobacterium pseudoperiodonticum
arc000754	628837436	24	84.7299	15.2701	0	0	saliva	Mid	Jeddah	1983-09-29	1983	Male	unknown	N/A	medium	16	Haemophilus parainfluenzae, Fusobacterium pseudoperiodonticum, Neisseria mucosa
arc000755	790467604	32	90.2453	9.75475	0	0	saliva	Germany	Berlin	1963-12-09	1963	Male	Unknown	Positive	medium	19	Haemophilus parainfluenzae, Prevotella melaninogenica, Rothia mucilaginosa
arc000756	567684662	25	97.9444	2.05556	56.91	0.02	saliva	Pakistan	Unknown	2004-01-10	2004	Male	Affected	Negative	low	2	Neisseria subflava, Prevotella melaninogenica
arc000757	1241251746	48	90.9645	9.03554	0	0	saliva	Mid	dubai	1983-06-30	1983	Male	Unknown	Negative	medium	NA	NA
arc000758	752857116	27	87.6647	12.3353	0	0	saliva	Germany	Büdingen	1955-01-22	1955	Male	Unknown	Negative	medium	16	Prevotella melaninogenica, Haemophilus parainfluenzae, Prevotella jejuni
arc000759	802126282	32	86.4308	13.5692	0	0	saliva	Germany	Vogtsburg	1957-04-02	1957	Male	Unknown	Positive	medium	18	Prevotella melaninogenica, Haemophilus parainfluenzae, Rothia mucilaginosa
arc000760	750522858	28	87.7807	12.2193	0	0	saliva	Mid	Abu Dhabi	1998-04-21	1998	Male	Unknown	Negative	medium	18	Prevotella melaninogenica, Veillonella nakazawae, Fusobacterium pseudoperiodonticum
arc000761	547202068	25	98.0376	1.96237	58.98	0.07	saliva	Pakistan	Unknown	1992-01-01	1992	Female	Unaffected	Carrier	low	NA	NA
arc000762	1110763104	49	92.6565	7.34353	72.77	0.01	saliva	Germany	Berlin	1964-12-15	1964	Female	Unknown	Negative	medium	18	Haemophilus parainfluenzae, Prevotella melaninogenica, Rothia mucilaginosa
arc000763	633424460	29	98.362	1.63797	83.83	0.08	saliva	Pakistan	Unknown	2020-11-19	2020	Female	Affected	Positive	low	4	Streptococcus mitis, Streptococcus pneumoniae, Rothia mucilaginosa
arc000764	620932938	28	98.4161	1.58394	0	0	saliva	Pakistan	Unknown	2003-04-02	2003	Male	Unaffected	Carrier	low	NA	NA
arc000765	948268864	33	86.2793	13.7207	56.15	0.03	saliva	Germany	Rostock	1989-08-30	1989	Male	Unknown	Negative	medium	5	Streptococcus mitis, Streptococcus vestibularis, Veillonella parvula
